# Supplementary material for: The E3 ubiquitin ligase Cul4b promotes CD4+ T cell expansion by aiding the repair of damaged DNA
Source: PLoS Biol. 2021 Feb 1;19(2):e3001041. doi: 10.1371/journal.pbio.3001041 (PMC7888682; doi:10.1371/journal.pbio.3001041)
Supplement: S1 Table — (XLSX) [file pbio.3001041.s008.xlsx]

## Sheet: Significant WCP
iBAQ rp_KO1	iBAQ rp_KO2	iBAQ rp_KO3	iBAQ rp_WT1	iBAQ rp_WT2	iBAQ rp_WT3	C: Only identified by site	C: Reverse	C: Potential contaminant	C: Student's T-test Significant WT_KO	C: Student's T-test significant	N: Peptides	N: Razor + unique peptides	N: Unique peptides	N: Sequence coverage [%]	N: Unique + razor sequence coverage [%]	N: Unique sequence coverage [%]	N: Mol. weight [kDa]	N: Q-value	N: Score	N: Intensity	N: MS/MS count	N: -Log Student's T-test p-value WT_KO	N: Student's T-test Difference WT_KO	N: Student's T-test Test statistic WT_KO	T: Protein IDs	T: Majority protein IDs	T: Protein names	T: Gene names
-3.94489	-3.79496	-3.38828	-6.3286	-5.106	-6.98763				+	WT_KO	3	3	3	8.8	8.8	8.8	66.642	0	17.093	124340000	4	1.87136	-2.43137	-4.22278	Q6PFH3;Q6PFH3-2	Q6PFH3;Q6PFH3-2	DDB1- and CUL4-associated factor 15	Dcaf15
-1.24836	-0.890497	-0.454678	-2.86016	-3.05258	-3.66402				+	WT_KO	3	3	3	13.6	13.6	13.6	44.337	0.00064309	3.9039	713730000	7	2.6532	-2.32774	-6.97451	Q8CIC2;Q8CIC2-2	Q8CIC2;Q8CIC2-2	Nucleoporin-like protein 2	Nupl2
-3.03844	-1.68267	-1.68389	-3.98697	-3.71538	-5.54508				+	WT_KO	4	4	4	15.9	15.9	15.9	41.598	0	7.1991	207420000	8	1.45609	-2.28081	-3.13585	Q8VCE2	Q8VCE2	GPN-loop GTPase 1	Gpn1
-1.10921	-1.86716	-1.27462	-3.77166	-3.51134	-3.47676				+	WT_KO	7	7	7	39.9	39.9	39.9	22.433	0	39.31	343150000	13	3.02509	-2.16959	-8.74111	O35717	O35717	Suppressor of cytokine signaling 2	Socs2
-6.2662	-5.11921	-5.5409	-7.63286	-7.98984	NaN				+	WT_KO	5	3	3	3.9	2.5	2.5	194.29	0.0062197	2.1435	96183000	6	1.76297	-2.16925	-4.79475	Q9Z0R4;Q9Z0R4-2	Q9Z0R4;Q9Z0R4-2	Intersectin-1	Itsn1
-0.102518	-0.150436	0.080183	-2.30557	-1.61538	-2.30805				+	WT_KO	5	5	5	18	18	18	33.942	0	13.286	1174800000	9	2.95463	-2.01874	-8.37831	Q9D710	Q9D710	Thioredoxin-related transmembrane protein 2	Tmx2
-6.24323	-6.31422	-5.85185	-7.91	NaN	-8.04174				+	WT_KO	2	2	2	3.1	3.1	3.1	83.94	0.0024699	2.6561	30304000	3	2.61761	-1.83944	-9.58155	Q8BZS9;Q8BZS9-2	Q8BZS9;Q8BZS9-2	Putative pre-mRNA-splicing factor ATP-dependent RNA helicase DHX32	Dhx32
-2.90734	-1.2933	-2.61161	-3.40026	-4.02584	-4.47639				+	WT_KO	8	8	8	16.3	16.3	16.3	61.509	0	15.729	415900000	10	1.35323	-1.69674	-2.89505	Q8R4E9	Q8R4E9	DNA replication factor Cdt1	Cdt1
-1.3004	-1.80158	NaN	-3.19986	-2.67455	-3.84729				+	WT_KO	1	1	1	3.8	3.8	3.8	47.003	0	6.442	387750000	4	1.41898	-1.68957	-3.54936	P30275;Q6P8J7	P30275;Q6P8J7	Creatine kinase U-type, mitochondrial;Creatine kinase S-type, mitochondrial	Ckmt1;Ckmt2
-2.59097	-2.77264	-3.18803	-4.4777	-4.43961	-4.56196				+	WT_KO	6	6	6	14	14	14	57.614	0	19.762	278560000	8	3.09345	-1.64254	-9.10687	A2AKB9-2;A2AKB9;A2AKB9-3;A2AKB9-4	A2AKB9-2;A2AKB9;A2AKB9-3	DDB1- and CUL4-associated factor 10	Dcaf10
-2.65306	-2.97912	-3.98802	-4.98516	-4.76936	-4.52318	+			+	WT_KO	1	1	1	6.5	6.5	6.5	25.82	1	-2	97014000	1	1.66849	-1.5525	-3.66667	Q9JI60	Q9JI60	Lecithin retinol acyltransferase	Lrat
-1.89478	-1.67491	-1.82857	-3.91803	-2.35818	-3.75178				+	WT_KO	5	5	5	17.2	17.2	17.2	41.337	0	48.842	264180000	15	1.43836	-1.54324	-3.09364	Q9D8V0-3;Q9D8V0;Q9D8V0-4;Q9D8V0-2	Q9D8V0-3;Q9D8V0;Q9D8V0-4	Minor histocompatibility antigen H13	Hm13
2.71606	2.05177	2.00651	0.695499	1.529	0.125046				+	WT_KO	3	1	1	14.8	8.5	8.5	15.085	0.00016507	5.0434	2851900000	23	1.4634	-1.47493	-3.15333	P01942	P01942	Hemoglobin subunit alpha	Hba
-1.48324	-1.43995	-1.22643	-3.36777	-3.09802	-2.04901				+	WT_KO	2	2	2	13.2	13.2	13.2	24.452	0	7.659	242160000	10	1.62305	-1.45506	-3.54898	O88668	O88668	Protein CREG1	Creg1
-0.451923	-1.05223	-0.596939	-2.31939	-1.5604	-2.53337				+	WT_KO	4	4	4	25.2	25.2	25.2	12.295	0	6.0897	267830000	10	1.84657	-1.43736	-4.15199	Q9CQ86	Q9CQ86	Migration and invasion enhancer 1	Mien1
-2.49132	-3.61929	-3.48771	-4.60804	-4.03382	-5.24576				+	WT_KO	1	1	1	3.2	3.2	3.2	43.039	0.0017107	2.8304	110440000	2	1.33942	-1.42977	-2.86346	Q91V04	Q91V04	Translocating chain-associated membrane protein 1	Tram1
1.74177	0.556381	2.01262	-0.190685	0.376431	-0.0996971				+	WT_KO	15	15	15	22.4	22.4	22.4	75.329	0	176.9	4113100000	65	1.36877	-1.40824	-2.93082	P58021	P58021	Transmembrane 9 superfamily member 2	Tm9sf2
-2.75649	-3.18233	-2.7039	-4.79407	-3.99214	-4.04729				+	WT_KO	12	12	12	20	20	20	98.405	0	37.16	428190000	13	2.01852	-1.39692	-4.66097	Q0VBD2	Q0VBD2	Protein MCM10 homolog	Mcm10
-2.48895	-2.78193	-3.00375	-3.79705	-4.47949	NaN				+	WT_KO	4	4	4	30.9	30.9	30.9	18.769	0	17.537	98791000	4	1.64286	-1.38006	-4.32693	O54926;O54926-2	O54926	Apoptosis regulatory protein Siva	Siva1
1.10049	1.01626	1.484	-0.197353	0.319973	-0.60067				+	WT_KO	2	2	2	30	30	30	6.775	0.00095359	3.4962	657560000	11	1.96217	-1.3596	-4.48948	Q9CR64-2;Q9CR64	Q9CR64-2;Q9CR64	Protein kish-A	Tmem167a
0.159523	0.742102	0.620876	-0.977556	-0.54225	-1.00988				+	WT_KO	23	23	23	52.2	52.2	52.2	76.249	0	181.17	3002700000	66	2.35714	-1.35073	-5.80023	Q08642;Q9Z185;Q9Z183	Q08642	Protein-arginine deiminase type-2	Padi2
-0.508898	-0.311356	-1.07454	-1.58306	-1.8069	-2.52123				+	WT_KO	10	10	10	46.4	46.4	46.4	41.397	0	49.583	757710000	24	1.67369	-1.3388	-3.68029	Q9WUI1	Q9WUI1	Mitogen-activated protein kinase 11	Mapk11
-0.648191	-1.20415	-0.495995	-2.69314	-1.98022	-1.66861				+	WT_KO	9	9	9	26.5	26.5	26.5	35.914	0	23.134	467690000	14	1.63515	-1.33121	-3.58008	Q9JJ00	Q9JJ00	Phospholipid scramblase 1	Plscr1
-2.23349	-1.90222	-1.2641	-3.06629	-2.53313	-3.76044				+	WT_KO	3	3	3	18.2	18.2	18.2	27.723	0	50.233	209280000	4	1.35544	-1.32002	-2.90014	Q99L02	Q99L02	PAXIP1-associated glutamate-rich protein 1A	Pagr1a
-1.99938	-2.45123	-2.18612	-3.6764	-3.31931	-3.58166	+			+	WT_KO	1	1	1	1.6	1.6	1.6	73.904	1	-2	439100000	1	2.82969	-1.31355	-7.76842	Q91WC9	Q91WC9	Sn1-specific diacylglycerol lipase beta	Daglb
-0.419914	-0.196419	-0.0202675	-1.60271	-1.35827	-1.53408				+	WT_KO	4	4	4	17	17	17	28.031	0	29.051	674920000	20	3.14872	-1.28615	-9.41282	Q9CR67	Q9CR67	Transmembrane protein 33	Tmem33
-0.125523	0.0355968	0.124357	-1.55682	-1.38379	-0.833485				+	WT_KO	3	3	3	31.7	31.7	31.7	15.437	0	7.4158	504660000	7	2.27895	-1.26951	-5.51942	O35680	O35680	28S ribosomal protein S12, mitochondrial	Mrps12
0.912722	0.50939	1.10491	-0.662624	-0.904984	0.341066				+	WT_KO	13	13	13	29.6	29.6	29.6	70.683	0	45.899	4241000000	41	1.39001	-1.25119	-2.98004	Q9D620;G3XA57;G3XA57-2	Q9D620	Rab11 family-interacting protein 1	Rab11fip1
-0.345583	-0.702517	-0.641573	-2.2933	-1.23635	-1.84041				+	WT_KO	9	9	9	37.1	37.1	37.1	38.724	0	36.211	758490000	21	1.70772	-1.2268	-3.77019	Q9DBT3	Q9DBT3	Coiled-coil domain-containing protein 97	Ccdc97
1.75636	2.2896	2.36117	1.24131	0.974747	0.69503				+	WT_KO	28	28	28	62.3	62.3	62.3	58.279	0	310.2	6082900000	95	2.03361	-1.16535	-4.70771	Q03963	Q03963	Interferon-induced, double-stranded RNA-activated protein kinase	Eif2ak2
-3.64242	-3.97756	-3.70524	-4.89482	-4.97629	-4.93755				+	WT_KO	4	3	3	22.8	19.9	19.9	27.403	0	7.5751	59459000	3	3.41176	-1.16115	-11.0051	Q99L20	Q99L20		Gstt3
-0.0546646	0.162516	0.104218	-1.78349	-0.432354	-0.927797				+	WT_KO	23	23	23	36	36	36	100.84	0	60.734	3869800000	40	1.3101	-1.11857	-2.79688	Q8BJL0;Q8BJL0-2;Q8BJL0-3;Q8BJL0-4	Q8BJL0;Q8BJL0-2;Q8BJL0-3;Q8BJL0-4	SWI/SNF-related matrix-associated actin-dependent regulator of chromatin subfamily A-like protein 1	Smarcal1
-1.79799	-1.65462	-1.05465	-2.31195	-3.0629	-2.36632				+	WT_KO	37	37	36	20.4	20.4	20.1	297.59	0	167.56	3539500000	66	1.50175	-1.07797	-3.24597	A2AKX3;A2AKX3-2	A2AKX3;A2AKX3-2	Probable helicase senataxin	Setx
-3.04621	-2.89464	-3.10673	-3.82996	-4.12537	-4.27841				+	WT_KO	5	5	5	13	13	13	60.621	0	17.314	249920000	11	2.72244	-1.06206	-7.27697	Q99LI2	Q99LI2	Chloride channel CLIC-like protein 1	Clcc1
-3.88007	-3.38914	-3.99183	-4.86405	-4.89904	-4.59958				+	WT_KO	5	5	5	8.5	8.5	8.5	96.346	0	11.076	268210000	8	2.11759	-1.03388	-4.97431	Q60I26-2;Q60I26	Q60I26-2;Q60I26	ALS2 C-terminal-like protein	Als2cl
-0.164772	-0.321766	-0.31056	-1.54742	-0.964317	-1.35555				+	WT_KO	31	31	31	41.3	41.3	41.3	105.37	0	215.75	3235100000	87	2.33551	-1.02339	-5.7214	P13405	P13405	Retinoblastoma-associated protein	Rb1
1.24368	1.21239	1.06093	0.339087	-0.0138474	0.124861				+	WT_KO	51	51	51	45.9	45.9	45.9	159.28	0	323.31	12287000000	240	3.02237	-1.0223	-8.72684	Q80TR8-4;Q80TR8;Q80TR8-2;Q80TR8-3	Q80TR8-4;Q80TR8;Q80TR8-2;Q80TR8-3	Protein VPRBP	Vprbp
-1.56147	-1.96727	-1.51562	-2.67682	-2.54154	-2.88227				+	WT_KO	24	24	24	27.3	27.3	27.3	135.9	0	65.139	1455700000	24	2.36852	-1.01875	-5.84208	A2AH22-6;A2AH22;A2AH22-2;A2AH22-7;A2AH22-5;A2AH22-3;A2AH22-4	A2AH22-6;A2AH22;A2AH22-2;A2AH22-7;A2AH22-5;A2AH22-3;A2AH22-4	Activating molecule in BECN1-regulated autophagy protein 1	Ambra1
-1.13505	-1.76523	-1.58236	-2.38138	-3.05128	-2.06989				+	WT_KO	5	5	5	40.6	40.6	40.6	26.163	0	51.663	306730000	18	1.36396	-1.00664	-2.91973	Q8VC57;Q8CEZ0	Q8VC57	BTB/POZ domain-containing protein KCTD5	Kctd5
-2.89785	-2.32709	-2.0161	-3.6605	-3.17258	-3.42381				+	WT_KO	5	5	5	31.9	31.9	31.9	29.645	0	15.085	241200000	9	1.57134	-1.00528	-3.41788	Q99LD8;Q9CWS0	Q99LD8	N(G),N(G)-dimethylarginine dimethylaminohydrolase 2	Ddah2
-0.766125	-0.541548	-0.0937252	-1.10623	-1.25776	-2.03848				+	WT_KO	4	4	4	25.1	25.1	25.1	22.924	0	14.693	775160000	16	1.3372	-1.00036	-2.85838	O35943	O35943	Frataxin, mitochondrial;Frataxin intermediate form;Frataxin mature form	Fxn
-2.22534	-2.95926	-1.86595	-3.21697	-3.26079	-3.56386				+	WT_KO	3	3	3	21.8	21.8	21.8	20.926	0.0085432	1.8635	169790000	3	1.37055	-0.997023	-2.93493	P97314	P97314	Cysteine and glycine-rich protein 2	Csrp2
-1.23481	-1.46212	-1.12921	-2.33833	-2.4647	-2.00897				+	WT_KO	4	4	4	19	19	19	37.768	0	12.369	408720000	9	2.39424	-0.99529	-5.93752	O54940;Q8BHE3	O54940	BCL2/adenovirus E1B 19 kDa protein-interacting protein 2	Bnip2
-3.98613	-4.22033	-4.42904	-5.34593	-5.10411	-5.171				+	WT_KO	25	25	25	9.2	9.2	9.2	408.21	0	86.375	754010000	38	2.6066	-0.99518	-6.77723	Q6ZQ93;Q6ZQ93-3;Q6ZQ93-2;Q6ZQ93-4	Q6ZQ93;Q6ZQ93-3;Q6ZQ93-2;Q6ZQ93-4	Ubiquitin carboxyl-terminal hydrolase 34	Usp34
-1.58524	-1.79416	-1.88258	-2.33852	-2.88735	-3.01781				+	WT_KO	12	12	12	17.9	17.9	17.9	93.462	0	19.173	915630000	17	1.93125	-0.9939	-4.39737	Q3UVG3	Q3UVG3	Protein FAM91A1	Fam91a1
-7.94233	-8.13328	-7.35425	-9.25803	-8.5618	-8.57524				+	WT_KO	1	1	1	0.5	0.5	0.5	268.28	0.0020114	2.7133	32652000	2	1.40306	-0.988403	-3.01048	Q8BL99-5;Q8BL99-6;Q8BL99	Q8BL99-5;Q8BL99-6;Q8BL99	Protein dopey-1	Dopey1
-1.28229	-1.24722	-1.2247	NaN	-2.08916	-2.38736	+			+	WT_KO	1	1	1	17.8	17.8	17.8	10.402	1	-2	171840000	1	2.49774	-0.986851	-8.71637	Q8BGD0-2	Q8BGD0-2
-4.62971	-4.42345	-4.14143	-5.67637	-5.04682	-5.3991				+	WT_KO	71	1	1	76.8	5.2	5.2	83.899	0	23.972	166040000	4	1.87408	-0.975901	-4.23061	Q8CAQ8;Q8CAQ8-5	Q8CAQ8;Q8CAQ8-5	MICOS complex subunit Mic60	Immt
-3.11693	-3.17309	-2.70974	-4.4007	-3.97338	-3.51023				+	WT_KO	2	2	2	10.7	10.7	10.7	40.674	0	6.1996	153610000	2	1.50417	-0.961515	-3.25186	Q924H5	Q924H5	DNA repair protein RAD51 homolog 3	Rad51c
0.435051	0.433496	0.76095	-0.66626	-0.260769	-0.309692				+	WT_KO	14	14	14	46	46	46	36.971	0	78.429	1781000000	35	2.32696	-0.955406	-5.69051	Q08297	Q08297	DNA repair protein RAD51 homolog 1	Rad51
2.6052	2.52912	2.79512	1.3545	2.19645	1.61007				+	WT_KO	21	21	21	66.1	66.1	66.1	42.598	0	170.62	10238000000	143	1.61534	-0.92281	-3.52924	Q60854	Q60854	Serpin B6	Serpinb6
1.70136	1.00649	1.37341	0.737719	0.627872	-0.0253086				+	WT_KO	23	5	5	58.8	15.5	15.5	32.105	0	323.31	1859300000	30	1.36999	-0.913658	-2.93362	Q9EQU5-2	Q9EQU5-2	Protein SET	Set
-0.608822	0.0197411	-0.2239	-1.378	-0.926889	-1.23506				+	WT_KO	1	1	1	24.4	24.4	24.4	9.0167	0.00016681	5.4399	255140000	3	1.79863	-0.90899	-4.01738	Q9CR20	Q9CR20	Immediate early response 3-interacting protein 1	Ier3ip1
-0.00311279	-0.421368	-0.278791	-1.09673	-1.40454	-0.869532				+	WT_KO	7	7	7	53.8	53.8	53.8	20.809	0	30.455	737880000	12	1.96453	-0.889177	-4.49656	Q8CI70	Q8CI70	Leucine-rich repeat-containing protein 20	Lrrc20
-2.39051	-2.89091	-2.45108	-3.91136	-2.99158	-3.47404				+	WT_KO	6	6	6	15.1	15.1	15.1	49.935	0	7.9703	268350000	4	1.33513	-0.881494	-2.85366	P19182	P19182	Interferon-related developmental regulator 1	Ifrd1
0.281069	0.264009	0.493654	-0.683746	-0.333641	-0.568424				+	WT_KO	18	18	18	44.2	44.2	44.2	49.795	0	61.6	2275100000	37	2.63614	-0.874848	-6.90172	Q8BH60-2;Q8BH60	Q8BH60-2;Q8BH60	Golgi-associated PDZ and coiled-coil motif-containing protein	Gopc
-2.17654	-2.42865	-2.26668	-3.64254	-3.02038	-2.81369				+	WT_KO	9	9	9	17.2	17.2	17.2	83.99	0	45.664	597950000	12	1.54099	-0.868247	-3.34227	Q3UFS0;Q3UFS0-2;Q3UFS0-3	Q3UFS0;Q3UFS0-2;Q3UFS0-3	Protein zyg-11 homolog B	Zyg11b
0.356201	0.384386	0.394865	-0.325434	-0.310741	-0.813744				+	WT_KO	11	11	11	53.5	53.5	53.5	27.631	0	79.764	1222900000	53	2.18651	-0.86179	-5.20167	Q3UY34	Q3UY34	Uncharacterized protein C12orf43 homolog
-0.57169	-0.290756	-0.267757	-1.35625	-1.28365	-1.06675				+	WT_KO	4	4	4	50	50	50	8.9263	0	10.927	357820000	11	2.55536	-0.858813	-6.56587	Q8C4X1;Q8C4X1-3;Q8C4X1-2;Q8C4X1-4	Q8C4X1;Q8C4X1-3;Q8C4X1-2;Q8C4X1-4	Centromere protein X	Stra13
-0.926348	-1.50529	-1.23737	-2.21409	-2.08116	-1.91598				+	WT_KO	12	12	12	34.4	34.4	34.4	52.493	0	34.563	900180000	21	1.9666	-0.847409	-4.50281	Q8BN21-2;Q8BN21;Q8BN21-3	Q8BN21-2;Q8BN21	Serine/threonine-protein kinase VRK2	Vrk2
-3.13308	-2.68312	-2.92176	-3.6233	-3.37487	-4.2187				+	WT_KO	1	1	1	6.3	6.3	6.3	17.499	0.0003283	4.8223	73663000	1	1.36809	-0.826303	-2.92924	Q8VD57	Q8VD57	Vesicle transport protein SFT2B	Sft2d2
-4.20276	-4.32189	-4.03129	-4.6788	-5.36636	-4.97454				+	WT_KO	2	2	2	4.5	4.5	4.5	62.183	0.00016804	5.8252	109390000	4	1.71802	-0.821253	-3.79768	Q8BXA5	Q8BXA5	Cleft lip and palate transmembrane protein 1-like protein	Clptm1l
0.428062	0.486103	0.798611	-0.677027	0.0368576	-0.0811672				+	WT_KO	19	19	19	75.1	75.1	75.1	25.776	0	161.35	1412300000	32	1.50635	-0.811371	-3.25716	P04184	P04184	Thymidine kinase, cytosolic	Tk1
-1.24694	-1.30841	-1.59733	-2.29487	-2.11753	-2.17241				+	WT_KO	9	9	9	24.5	24.5	24.5	61.987	0	55.395	886420000	24	2.60059	-0.810708	-6.75214	Q9QXP4	Q9QXP4	Protein downstream neighbor of Son	Donson
-4.71502	-4.49831	-4.08058	-4.93004	-5.56742	-5.22727				+	WT_KO	3	3	3	6.4	6.4	6.4	62.055	0	9.5988	98681000	6	1.43865	-0.810275	-3.09432	Q8BUV8	Q8BUV8	Protein GPR107	Gpr107
-0.374407	-0.789204	-0.634136	-1.50051	-1.27585	-1.44374				+	WT_KO	6	6	3	25.4	25.4	16.6	35	0	51.832	636970000	14	2.36487	-0.807454	-5.82863	Q9CYZ8-2;Q9CYZ8	Q9CYZ8-2;Q9CYZ8	Single-stranded DNA-binding protein 2	Ssbp2
-3.87643	-3.91537	-3.42213	-4.43108	-4.27108	-4.91322				+	WT_KO	4	4	4	10.5	10.5	10.5	53.11	0	23.835	125620000	8	1.4856	-0.800479	-3.20677	P97431	P97431	Interferon regulatory factor 6	Irf6
2.72256	2.73966	2.80981	1.90276	1.98734	2.01034				+	WT_KO	31	31	31	69.9	69.9	69.9	72.89	0	323.31	16046000000	193	4.31966	-0.790527	-18.724	Q8R3C0	Q8R3C0	Mini-chromosome maintenance complex-binding protein	Mcmbp
0.124205	-0.0509548	0.485693	-0.736824	-0.677025	-0.361706				+	WT_KO	9	9	9	28.2	28.2	28.2	44.375	0	64.653	1634100000	29	1.77995	-0.778166	-3.96572	Q8BGE6	Q8BGE6	Cysteine protease ATG4B	Atg4b
-0.119337	-0.355831	-0.270565	-1.3617	-0.830626	-0.876654				+	WT_KO	15	15	15	52.1	52.1	52.1	42.196	0	48.408	1492400000	48	1.87121	-0.774414	-4.22236	Q8BFT2	Q8BFT2	HAUS augmin-like complex subunit 4	Haus4
1.71033	1.1667	1.26672	0.401056	0.443901	0.987169				+	WT_KO	15	15	15	91.5	91.5	91.5	23.416	0	117.88	2563400000	70	1.4233	-0.77054	-3.05802	Q9D083;Q9D083-3;Q9D083-2	Q9D083;Q9D083-3;Q9D083-2	Kinetochore protein Spc24	Spc24
2.4492	2.01122	2.03197	1.17703	1.80319	1.21657				+	WT_KO	5	5	5	81.6	81.6	81.6	8.6107	0	176.83	1845900000	29	1.43668	-0.765198	-3.08966	Q9CQZ1	Q9CQZ1	Heat shock factor-binding protein 1	Hsbp1
-3.67586	-3.89726	-4.04705	-4.30838	-4.52338	-5.06224				+	WT_KO	5	5	5	7.3	7.3	7.3	92.022	0	9.9901	251370000	8	1.41841	-0.757943	-3.04651	Q6PDZ2	Q6PDZ2	TATA box-binding protein-associated factor RNA polymerase I subunit C	Taf1c
0.463446	-0.0702324	0.1609	-0.880781	-0.430824	-0.390499				+	WT_KO	40	40	40	43.1	43.1	43.1	130.89	0	221.46	5876900000	130	1.56923	-0.752073	-3.41258	Q6DFV1	Q6DFV1	Condensin-2 complex subunit G2	Ncapg2
2.76182	3.11622	2.94891	2.36288	1.98457	2.22987				+	WT_KO	7	7	7	52.9	52.9	52.9	11.753	0	43.231	4280700000	29	2.11661	-0.749879	-4.97114	Q9D9Z5	Q9D9Z5	DET1- and DDB1-associated protein 1	Dda1
-1.52132	-1.31757	-1.69972	-1.91895	-2.67237	-2.18073				+	WT_KO	10	3	3	50	28.9	28.9	18.709	0	10.185	311270000	7	1.40513	-0.744485	-3.01534	P45591	P45591	Cofilin-2	Cfl2
5.52305	5.29974	5.44331	4.73937	4.79103	4.51439				+	WT_KO	21	21	21	99.2	99.2	99.2	13.17	0	216.08	34705000000	174	2.63818	-0.740438	-6.91037	P62869	P62869	Transcription elongation factor B polypeptide 2	Tceb2
1.27876	1.49871	1.17673	0.689917	0.507807	0.536089				+	WT_KO	29	29	29	64.1	64.1	64.1	58.006	0	208.81	5802800000	103	2.58643	-0.740129	-6.69331	Q8BGW1;Q8BGW1-2;Q8BGW1-3;Q8BGW1-4	Q8BGW1;Q8BGW1-2;Q8BGW1-3;Q8BGW1-4	Alpha-ketoglutarate-dependent dioxygenase FTO	Fto
-1.45638	-1.97565	-2.14524	-2.2759	-2.76391	-2.74317				+	WT_KO	8	7	7	26.5	24.9	24.9	47.544	0	58.781	322500000	9	1.31713	-0.735238	-2.81278	Q8VCX6	Q8VCX6	Kaptin	Kptn
0.901817	0.625082	0.811726	0.0767059	0.0502281	0.0234699				+	WT_KO	55	55	55	53.9	53.9	53.9	136.97	0	323.31	8490000000	149	3.03546	-0.729407	-8.7957	Q924C1;Q924C1-2;Q924C1-3	Q924C1	Exportin-5	Xpo5
-6.23434	-6.20316	-6.2153	-7.08106	-6.7947	NaN	+			+	WT_KO	27	2	2	28	1.1	1.1	114.31	1	-2	34856000	2	2.17016	-0.720277	-6.70882	Q80U58	Q80U58	Pumilio homolog 2	Pum2
0.666763	0.0736046	0.360882	-0.138735	-0.286283	-0.631809				+	WT_KO	36	36	36	43.4	43.4	43.4	112.76	0	195.84	5892900000	104	1.48092	-0.719359	-3.19547	Q8K337;Q8K337-3;Q8K337-2	Q8K337;Q8K337-3;Q8K337-2	Type II inositol 1,4,5-trisphosphate 5-phosphatase	Inpp5b
-5.73651	-5.90437	-5.59566	-6.35122	NaN	-6.56249				+	WT_KO	2	2	2	8	8	8	42.284	0.00064226	3.8467	30413000	2	1.83585	-0.711338	-5.09807	A2AJL3-2;A2AJL3	A2AJL3-2;A2AJL3	FGGY carbohydrate kinase domain-containing protein	Fggy
-2.82897	-2.90434	-3.00907	-3.58049	-3.2527	-4.04082				+	WT_KO	15	15	15	18	18	18	139.07	0	30.705	753130000	15	1.41158	-0.710548	-3.03045	A6H5Y3	A6H5Y3	Methionine synthase	Mtr
-2.4417	-3.02058	-2.87692	-3.29621	-3.72227	-3.43466				+	WT_KO	5	5	5	16.6	16.6	16.6	45.382	0	14.855	278790000	9	1.51744	-0.704645	-3.28429	P30276	P30276	G2/mitotic-specific cyclin-B2	Ccnb2
-0.785234	-0.656433	-0.737432	-1.87864	-1.23932	-1.17025				+	WT_KO	36	36	35	33.9	33.9	33.4	149.32	0	142.62	3685800000	107	1.43059	-0.703035	-3.07523	Q8K368;Q8K368-4;Q8K368-2	Q8K368;Q8K368-4	Fanconi anemia group I protein homolog	Fanci
-2.89302	-3.15966	-2.63955	-3.4556	-3.81339	-3.52749				+	WT_KO	12	12	7	20	20	14.9	93.312	0	36.939	502930000	24	1.71027	-0.701414	-3.777	Q9DC40	Q9DC40	Telomere length regulation protein TEL2 homolog	Telo2
-6.36444	NaN	-6.30314	-7.11194	-6.93078	-7.06224				+	WT_KO	2	2	2	2.3	2.3	2.3	127.74	0.00048678	4.3569	48074000	1	2.61358	-0.701196	-9.55118	B9EJ80	B9EJ80		Pdzd8
-1.78517	-1.95048	-1.40837	-2.75082	-2.19633	-2.29181				+	WT_KO	11	11	11	33.7	33.7	33.7	46.276	0	57.283	572660000	17	1.38868	-0.698318	-2.97695	Q91ZU1	Q91ZU1	Ankyrin repeat and SOCS box protein 6	Asb6
-1.09944	-0.594843	-0.653877	-1.59187	-1.5822	-1.25521				+	WT_KO	24	24	24	32.9	32.9	32.9	103.67	0	168.7	2150600000	66	1.63397	-0.693707	-3.57703	Q80T85	Q80T85	DDB1- and CUL4-associated factor 5	Dcaf5
-5.96401	-5.83443	NaN	-6.5375	-6.46624	-6.75637	+			+	WT_KO	3	1	1	1	0.4	0.4	292.12	1	-2	151990000	5	1.95041	-0.68748	-5.60731	Q8C170;Q8C170-2	Q8C170;Q8C170-2	Unconventional myosin-IXa	Myo9a
-1.79276	-1.50439	-1.67075	-2.66377	-1.94352	-2.41825				+	WT_KO	9	9	9	28.3	28.3	28.3	40.977	0	134.72	466950000	18	1.40594	-0.685877	-3.01724	Q8BIG4	Q8BIG4	F-box only protein 28	Fbxo28
4.35454	4.03344	4.14786	3.47138	3.74887	3.26658				+	WT_KO	10	10	10	72.9	72.9	72.9	8.2038	0	35.448	4498100000	59	1.81245	-0.683005	-4.05586	Q9JJI8	Q9JJI8	60S ribosomal protein L38	Rpl38
-3.46484	-3.429	-3.37972	-3.93073	-4.30144	-4.0801				+	WT_KO	17	17	17	11.5	11.5	11.5	217.29	0	75.523	741640000	22	2.45062	-0.679571	-6.15135	A8C756;A8C756-3;A8C756-2;A8C756-4;A8C756-5	A8C756	Thyroid adenoma-associated protein homolog	Thada
-2.02295	-1.98422	-1.78711	-2.21122	-2.88581	-2.72684				+	WT_KO	6	6	6	18.9	18.9	18.9	76.125	0	34.677	663910000	13	1.45265	-0.676524	-3.12763	Q9D4F8	Q9D4F8	Gamma-tubulin complex component 4	Tubgcp4
0.989737	1.27488	0.96468	0.610987	0.614489	-0.014576				+	WT_KO	7	7	7	43.7	43.7	43.7	15.242	0	32.318	1561100000	26	1.35774	-0.672798	-2.90542	Q9CQB5	Q9CQB5	CDGSH iron-sulfur domain-containing protein 2	Cisd2
2.27909	2.3991	2.39251	1.53921	1.8189	1.71786				+	WT_KO	17	17	17	57.2	57.2	57.2	41.241	0	96.189	8351600000	105	2.73684	-0.664907	-7.34129	Q9DCA5	Q9DCA5	Ribosome biogenesis protein BRX1 homolog	Brix1
3.53375	3.49717	3.718	3.04103	2.79006	2.93343				+	WT_KO	82	82	82	72.6	72.6	72.6	113.58	0	323.31	53803000000	474	2.57103	-0.661467	-6.62989	P23249	P23249	Putative helicase MOV-10	Mov10
0.905783	0.847914	0.876644	-0.100536	0.439213	0.309795				+	WT_KO	56	56	54	53	53	52.1	152.25	0	323.31	10580000000	220	1.8065	-0.660623	-4.03928	Q8BVE8;Q8BVE8-2;Q8BVE8-3;Q8BVE8-4	Q8BVE8;Q8BVE8-2;Q8BVE8-3;Q8BVE8-4	Histone-lysine N-methyltransferase NSD2	Whsc1
1.79479	1.53823	1.65305	0.923851	1.01885	1.08017				+	WT_KO	20	20	19	60.4	60.4	58.8	52.714	0	120.89	6271200000	79	2.77625	-0.654401	-7.51997	Q8CFE3;Q6PGA0-2;Q6PGA0	Q8CFE3	REST corepressor 1	Rcor1
-0.0416718	-0.236128	-0.210901	-1.01992	-0.995802	-0.407543				+	WT_KO	14	14	14	42.9	42.9	42.9	51.066	0	73.312	1778000000	49	1.43286	-0.644854	-3.08061	Q9DB85	Q9DB85	Ribosomal RNA-processing protein 8	Rrp8
-1.23992	-1.23646	-1.10354	-2.25731	-1.60973	-1.64276				+	WT_KO	48	48	48	27.4	27.4	27.4	250.36	0	116.05	4116100000	99	1.39337	-0.643295	-2.98787	Q8C3Y4	Q8C3Y4	Kinetochore-associated protein 1	Kntc1
1.02462	1.22162	1.10053	0.68589	0.361912	0.404644				+	WT_KO	21	21	21	60.6	60.6	60.6	48.375	0	97.849	4095000000	80	2.2479	-0.631442	-5.411	Q99J79	Q99J79	DNA damage-binding protein 2	Ddb2
3.24339	3.22134	3.27294	2.20719	2.76589	2.87122				+	WT_KO	24	24	24	72.3	72.3	72.3	34.958	0	323.31	11793000000	115	1.42202	-0.631123	-3.05501	P07607	P07607	Thymidylate synthase	Tyms
1.005	0.877943	0.908609	0.435667	0.413576	0.0550632				+	WT_KO	5	5	5	29.2	29.2	29.2	19.538	0	19.699	950660000	22	2.08539	-0.629083	-4.87079	Q920D3	Q920D3	Mediator of RNA polymerase II transcription subunit 28	Med28
-0.493948	-0.374496	-0.504957	-1.28044	-0.977034	-1.00027				+	WT_KO	19	19	19	35	35	35	68.689	0	105.45	2280900000	71	2.39008	-0.628115	-5.92199	Q8BJ37	Q8BJ37	Tyrosyl-DNA phosphodiesterase 1	Tdp1
-2.40513	-2.3609	-2.4971	-3.36516	-3.02612	-2.74018				+	WT_KO	3	2	2	8.5	6	6	35.988	0.0014096	3.0528	309650000	6	1.55045	-0.622774	-3.36573	P21300	P21300	Aldose reductase-related protein 1	Akr1b7
-1.22625	-0.770624	-0.873405	-1.71773	-1.68273	-1.33412				+	WT_KO	19	19	19	33.9	33.9	33.9	89.085	0	110.48	1731100000	57	1.55162	-0.621431	-3.36863	Q8C3R1;Q8C3R1-2	Q8C3R1;Q8C3R1-2	BRCA1-associated ATM activator 1	Brat1
-3.87712	-3.98695	-3.62029	-4.47701	-4.49309	-4.37351				+	WT_KO	14	1	1	22.6	2.4	2.4	82.26	0	7.1114	203530000	3	2.24262	-0.619748	-5.39274	O55047;O55047-3	O55047;O55047-3	Serine/threonine-protein kinase tousled-like 2	Tlk2
3.20274	3.03718	3.39309	2.51784	2.92584	2.33859				+	WT_KO	37	37	37	78.9	78.9	78.9	49.593	0	323.31	19354000000	189	1.42223	-0.616914	-3.05549	P35821	P35821	Tyrosine-protein phosphatase non-receptor type 1	Ptpn1
-1.75455	-2.05483	-1.86581	-2.79731	-2.41604	-2.30649				+	WT_KO	14	14	14	36.3	36.3	36.3	72.638	0	75.964	812010000	26	1.6279	-0.614883	-3.56144	Q8BG40	Q8BG40	Katanin p80 WD40 repeat-containing subunit B1	Katnb1
-1.87899	-2.05336	-2.08708	-2.42282	-2.58385	-2.84582				+	WT_KO	6	3	3	25.9	15.9	15.9	27.302	0.00016706	5.5465	291860000	0	1.92954	-0.611017	-4.39231	Q91UZ4	Q91UZ4	Egl nine homolog 3	Egln3
-2.64371	-3.07277	-2.86846	-3.68968	-3.14593	-3.57643				+	WT_KO	6	6	6	9.5	9.5	9.5	83.441	0	11.146	361660000	16	1.37461	-0.60903	-2.94432	Q8BZ36-2;Q8BZ36	Q8BZ36-2;Q8BZ36	RAD50-interacting protein 1	Rint1
0.579012	0.729328	0.902941	0.275578	-0.0577488	0.17395				+	WT_KO	7	7	7	64.7	64.7	64.7	19.519	0	43.313	1511500000	33	1.9525	-0.606501	-4.46052	O35648	O35648	Centrin-3	Cetn3
1.41388	1.35705	1.58558	1.08714	0.716957	0.747683				+	WT_KO	9	9	9	63.5	63.5	63.5	19.509	0	81.966	1818900000	42	1.92845	-0.601579	-4.38908	P62254	P62254	Ubiquitin-conjugating enzyme E2 G1;Ubiquitin-conjugating enzyme E2 G1, N-terminally processed	Ube2g1
0.00743294	-0.269775	-0.396738	-1.05558	-0.795183	-0.603807				+	WT_KO	5	5	5	55.6	55.6	55.6	13.163	0	34.246	365150000	10	1.5556	-0.598498	-3.37856	Q9D7J4	Q9D7J4	Cytochrome c oxidase protein 20 homolog	Cox20
0.715204	0.764748	0.889423	0.385668	0.131624	0.0590744				+	WT_KO	3	3	3	35.9	35.9	35.9	15.278	0	17.687	573780000	17	2.2296	-0.59767	-5.34791	Q9ER81	Q9ER81	Torsin-1A-interacting protein 2, isoform IFRG15	Tor1aip2
-1.74334	-1.85885	-2.07498	-2.79522	-2.28227	-2.39178				+	WT_KO	3	3	3	6.6	6.6	6.6	68.474	0	8.7737	295310000	10	1.50363	-0.597366	-3.25054	P03921	P03921	NADH-ubiquinone oxidoreductase chain 5	Mtnd5
-4.84246	-4.78136	-4.89192	-5.41561	-5.6649	-5.22361				+	WT_KO	11	11	11	8.1	8.1	8.1	208.96	0	19.918	285020000	12	1.97458	-0.596126	-4.52685	O88466;O88466-2;O88466-3	O88466;O88466-2	Zinc finger protein 106	Znf106
-1.65163	-1.3447	-1.19484	-1.95484	-2.21569	-1.80556				+	WT_KO	11	11	11	24.2	24.2	24.2	77.304	0	66.15	1033700000	33	1.52527	-0.594969	-3.30351	Q9Z0E0-2;Q9Z0E0	Q9Z0E0-2;Q9Z0E0	Neurochondrin	Ncdn
2.8353	2.79384	2.94468	2.34098	2.22038	2.22995				+	WT_KO	34	34	32	80.2	80.2	78.3	46.313	0	323.31	12648000000	188	3.25219	-0.59417	-10.0115	Q91YI4;Q91YI4-2	Q91YI4;Q91YI4-2	Beta-arrestin-2	Arrb2
3.22771	3.17653	3.25431	2.68353	2.9583	2.24354				+	WT_KO	20	20	20	50	50	50	34.702	0	189.9	11770000000	120	1.32142	-0.591063	-2.8225	Q9D903	Q9D903	Probable rRNA-processing protein EBP2	Ebna1bp2
-0.833492	-1.07339	-0.826488	-1.39949	-1.59553	-1.5002				+	WT_KO	26	26	26	30.3	30.3	30.3	129.6	0	153.1	2404400000	66	2.39366	-0.587282	-5.93536	Q6P9Q4	Q6P9Q4	FH1/FH2 domain-containing protein 1	Fhod1
2.52501	2.25509	2.43256	1.84602	2.04424	1.58315				+	WT_KO	46	46	46	66.7	66.7	66.7	60.786	0	323.31	14331000000	228	1.69411	-0.579753	-3.73408	Q8CI11;Q8CI11-2	Q8CI11;Q8CI11-2	Guanine nucleotide-binding protein-like 3	Gnl3
-1.48385	-1.78152	-1.95515	-2.29972	-2.58667	-2.06536				+	WT_KO	10	6	6	16.1	12.4	12.4	93.869	0	47.764	560670000	30	1.32353	-0.57708	-2.8273	Q8CIE2-2;Q8CIE2-3;Q8CIE2	Q8CIE2-2;Q8CIE2-3;Q8CIE2	Zinc finger MIZ domain-containing protein 2	Zmiz2
-5.28969	-5.37229	-4.99416	-5.74026	-5.86947	-5.77397				+	WT_KO	10	10	10	2.5	2.5	2.5	523.38	0	15.557	502130000	11	2.04848	-0.575857	-4.75413	Q4U2R1-2;Q4U2R1	Q4U2R1-2;Q4U2R1	E3 ubiquitin-protein ligase HERC2	Herc2
-1.35931	-1.84267	-1.4362	-2.0516	-2.14852	-2.16116				+	WT_KO	4	4	4	23.5	23.5	23.5	28.531	0	43.314	290670000	13	1.69336	-0.574366	-3.7321	Q80Z60-3;Q80Z60;Q80Z60-2	Q80Z60-3	Endothelin-converting enzyme 2;Methyltransferase-like region;Endothelin-converting enzyme 2 region	Ece2
-2.37815	-2.41586	-2.40023	-2.83599	-3.09086	-2.95727				+	WT_KO	14	14	14	16.4	16.4	16.4	141.6	0	49.933	1034200000	39	2.78713	-0.563297	-7.56996	Q80TE0-2;Q80TE0	Q80TE0-2;Q80TE0	RNA polymerase II-associated protein 1	Rpap1
3.13944	2.85661	3.41597	2.61063	2.41721	2.70013				+	WT_KO	18	18	18	80.8	80.8	80.8	27.581	0	323.31	11133000000	128	1.43599	-0.561349	-3.08801	Q8BVF2	Q8BVF2	Phosducin-like protein 3	Pdcl3
6.47195	6.44935	6.32414	6.0106	6.05841	5.51443				+	WT_KO	14	14	14	73.3	73.3	73.3	9.4226	0	258.57	14508000000	162	1.43252	-0.553996	-3.0798	P09602	P09602	Non-histone chromosomal protein HMG-17	Hmgn2
-2.12811	-2.00857	-2.34163	-2.94232	-2.50617	-2.69085				+	WT_KO	13	13	13	20	20	20	113.35	0	108.56	834050000	29	1.5919	-0.553678	-3.46965	Q80V86	Q80V86	Integrator complex subunit 8	Ints8
-1.58428	-1.70025	-1.39238	-2.24313	-1.88465	-2.19325				+	WT_KO	14	14	14	27	27	27	88.179	0	84.875	975680000	30	1.72478	-0.548035	-3.8158	Q8K1C9	Q8K1C9	Leucine-rich repeat-containing protein 41	Lrrc41
-2.03493	-1.86547	-2.2165	-2.88044	-2.30856	-2.55289				+	WT_KO	14	14	14	13.3	13.3	13.3	127.31	0	41.913	1035000000	37	1.3066	-0.541659	-2.789	Q3U0M1-2;Q3U0M1;Q3U0M1-3;Q3U0M1-4;Q3U0M1-5	Q3U0M1-2;Q3U0M1;Q3U0M1-3;Q3U0M1-4	Trafficking protein particle complex subunit 9	Trappc9
-3.65004	-3.63998	-3.51984	-4.32731	-3.92091	-4.176				+	WT_KO	9	9	9	15	15	15	98.495	0	71.061	347790000	18	1.89099	-0.538122	-4.27947	Q91ZP3-2;Q91ZP3	Q91ZP3-2;Q91ZP3	Phosphatidate phosphatase LPIN1	Lpin1
-1.36491	-1.35878	-1.12547	-1.80291	-1.97946	-1.67988				+	WT_KO	9	9	9	25.3	25.3	25.3	29.69	0	20.154	449150000	13	1.99282	-0.537696	-4.58218	Q8K072	Q8K072	Receptor expression-enhancing protein 4	Reep4
0.576458	0.117077	0.129135	-0.310783	-0.055481	-0.411598				+	WT_KO	7	7	7	63.4	63.4	63.4	16.786	0	48.431	944200000	15	1.35102	-0.533511	-2.88998	P83877	P83877	Thioredoxin-like protein 4A	Txnl4a
0.764553	0.681133	0.732748	-0.0595951	0.291464	0.357285				+	WT_KO	23	23	23	50.3	50.3	50.3	71.459	0	189.23	3932900000	81	1.80095	-0.52976	-4.02383	Q8R349	Q8R349	Cell division cycle protein 16 homolog	Cdc16
3.32463	3.06386	3.16697	2.74405	2.40818	2.81772				+	WT_KO	42	42	42	69.1	69.1	69.1	72.082	0	323.31	20171000000	213	1.64017	-0.528507	-3.59305	Q61550;A2AU37	Q61550	Double-strand-break repair protein rad21 homolog	Rad21
-1.36405	-1.36234	-1.50065	-1.95662	-1.78834	-2.05725				+	WT_KO	11	11	11	19.4	19.4	19.4	74.817	0	39.362	1346000000	42	2.35155	-0.52506	-5.77976	Q68FG3	Q68FG3	Protein SPT2 homolog	Spty2d1
-1.36482	-1.57628	-1.25868	-1.97436	-1.94231	-1.85414				+	WT_KO	2	2	2	7.6	7.6	7.6	28.834	0	6.2088	354100000	11	2.19651	-0.523678	-5.23532	Q99J56	Q99J56	Derlin-1	Derl1
1.03529	1.25959	0.991121	0.779228	0.292532	0.6469				+	WT_KO	31	18	18	60.1	41.3	41.3	67.076	0	280.32	6153800000	82	1.44999	-0.522449	-3.1213	Q924K8;Q924K8-2	Q924K8;Q924K8-2	Metastasis-associated protein MTA3	Mta3
0.512064	0.486965	0.654943	0.0746536	0.117382	-0.0999146				+	WT_KO	13	11	11	48.9	43.7	43.7	38.113	0	232.19	2360900000	60	2.45158	-0.520617	-6.15506	P40336;P40336-2	P40336;P40336-2	Vacuolar protein sorting-associated protein 26A	Vps26a
1.01046	0.78742	1.22081	0.407946	0.622217	0.444603				+	WT_KO	32	32	32	56.4	56.4	56.4	71.793	0	194.36	4801800000	85	1.65671	-0.514639	-3.63593	Q91XU0;Q91XU0-2	Q91XU0;Q91XU0-2	ATPase WRNIP1	Wrnip1
-0.0807247	-0.180225	-0.146065	-0.966639	-0.57618	-0.389166				+	WT_KO	13	13	13	36.2	36.2	36.2	49.126	0	41.038	1324000000	31	1.37494	-0.508323	-2.94507	Q9CWR2	Q9CWR2	Histone-lysine N-methyltransferase SMYD3	Smyd3
-0.904161	-0.646048	-0.515839	-1.38385	-1.18597	-1.00877				+	WT_KO	17	17	17	42.8	42.8	42.8	60.705	0	59.106	1731900000	50	1.48461	-0.504182	-3.20438	Q9D483;Q9D483-2	Q9D483	DNA-directed RNA polymerase III subunit RPC3	Polr3c
-2.25025	-1.86088	-2.2942	-2.43004	-2.71773	-2.76031				+	WT_KO	9	9	9	16.4	16.4	16.4	78.631	0	30.702	563290000	15	1.35784	-0.50092	-2.90565	Q6PD19;Q6PD19-2;Q6PD19-3	Q6PD19;Q6PD19-2	UPF0668 protein C10orf76 homolog
0.238417	0.0186424	0.226074	-0.402494	-0.136292	-0.477097				+	WT_KO	55	55	54	28.6	28.6	28.3	274.21	0	323.31	8461300000	183	1.78424	-0.499672	-3.97756	Q99NH0;Q99NH0-2;Q99NH0-3	Q99NH0;Q99NH0-2;Q99NH0-3	Ankyrin repeat domain-containing protein 17	Ankrd17
-0.561987	-0.542902	-0.728853	-1.2147	-1.14477	-0.971132				+	WT_KO	18	18	18	44	44	44	66.308	0	178.71	1846300000	45	2.22726	-0.498955	-5.33991	Q8QZX2;Q8QZX2-2	Q8QZX2;Q8QZX2-2	HAUS augmin-like complex subunit 3	Haus3
1.06403	0.851728	0.950287	0.657383	0.389074	0.324581				+	WT_KO	17	17	17	54.4	54.4	54.4	50.012	0	169.47	3667200000	87	1.85988	-0.498336	-4.18991	P56183-2;P56183-3;P56183	P56183-2;P56183-3;P56183	Ribosomal RNA processing protein 1 homolog A	Rrp1
0.426521	0.577513	0.327265	0.037672	-0.165245	-0.0360165				+	WT_KO	7	7	7	40.3	40.3	40.3	25.017	0	30.551	1507200000	30	2.21818	-0.498296	-5.30884	Q9ERI2;Q99P58	Q9ERI2	Ras-related protein Rab-27A	Rab27a
-0.354528	-0.230667	-0.342337	-0.514599	-0.992865	-0.909445				+	WT_KO	5	5	5	22.6	22.6	22.6	24.774	0	38.651	689320000	18	1.50414	-0.496459	-3.25179	Q80WR5	Q80WR5	UPF0688 protein C1orf174 homolog
1.82965	1.94406	2.08463	1.40319	1.43844	1.53528				+	WT_KO	28	28	28	61.7	61.7	61.7	66.213	0	211.21	8874100000	126	2.38521	-0.493808	-5.90386	P33611	P33611	DNA polymerase alpha subunit B	Pola2
-2.75126	-2.94618	-2.68568	-3.17808	-3.50133	-3.17521				+	WT_KO	12	8	8	18.9	13.9	13.9	77.951	0	18.826	457060000	18	1.67091	-0.490496	-3.673	P41216	P41216	Long-chain-fatty-acid--CoA ligase 1	Acsl1
0.206621	0.0871353	0.0620899	-0.116041	-0.460283	-0.510139				+	WT_KO	31	31	31	45.7	45.7	45.7	100.74	0	211.08	4404900000	122	1.66255	-0.48077	-3.65115	Q80Y44	Q80Y44	Probable ATP-dependent RNA helicase DDX10	Ddx10
0.031765	-0.383554	-0.394533	-0.893404	-0.732162	-0.556833				+	WT_KO	19	19	19	60.4	60.4	60.4	45.464	0	157.23	1840100000	45	1.31353	-0.478692	-2.80465	P39428	P39428	TNF receptor-associated factor 1	Traf1
1.50027	1.16807	1.64699	0.903893	0.855633	1.13597				+	WT_KO	17	17	17	49.9	49.9	49.9	44.013	0	81.008	3748100000	74	1.33396	-0.473279	-2.85099	Q61239	Q61239	Protein farnesyltransferase/geranylgeranyltransferase type-1 subunit alpha	Fnta
1.24045	1.34006	1.24981	0.871784	0.817833	0.72397				+	WT_KO	20	20	20	66.5	66.5	66.5	52.768	0	195.92	5006600000	139	3.03813	-0.472245	-8.80983	Q9D2C2;Q9D2C2-2	Q9D2C2;Q9D2C2-2	Protein SAAL1	Saal1
0.221775	0.276947	0.374384	0.023222	-0.44429	-0.116369				+	WT_KO	10	10	10	54.4	54.4	54.4	33.758	0	84.171	1363600000	29	1.49519	-0.470181	-3.23001	Q8K2H2	Q8K2H2	OTU domain-containing protein 6B	Otud6b
-0.194523	-0.351322	0.090107	-0.650457	-0.790802	-0.424381				+	WT_KO	9	9	9	38.1	38.1	38.1	32.313	0	92.785	1083900000	29	1.3134	-0.469968	-2.80434	Q924T2	Q924T2	28S ribosomal protein S2, mitochondrial	Mrps2
2.71758	2.93704	3.02745	2.19079	2.40815	2.67724				+	WT_KO	25	17	17	65.1	50.9	50.9	57.772	0	200.36	10808000000	135	1.30608	-0.468634	-2.78781	O35344	O35344	Importin subunit alpha-4	Kpna3
0.197441	-0.217108	0.168049	-0.52322	-0.359707	-0.3701				+	WT_KO	73	73	73	38.5	38.5	38.5	266.23	0	323.31	9724900000	233	1.50434	-0.467136	-3.25228	Q6PR54;Q6PR54-3;Q6PR54-2	Q6PR54;Q6PR54-3;Q6PR54-2	Telomere-associated protein RIF1	Rif1
4.48091	4.24583	4.21642	3.95096	3.98228	3.62819				+	WT_KO	10	10	10	55	55	55	31.013	0	249.6	24345000000	146	1.51248	-0.460578	-3.27215	O35658	O35658	Complement component 1 Q subcomponent-binding protein, mitochondrial	C1qbp
4.32446	3.96318	4.00407	3.57441	3.83634	3.50326				+	WT_KO	34	34	34	73.5	73.5	73.5	49.03	0	323.31	37575000000	239	1.40212	-0.459235	-3.0083	Q8BWY3	Q8BWY3	Eukaryotic peptide chain release factor subunit 1	Etf1
0.573946	0.475655	0.672178	0.28826	0.0126781	0.043951				+	WT_KO	28	28	28	43.3	43.3	43.3	83.549	0	106.18	5266100000	107	1.93713	-0.458963	-4.41476	Q8K0D5	Q8K0D5	Elongation factor G, mitochondrial	Gfm1
-0.0501595	-0.161613	-0.067812	-0.683187	-0.612526	-0.357136				+	WT_KO	6	6	6	21.8	21.8	21.8	34.709	0	26.609	728540000	16	1.91989	-0.457755	-4.36387	P29037;Q6SJ95	P29037;Q6SJ95	TATA-box-binding protein;TATA box-binding protein-like protein 2	Tbp;Tbpl2
-3.42201	-3.38933	-3.29416	-4.01352	-3.93485	-3.50791				+	WT_KO	11	11	11	11.3	11.3	11.3	162.54	0	27.138	567960000	14	1.3047	-0.450261	-2.78472	Q99NG0	Q99NG0	Helicase ARIP4	Rad54l2
-1.87911	-1.42321	-1.81503	-2.29857	-2.11284	-2.05167				+	WT_KO	14	14	14	27.3	27.3	27.3	89.125	0	52.744	1109700000	30	1.30788	-0.448575	-2.79188	P49135	P49135	TFIIH basal transcription factor complex helicase XPB subunit	Ercc3
3.86221	4.05774	4.03418	3.44831	3.47238	3.69053				+	WT_KO	76	76	76	65.1	65.1	65.1	126.85	0	323.31	74832000000	427	1.97804	-0.447638	-4.53731	Q3U1J4	Q3U1J4	DNA damage-binding protein 1	Ddb1
3.29899	3.07471	3.16385	2.64305	2.9798	2.57299				+	WT_KO	11	11	11	71.3	71.3	71.3	12.097	0	71.865	4756600000	43	1.46663	-0.447238	-3.16109	Q91WS0	Q91WS0	CDGSH iron-sulfur domain-containing protein 1	Cisd1
3.36878	3.14086	3.1847	3.04275	2.76884	2.56241				+	WT_KO	30	13	12	88.7	59.9	56.6	37.186	0	187.31	14003000000	110	1.32362	-0.440115	-2.8275	P62141	P62141	Serine/threonine-protein phosphatase PP1-beta catalytic subunit	Ppp1cb
-1.78226	-1.66042	-1.6144	-2.1537	-2.00759	-2.21317				+	WT_KO	13	13	13	36.7	36.7	36.7	39.599	0	59.063	483570000	18	2.2904	-0.439121	-5.55982	Q8C6E0	Q8C6E0	Cilia- and flagella-associated protein 36	Cfap36
3.19582	3.09398	2.95108	2.67339	2.53268	2.72802				+	WT_KO	9	8	8	76.8	67	67	12.293	0	100.56	5163600000	64	2.04591	-0.435601	-4.74609	P56212;P56212-2	P56212;P56212-2	cAMP-regulated phosphoprotein 19	Arpp19
2.8424	2.86658	2.88892	2.44643	2.43066	2.42				+	WT_KO	23	23	19	52.5	52.5	42.5	39.842	0	137.56	13261000000	147	5.01568	-0.433603	-28.0245	Q06138	Q06138	Calcium-binding protein 39	Cab39
1.64091	1.81574	1.67524	1.16798	1.35834	1.3098				+	WT_KO	10	10	10	66.9	66.9	66.9	19.526	0	107.58	2553600000	48	2.27925	-0.431926	-5.52047	Q8R2Y8	Q8R2Y8	Peptidyl-tRNA hydrolase 2, mitochondrial	Ptrh2
5.18221	5.49881	5.43926	4.84873	5.00829	4.96769				+	WT_KO	11	11	11	98.2	98.2	98.2	12.473	0	195.4	25043000000	98	1.78788	-0.431856	-3.98759	P83940	P83940	Transcription elongation factor B polypeptide 1	Tceb1
-0.204271	-0.459305	-0.449833	-0.809551	-0.806505	-0.789616				+	WT_KO	29	29	28	54.6	54.6	54.6	67.177	0	199.7	1830100000	56	2.16984	-0.430754	-5.14596	Q80UP5	Q80UP5	Ankyrin repeat domain-containing protein 13A	Ankrd13a
-0.648926	-0.796751	-0.599195	-1.32061	-1.11494	-0.896788				+	WT_KO	7	7	7	33.5	33.5	33.5	23.034	0	17.892	651860000	23	1.46443	-0.429155	-3.15582	Q8BPA8;Q8BPA8-2	Q8BPA8	Protein DPCD	Dpcd
3.61521	3.39606	3.84142	3.0473	3.24609	3.28131				+	WT_KO	24	24	24	69.2	69.2	69.2	49.278	0	323.31	18217000000	157	1.34788	-0.425997	-2.88279	Q8BY71	Q8BY71	Histone acetyltransferase type B catalytic subunit	Hat1
2.94336	2.90168	2.80915	2.69834	2.3914	2.31226				+	WT_KO	35	35	35	36.3	36.3	36.3	68.512	0	323.31	13608000000	143	1.54796	-0.417395	-3.35956	Q99KN9;Q99KN9-2	Q99KN9;Q99KN9-2	Clathrin interactor 1	Clint1
-1.97821	-2.25878	-1.87549	-2.30107	-2.4999	-2.5548				+	WT_KO	5	5	5	19	19	19	38.636	0	7.4923	427880000	12	1.39932	-0.41443	-3.00174	Q99J64	Q99J64	RNA-binding protein 43	Rbm43
0.42697	0.543949	0.470509	0.0450726	-0.0693264	0.241278				+	WT_KO	34	34	34	37	37	37	120.26	0	323.31	6073500000	119	1.86749	-0.408134	-4.21168	P53569;P53569-2	P53569;P53569-2	CCAAT/enhancer-binding protein zeta	Cebpz
-3.66768	-3.6824	-3.87078	-4.37632	-3.98411	-4.0831				+	WT_KO	5	5	1	11.3	11.3	3.3	79.576	0	21.086	223970000	8	1.4096	-0.407554	-3.0258	Q80Y98;Q80Y98-2	Q80Y98;Q80Y98-2	Phospholipase DDHD2	Ddhd2
-2.0942	-2.10773	-1.77804	-2.42383	-2.40288	-2.37442				+	WT_KO	7	7	7	26.6	26.6	26.6	54.325	0	29.451	481680000	19	1.69864	-0.407049	-3.74606	O88746;O88746-2	O88746	Target of Myb protein 1	Tom1
5.50863	5.12412	5.33283	4.88189	5.07419	4.791				+	WT_KO	31	24	24	90.2	83.7	83.7	27.778	0	323.31	49716000000	243	1.36504	-0.406171	-2.92221	P68254;P68254-2	P68254;P68254-2	14-3-3 protein theta	Ywhaq
1.16725	0.945625	1.06695	0.49103	0.728584	0.742825				+	WT_KO	16	16	16	62	62	62	30.708	0	88.462	2752900000	67	1.7594	-0.405795	-3.90945	Q9D720	Q9D720	Non-structural maintenance of chromosomes element 1 homolog	Nsmce1
0.215284	-0.000928879	0.261091	-0.34071	-0.0922947	-0.303524				+	WT_KO	30	30	30	57	57	57	79.864	0	188.48	3242400000	81	1.64739	-0.403992	-3.61171	Q8K268	Q8K268	ATP-binding cassette sub-family F member 3	Abcf3
1.32036	1.04093	1.07307	0.874043	0.788088	0.589687				+	WT_KO	20	20	20	53.2	53.2	53.2	50.201	0	107.8	3339800000	50	1.4957	-0.394181	-3.23125	P27577;P15037	P27577	Protein C-ets-1	Ets1
0.432575	-0.000278473	0.0983982	-0.27656	-0.147938	-0.222801				+	WT_KO	34	23	23	60.7	47.8	47.8	100.46	0	323.31	4039200000	93	1.34815	-0.392665	-2.88341	Q99LG2	Q99LG2	Transportin-2	Tnpo2
2.77857	2.52093	2.81605	2.33354	2.26045	2.35103				+	WT_KO	19	19	19	78.2	78.2	78.2	38.822	0	257.96	8628300000	122	1.80312	-0.390172	-4.02987	O54984	O54984	ATPase Asna1	Asna1
0.946272	0.588303	0.740631	0.205805	0.441526	0.464285				+	WT_KO	25	25	23	47.9	47.9	42.7	71.011	0	165.45	3462300000	73	1.3662	-0.387863	-2.92488	P69566;P69566-2	P69566;P69566-2	Ran-binding protein 9	Ranbp9
5.33877	5.44394	5.43904	4.92055	4.95087	5.19159				+	WT_KO	89	89	89	81.7	81.7	81.7	82.342	0	323.31	152360000000	637	1.85749	-0.386249	-4.18309	P49718	P49718	DNA replication licensing factor MCM5	Mcm5
-0.0965748	-0.156635	-0.383917	-0.798031	-0.56156	-0.432049				+	WT_KO	32	32	2	34	34	3.7	128.42	0	155.45	3902800000	94	1.30345	-0.384837	-2.7819	Q9Z148-2;Q9Z148-3	Q9Z148-2;Q9Z148-3	Histone-lysine N-methyltransferase EHMT2	Ehmt2
-2.68344	-2.82618	-2.90059	-3.2268	-3.22846	-3.09414				+	WT_KO	5	5	5	17	17	17	42.454	0	21.751	266440000	13	2.09026	-0.379733	-4.88633	Q3UUJ4-2;Q3UUJ4-3;Q3UUJ4	Q3UUJ4-2;Q3UUJ4-3;Q3UUJ4	STE20-related kinase adapter protein alpha	Strada
0.010025	0.219709	0.151201	-0.254522	-0.0947151	-0.385971				+	WT_KO	12	12	12	41	41	41	40.301	0	41.489	1539500000	26	1.6286	-0.372048	-3.56322	P51863	P51863	V-type proton ATPase subunit d 1	Atp6v0d1
-3.3448	-3.4263	-3.42633	-3.75863	-3.93019	-3.61332				+	WT_KO	5	5	5	11.7	11.7	11.7	72.462	0	14.718	276760000	12	1.7393	-0.368234	-3.85488	Q8C3X4;Q8C3X4-2	Q8C3X4;Q8C3X4-2	Translation factor Guf1, mitochondrial	Guf1
-1.28496	-1.24572	-1.19586	-1.58258	-1.52247	-1.72398				+	WT_KO	24	24	24	34.3	34.3	34.3	106.13	0	70.343	2053700000	48	2.31544	-0.367495	-5.64905	Q6P1H6-2;Q6P1H6;Q6P1H6-3;Q6P1H6-4	Q6P1H6-2;Q6P1H6;Q6P1H6-3	Ankyrin repeat and LEM domain-containing protein 2	Ankle2
-3.20381	-2.84527	-2.99184	-3.4485	-3.31055	-3.37263				+	WT_KO	1	1	1	6.9	6.9	6.9	23.766	0.00064454	4.0024	108920000	3	1.50838	-0.363584	-3.26214	Q9Z2F7	Q9Z2F7	BCL2/adenovirus E1B 19 kDa protein-interacting protein 3-like	Bnip3l
-0.451284	-0.317823	-0.242407	-0.692303	-0.901085	-0.506721				+	WT_KO	12	12	12	31.8	31.8	31.8	48.513	0	75.903	1463000000	34	1.31482	-0.362865	-2.80755	Q9CQ26	Q9CQ26	STAM-binding protein	Stambp
5.3527	5.34213	5.47302	4.93399	5.06611	5.08454				+	WT_KO	19	19	3	89.5	89.5	21	20.697	0	323.31	37047000000	233	2.33007	-0.361068	-5.70172	P84078	P84078	ADP-ribosylation factor 1	Arf1
-0.498945	-0.558958	-0.602587	-0.76524	-0.857351	-1.11637				+	WT_KO	21	20	20	53.8	52.6	52.6	59.513	0	87.027	2064200000	72	1.51913	-0.35949	-3.28844	Q8R3Y8-2;Q8R3Y8	Q8R3Y8-2;Q8R3Y8	Interferon regulatory factor 2-binding protein 1	Irf2bp1
-0.660818	-0.847326	-0.720707	-1.11984	-0.944927	-1.23379				+	WT_KO	3	3	3	4	4	4	103.45	0.00032922	4.9268	2774800000	14	1.62409	-0.356569	-3.55163	Q91WF7	Q91WF7	Polyphosphoinositide phosphatase	Fig4
1.27326	1.41773	1.39907	0.810495	1.03371	1.18661				+	WT_KO	51	51	51	66.5	66.5	66.5	103.16	0	323.31	10467000000	150	1.39247	-0.353083	-2.98577	Q9EQQ9;Q9EQQ9-3;Q9EQQ9-2	Q9EQQ9;Q9EQQ9-3	Protein O-GlcNAcase	Mgea5
-0.161777	0.148506	0.0396957	-0.305429	-0.319859	-0.404306				+	WT_KO	15	15	15	40.3	40.3	40.3	54.381	0	65.341	1953700000	54	1.66879	-0.352006	-3.66745	O35280;O35280-2	O35280;O35280-2	Serine/threonine-protein kinase Chk1	Chek1
4.30627	4.02211	4.23391	3.94175	3.87995	3.68492				+	WT_KO	15	15	12	77.8	77.8	68.2	22.382	0	155.53	16324000000	153	1.42244	-0.351888	-3.056	Q9CQC9	Q9CQC9	GTP-binding protein SAR1b	Sar1b
1.93392	1.86421	1.93312	1.40571	1.58435	1.68946				+	WT_KO	19	19	18	51.5	51.5	49.1	56.551	0	127.27	8019100000	98	1.82006	-0.350574	-4.07718	Q60996-3;Q60996;Q60996-2;Q60996-4	Q60996-3;Q60996;Q60996-2;Q60996-4	Serine/threonine-protein phosphatase 2A 56 kDa regulatory subunit gamma isoform	Ppp2r5c
4.29528	4.60148	4.64737	4.16271	4.18544	4.14914				+	WT_KO	71	71	71	68.2	68.2	68.2	121.55	0	323.31	96790000000	623	1.45913	-0.348945	-3.14313	Q3U7R1;Q3U7R1-2	Q3U7R1;Q3U7R1-2	Extended synaptotagmin-1	Esyt1
-1.15426	-1.12006	-1.22081	-1.57312	-1.293	-1.67383				+	WT_KO	34	34	34	26.2	26.2	26.2	198.92	0	186.6	3396600000	104	1.38086	-0.348272	-2.9588	Q6A009	Q6A009	E3 ubiquitin-protein ligase listerin	Ltn1
3.09624	2.88493	2.94081	2.76798	2.58384	2.52875				+	WT_KO	76	72	72	83.3	80.2	80.2	91.696	0	323.31	32370000000	283	1.64809	-0.347133	-3.61354	Q61699-2;Q61699	Q61699-2;Q61699	Heat shock protein 105 kDa	Hsph1
5.13256	5.05526	4.93649	4.60876	4.73698	4.74339				+	WT_KO	48	43	43	86.9	83	83	46.839	0	323.31	67691000000	365	2.06221	-0.34506	-4.79726	Q91VC3	Q91VC3	Eukaryotic initiation factor 4A-III;Eukaryotic initiation factor 4A-III, N-terminally processed	Eif4a3
-2.72716	-2.79039	-2.88737	-3.18944	-2.98418	-3.26178				+	WT_KO	9	9	9	22.7	22.7	22.7	59.231	0	15.686	398290000	8	1.64446	-0.343493	-3.60412	Q566J8	Q566J8	AarF domain-containing protein kinase 4	Adck4
1.54107	1.57692	1.62596	1.17874	1.3613	1.1803				+	WT_KO	62	62	62	61.9	61.9	61.9	95.125	0	310.12	11186000000	164	2.1911	-0.341204	-5.21711	Q60848;Q60848-2	Q60848;Q60848-2	Lymphocyte-specific helicase	Hells
4.36707	4.40073	4.49911	4.13215	4.16551	3.96048				+	WT_KO	77	77	77	81.7	81.7	81.7	107.5	0	323.31	89789000000	604	1.96298	-0.336255	-4.49193	Q64737;Q64737-2	Q64737;Q64737-2	Trifunctional purine biosynthetic protein adenosine-3;Phosphoribosylamine--glycine ligase;Phosphoribosylformylglycinamidine cyclo-ligase;Phosphoribosylglycinamide formyltransferase	Gart
1.74265	1.77464	1.7878	1.33025	1.56632	1.4043				+	WT_KO	39	39	39	55.1	55.1	55.1	92.849	0	262.15	11245000000	187	2.03616	-0.334738	-4.71565	Q6ZQ88	Q6ZQ88	Lysine-specific histone demethylase 1A	Kdm1a
3.51329	3.45239	3.39787	2.9671	3.11007	3.28852				+	WT_KO	16	16	16	88.1	88.1	88.1	20.747	0	197.84	9810200000	118	1.55124	-0.332624	-3.36769	Q9CQ80;Q9CQ80-2	Q9CQ80;Q9CQ80-2	Vacuolar protein-sorting-associated protein 25	Vps25
3.49728	3.1883	3.20949	2.84524	3.067	2.98563				+	WT_KO	12	12	12	78.9	78.9	78.9	20.451	0	91.079	8897200000	96	1.31008	-0.332403	-2.79685	Q9CXK8	Q9CXK8	60S ribosome subunit biogenesis protein NIP7 homolog	Nip7
0.792145	1.00579	0.953369	0.46027	0.701378	0.59293				+	WT_KO	22	22	22	47.9	47.9	47.9	55.196	0	156.45	4534300000	104	1.60522	-0.332243	-3.50345	Q80YV2;Q80YV2-2	Q80YV2;Q80YV2-2	Nuclear-interacting partner of ALK	Zc3hc1
-0.557945	-0.627905	-0.571932	-1.06812	-0.84688	-0.837334				+	WT_KO	13	13	13	35.6	35.6	35.6	49.981	0	69.377	1429900000	30	1.8741	-0.331519	-4.23066	O88708;CON__Q2YDI2	O88708	Origin recognition complex subunit 4	Orc4
-0.656069	-0.538712	-0.56406	-1.11461	-0.863718	-0.74836				+	WT_KO	29	29	29	46.6	46.6	46.6	84.669	0	231.32	2916400000	84	1.32644	-0.322617	-2.8339	Q9JK91	Q9JK91	DNA mismatch repair protein Mlh1	Mlh1
-2.25346	-2.05001	-2.14837	-2.5521	-2.38227	-2.48289				+	WT_KO	15	15	15	16.8	16.8	16.8	133.47	0	57.048	1125300000	35	1.86204	-0.321801	-4.19608	Q80XC6	Q80XC6	Protein NRDE2 homolog	Nrde2
0.676332	0.61499	0.834318	0.414026	0.449022	0.299496				+	WT_KO	17	12	12	45.6	37.3	37.3	55.055	0	245.14	3366300000	66	1.80761	-0.321032	-4.04236	Q3TJZ6	Q3TJZ6	Protein FAM98A	Fam98a
-2.71136	-2.77919	-2.58024	-3.00584	NaN	-2.99524				+	WT_KO	8	1	1	11.1	2.7	2.7	85.187	0	125.79	414250000	7	1.58371	-0.310275	-4.11021	P70351;P70351-2	P70351	Histone-lysine N-methyltransferase EZH1	Ezh1
5.33205	5.0881	5.21321	4.90237	4.76612	5.04056				+	WT_KO	23	23	23	69.3	69.3	69.3	37.984	0	323.31	50223000000	278	1.35821	-0.308104	-2.90648	Q9DCH4	Q9DCH4	Eukaryotic translation initiation factor 3 subunit F	Eif3f
-2.38984	-2.51851	-2.2705	-2.72716	-2.73238	-2.63636				+	WT_KO	26	26	26	16.8	16.8	16.8	254.61	0	181.09	2089200000	74	1.76103	-0.305684	-3.91389	Q571H0;Q571H0-2	Q571H0	Nucleolar pre-ribosomal-associated protein 1	Urb1
0.843672	0.625204	0.788883	0.318954	0.489161	0.539454				+	WT_KO	25	25	25	54.3	54.3	54.3	68.282	0	230.04	5029400000	130	1.50012	-0.303397	-3.24201	Q9EQG9-2;Q9EQG9;Q9EQG9-3	Q9EQG9-2;Q9EQG9;Q9EQG9-3	Collagen type IV alpha-3-binding protein	Col4a3bp
1.14367	1.2472	1.22727	0.918489	1.00557	0.80076				+	WT_KO	56	56	56	48.3	48.3	48.3	170.29	0	323.31	13716000000	255	1.9407	-0.297773	-4.42537	Q8CFQ3	Q8CFQ3	Intron-binding protein aquarius	Aqr
-2.70529	-2.63975	-2.68042	-2.88786	-3.09563	-2.92894				+	WT_KO	19	19	19	14.8	14.8	14.8	141.43	0	36.444	901550000	38	1.95132	-0.295657	-4.457	Q5BL07;Q5BL07-2	Q5BL07;Q5BL07-2	Peroxisome biogenesis factor 1	Pex1
0.587355	0.772326	0.621845	0.247898	0.318085	0.52877				+	WT_KO	7	7	7	38.7	38.7	38.7	23.192	0	38.885	1278700000	26	1.35794	-0.295591	-2.90587	Q9R0X0;Q9R0X0-2;Q9R0X0-3	Q9R0X0;Q9R0X0-2	Mediator of RNA polymerase II transcription subunit 20	Med20
0.592995	0.697893	0.704325	0.354317	0.306211	0.460962				+	WT_KO	63	63	63	48.9	48.9	48.9	178.46	0	323.31	9266600000	215	2.12545	-0.291241	-4.99986	O88379	O88379	Bromodomain adjacent to zinc finger domain protein 1A	Baz1a
1.19031	1.38403	1.34116	0.960884	1.10507	0.977537				+	WT_KO	18	18	18	39.4	39.4	39.4	41.234	0	80.288	4225300000	73	1.7598	-0.290671	-3.91054	P70279	P70279	Surfeit locus protein 6	Surf6
-0.10453	0.0368652	0.0734692	-0.350267	-0.185238	-0.330656				+	WT_KO	53	53	53	40	40	40	215.99	0	295.38	8386000000	185	1.74313	-0.290655	-3.86526	P53995	P53995	Anaphase-promoting complex subunit 1	Anapc1
0.397738	0.357307	0.486822	0.127419	0.0964031	0.148743				+	WT_KO	20	20	20	37.6	37.6	37.6	73.797	0	127.18	4206700000	81	2.66825	-0.289768	-7.03931	O35492	O35492	Dual specificity protein kinase CLK3	Clk3
1.18032	1.33627	1.34513	0.915253	1.11348	0.968931				+	WT_KO	49	49	49	47.8	47.8	47.8	158.23	0	323.31	12317000000	220	1.64642	-0.288019	-3.60921	Q9Z0W3;Q9Z0W3-2	Q9Z0W3;Q9Z0W3-2	Nuclear pore complex protein Nup160	Nup160
-0.223028	-0.237003	-0.0315552	-0.456039	-0.359819	-0.527462				+	WT_KO	8	8	8	48.9	48.9	48.9	31.139	0	64.33	1049500000	33	1.58619	-0.283911	-3.45524	Q9DCX1	Q9DCX1	MAD2L1-binding protein	Mad2l1bp
6.22018	6.29301	6.23912	6.08355	5.877	5.94677				+	WT_KO	15	15	7	83.7	83.7	50.6	19.779	0	323.31	61956000000	212	1.92171	-0.281665	-4.36922	Q3THE2	Q3THE2	Myosin regulatory light chain 12B	Myl12b
3.45628	3.56458	3.70291	3.21026	3.36709	3.3054				+	WT_KO	32	32	32	75.6	75.6	75.6	38.158	0	323.31	22580000000	199	1.52776	-0.280339	-3.30963	Q9CX34	Q9CX34	Suppressor of G2 allele of SKP1 homolog	Sugt1
-0.996229	-1.01855	-0.989641	-1.19081	-1.35174	-1.29518				+	WT_KO	55	55	55	33.3	33.3	33.3	237.04	0	241.89	5295900000	156	2.35554	-0.277772	-5.79437	E9Q3L2	E9Q3L2		Pi4ka
2.48175	2.55793	2.52963	2.29024	2.06729	2.37871				+	WT_KO	32	32	32	64.1	64.1	64.1	82.545	0	323.31	17146000000	213	1.36165	-0.277688	-2.9144	P97452	P97452	Ribosome biogenesis protein BOP1	Bop1
-1.91678	-1.97284	-2.0423	-2.34601	-2.10089	-2.31705				+	WT_KO	8	8	8	29.4	29.4	29.4	43.408	0	36.968	393570000	17	1.50198	-0.277348	-3.24654	Q9D2V5	Q9D2V5	Protein AAR2 homolog	Aar2
-0.301998	-0.393038	-0.474993	-0.668573	-0.680935	-0.651081				+	WT_KO	27	27	27	48.7	48.7	48.7	81.699	0	90.897	3056900000	60	2.26195	-0.276854	-5.45984	Q3UQ84	Q3UQ84	Threonine--tRNA ligase, mitochondrial	Tars2
1.05926	0.901405	0.982801	0.786877	0.546003	0.791382				+	WT_KO	19	19	19	56.9	56.9	56.9	53.375	0	166.02	4853300000	106	1.37128	-0.273067	-2.93661	Q8VE88-2;Q8VE88	Q8VE88-2;Q8VE88	Protein FAM114A2	Fam114a2
2.39951	2.52519	2.64257	2.22407	2.28328	2.24536				+	WT_KO	10	10	3	67	67	32	11.48	0	145.54	2597100000	43	1.70252	-0.27152	-3.75638	P63024;Q62442-2;Q62442	P63024	Vesicle-associated membrane protein 3	Vamp3
0.345299	0.606535	0.563341	0.141634	0.315914	0.256437				+	WT_KO	17	17	17	35.4	35.4	35.4	69.047	0	175.92	3595300000	68	1.30774	-0.267063	-2.79155	Q9Z0H1	Q9Z0H1	WD repeat-containing protein 46	Wdr46
2.40533	2.36129	2.27112	1.99885	2.11849	2.12079				+	WT_KO	59	59	3	64.5	64.5	5	102.1	0	323.31	23188000000	282	2.03927	-0.266538	-4.72533	Q62448	Q62448	Eukaryotic translation initiation factor 4 gamma 2	Eif4g2
1.92163	1.62496	1.76238	1.44668	1.57091	1.50056				+	WT_KO	51	51	46	49.4	49.4	46.5	141.28	0	323.31	19431000000	248	1.32727	-0.263606	-2.83579	O35638;O70576	O35638	Cohesin subunit SA-2	Stag2
4.02823	4.07001	4.16042	3.79837	3.73563	3.94741				+	WT_KO	44	44	44	72.3	72.3	72.3	63.53	0	323.31	43197000000	349	1.60551	-0.259082	-3.50418	P46061	P46061	Ran GTPase-activating protein 1	Rangap1
2.01278	2.14294	2.22906	1.77923	1.95085	1.89144				+	WT_KO	58	58	49	31.7	31.7	28.1	225.4	0	323.31	23453000000	327	1.46599	-0.254419	-3.15956	P83741-4;P83741;P83741-2;P83741-3;P83741-5;P83741-6;P83741-7	P83741-4;P83741;P83741-2;P83741-3;P83741-5	Serine/threonine-protein kinase WNK1	Wnk1
2.10371	2.17855	2.32318	1.87296	1.98932	1.98179				+	WT_KO	26	26	26	63	63	63	56.194	0	162.37	11717000000	165	1.56534	-0.253786	-3.40287	Q921E6-2;Q921E6;Q921E6-3	Q921E6-2;Q921E6;Q921E6-3	Polycomb protein EED	Eed
0.672354	0.509912	0.590757	0.256424	0.338785	0.420092				+	WT_KO	37	37	37	46.3	46.3	46.3	117.94	0	315.25	7318100000	137	1.71674	-0.252574	-3.79426	Q7TPD0;Q7TPD0-2	Q7TPD0	Integrator complex subunit 3	Ints3
5.42898	5.64332	5.61903	5.37712	5.2927	5.27115				+	WT_KO	37	37	37	89.9	89.9	89.9	31.198	0	323.31	73121000000	205	1.53655	-0.250118	-3.33129	Q64012-2;Q64012	Q64012-2;Q64012	RNA-binding protein Raly	Raly
1.65374	1.75713	1.60363	1.50388	1.29285	1.47666				+	WT_KO	25	25	25	66.2	66.2	66.2	54.201	0	165.48	8147200000	136	1.43242	-0.247032	-3.07957	Q61578	Q61578	NADPH:adrenodoxin oxidoreductase, mitochondrial	Fdxr
3.46925	3.55482	3.61432	3.28999	3.18257	3.42488				+	WT_KO	64	64	45	62.9	62.9	52.7	120.09	0	323.31	52142000000	442	1.40732	-0.246985	-3.02047	P97496-2;P97496	P97496-2;P97496	SWI/SNF complex subunit SMARCC1	Smarcc1
1.93544	1.9755	2.01338	1.6853	1.7017	1.80621				+	WT_KO	12	12	12	54.7	54.7	54.7	25.557	0	107.19	3947800000	78	2.28272	-0.243702	-5.53271	Q80VJ2	Q80VJ2	Steroid receptor RNA activator 1	Sra1
4.83521	4.8943	4.89817	4.65677	4.74161	4.51265				+	WT_KO	41	41	41	81.6	81.6	81.6	38.358	0	323.31	56553000000	315	1.57183	-0.23888	-3.4191	O35685	O35685	Nuclear migration protein nudC	Nudc
1.76974	1.97338	1.86784	1.60179	1.66372	1.63217				+	WT_KO	105	105	105	58.1	58.1	58.1	207.78	0	323.31	31401000000	483	1.74442	-0.23776	-3.86875	Q6NS46	Q6NS46	Protein RRP5 homolog	Pdcd11
0.67767	0.618624	0.672178	0.285175	0.454699	0.516159				+	WT_KO	12	12	12	58.6	58.6	58.6	32.905	0	160.33	2170300000	62	1.53083	-0.23748	-3.31719	Q99LN9;Q99LN9-2	Q99LN9	Deoxyhypusine hydroxylase	Dohh
7.05588	7.19935	7.15697	6.84124	6.94016	6.92362				+	WT_KO	32	32	32	77	77	77	34.216	0	323.31	167540000000	363	1.96491	-0.235727	-4.49772	P14869	P14869	60S acidic ribosomal protein P0	Rplp0
0.481558	0.464321	0.335041	0.164967	0.18577	0.226566				+	WT_KO	23	23	23	35.7	35.7	35.7	86.32	0	83.876	4082200000	80	2.03884	-0.234539	-4.724	Q9EQM6	Q9EQM6	Microprocessor complex subunit DGCR8	Dgcr8
1.44304	1.29927	1.34222	1.1635	1.1073	1.11084				+	WT_KO	35	35	35	48.3	48.3	48.3	85.938	0	128.1	10184000000	119	2.14331	-0.234301	-5.05825	Q921N6;Q921N6-2	Q921N6	Probable ATP-dependent RNA helicase DDX27	Ddx27
-1.69716	-1.78238	-1.68577	-1.93918	-1.90623	-2.0035				+	WT_KO	10	10	10	22.7	22.7	22.7	67.5	0	104.71	838030000	26	2.26046	-0.227861	-5.45467	O88559;O88559-2	O88559;O88559-2	Menin	Men1
5.41931	5.616	5.59496	5.24442	5.30506	5.39766				+	WT_KO	83	83	83	88.8	88.8	88.8	91.545	0	323.31	213400000000	1041	1.38627	-0.227713	-2.97134	P25206	P25206	DNA replication licensing factor MCM3	Mcm3
5.36514	5.34606	5.31009	5.0169	5.22782	5.09889				+	WT_KO	91	91	91	86.2	86.2	86.2	92.866	0	323.31	183220000000	663	1.62694	-0.225894	-3.55897	P97311;REV__Q6P9R4-3	P97311	DNA replication licensing factor MCM6	Mcm6
5.62085	5.69431	5.84784	5.48828	5.55796	5.43991				+	WT_KO	33	33	11	90.3	90.3	42.1	37.54	0	323.31	87179000000	327	1.39969	-0.225616	-3.00262	P62137	P62137	Serine/threonine-protein phosphatase PP1-alpha catalytic subunit	Ppp1ca
3.93258	3.82589	4.00801	3.6197	3.77624	3.6987				+	WT_KO	22	22	22	78.4	78.4	78.4	41.525	0	312.39	29369000000	203	1.49156	-0.223946	-3.22122	P42208	P42208	Septin-2	2019-09-02
2.69164	2.82916	2.80902	2.5427	2.50412	2.62136				+	WT_KO	58	58	58	57.5	57.5	57.5	117.34	0	323.31	35843000000	431	1.79509	-0.220547	-4.00756	P27546-2;P27546;P27546-3;P27546-4	P27546-2;P27546;P27546-3	Microtubule-associated protein 4	Map4
2.62797	2.60211	2.56339	2.38266	2.45753	2.31205				+	WT_KO	21	21	21	63.3	63.3	63.3	39.422	0	262.09	11771000000	144	2.01375	-0.213743	-4.64628	Q8R2U0-2;Q8R2U0	Q8R2U0-2;Q8R2U0	Nucleoporin SEH1	Seh1l
3.14474	2.96824	3.12145	2.8183	2.86032	2.91776				+	WT_KO	25	25	25	82.9	82.9	82.9	51.073	0	323.31	15654000000	167	1.56716	-0.212681	-3.40741	P47791-2;P47791	P47791-2;P47791	Glutathione reductase, mitochondrial	Gsr
5.10891	5.25106	5.24483	4.89057	5.04717	5.03327				+	WT_KO	79	79	79	75.7	75.7	75.7	102.08	0	323.31	149180000000	707	1.43945	-0.211267	-3.09624	P97310	P97310	DNA replication licensing factor MCM2	Mcm2
5.89738	5.80876	5.7237	5.65102	5.49814	5.6497				+	WT_KO	33	33	18	77.4	77.4	51.3	34.834	0	323.31	83305000000	318	1.3764	-0.210328	-2.94846	Q9D7G0	Q9D7G0	Ribose-phosphate pyrophosphokinase 1	Prps1
2.35944	2.47373	2.47009	2.16096	2.20215	2.31424				+	WT_KO	41	41	39	68	68	65.4	72.813	0	323.31	14942000000	194	1.61343	-0.208637	-3.52436	Q61584-4;Q61584-3;Q61584;Q61584-5;Q61584-6;Q61584-7;Q61584-2	Q61584-4;Q61584-3;Q61584;Q61584-5;Q61584-6;Q61584-7;Q61584-2	Fragile X mental retardation syndrome-related protein 1	Fxr1
1.9967	1.87301	1.95839	1.66081	1.84049	1.71609				+	WT_KO	21	21	20	48.2	48.2	47	60.574	0	323.31	9296100000	140	1.46463	-0.203569	-3.15628	Q91YH5;Q91YH5-2	Q91YH5;Q91YH5-2	Atlastin-3	Atl3
3.15453	3.134	3.20879	2.96252	2.94692	2.97738				+	WT_KO	56	56	56	55.8	55.8	55.8	123.09	0	323.31	44019000000	386	2.97586	-0.203497	-8.48615	Q6P5F9	Q6P5F9	Exportin-1	Xpo1
1.72294	1.76562	1.69664	1.52233	1.50961	1.54529				+	WT_KO	46	46	46	63.2	63.2	63.2	105.77	0	323.31	13806000000	235	3.06408	-0.202657	-8.94802	Q8BHB4	Q8BHB4	WD repeat-containing protein 3	Wdr3
-0.100512	-0.0523987	-0.0223465	-0.261267	-0.212166	-0.309692				+	WT_KO	12	12	12	50.2	50.2	50.2	31.46	0	59.008	1777500000	42	2.30072	-0.202623	-5.59646	Q9CPR8	Q9CPR8	Melanoma-associated antigen G1	Ndnl2
2.0021	1.93823	1.95856	1.68191	1.83326	1.77726				+	WT_KO	23	23	18	64.6	64.6	52.3	59.291	0	323.31	10888000000	148	1.86646	-0.202151	-4.20874	E9Q1P8	E9Q1P8	Interferon regulatory factor 2-binding protein 2	Irf2bp2
4.47927	4.5334	4.55035	4.32259	4.39369	4.2413				+	WT_KO	24	24	24	71	71	71	37.555	0	249.52	38291000000	204	1.83583	-0.201813	-4.12157	Q91V12-2;Q91V12-4;Q91V12;Q91V12-3	Q91V12-2;Q91V12-4;Q91V12;Q91V12-3	Cytosolic acyl coenzyme A thioester hydrolase	Acot7
3.38455	3.35625	3.44012	3.24081	3.08304	3.26054				+	WT_KO	148	148	148	73.8	73.8	73.8	225.65	0	323.31	110030000000	1068	1.50015	-0.198841	-3.24207	Q6P5D8	Q6P5D8	Structural maintenance of chromosomes flexible hinge domain-containing protein 1	Smchd1
2.65018	2.74465	2.75027	2.46085	2.5044	2.60826				+	WT_KO	27	27	26	77.7	77.7	75.7	40.512	0	261.39	14005000000	152	1.60326	-0.190533	-3.49846	P32233	P32233	Developmentally-regulated GTP-binding protein 1	Drg1
0.955471	0.871103	0.903936	0.7139	0.661182	0.785845				+	WT_KO	23	23	23	44.7	44.7	44.7	60.518	0	137.91	4900200000	107	1.91392	-0.189861	-4.34634	Q8K2T8	Q8K2T8	RNA polymerase II-associated factor 1 homolog	Paf1
4.06902	4.05685	4.10892	3.86176	3.82248	3.98209				+	WT_KO	50	15	15	84.8	33.9	33.9	49.924	0	323.31	32970000000	94	1.70026	-0.189489	-3.75038	P68368	P68368	Tubulin alpha-4A chain	Tuba4a
1.97369	1.85065	1.76764	1.67026	1.63774	1.72643				+	WT_KO	12	12	12	48.1	48.1	48.1	24.48	0	35.305	4429600000	77	1.33334	-0.185848	-2.84959	Q78PG9	Q78PG9	Coiled-coil domain-containing protein 25	Ccdc25
0.732889	0.781542	0.842604	0.71241	0.556778	0.540363				+	WT_KO	27	27	27	35.4	35.4	35.4	94.036	0	190.22	6577600000	110	1.34711	-0.182494	-2.88102	Q3U821	Q3U821		Wdr75
0.341188	0.491663	0.377256	0.214907	0.155001	0.302635				+	WT_KO	28	28	28	28.7	28.7	28.7	117.3	0	323.31	6150300000	110	1.34276	-0.179188	-2.87108	Q8C129	Q8C129	Leucyl-cystinyl aminopeptidase	Lnpep
-0.653965	-0.588963	-0.626694	-0.872169	-0.699938	-0.832542				+	WT_KO	18	18	18	29.8	29.8	29.8	89.25	0	70.387	2120900000	68	1.49113	-0.178343	-3.22018	Q80T69	Q80T69	Round spermatid basic protein 1	Rsbn1
1.41504	1.37797	1.28973	1.15761	1.14419	1.26557				+	WT_KO	42	42	42	75.3	75.3	75.3	83.056	0	323.31	10348000000	235	1.48849	-0.171789	-3.21377	P27641	P27641	X-ray repair cross-complementing protein 5	Xrcc5
2.70339	2.71794	2.74431	2.51969	2.6323	2.50304				+	WT_KO	41	41	41	50	50	50	113.04	0	323.31	24080000000	316	1.80006	-0.170202	-4.02135	Q7TQH0-2;Q7TQH0-3;Q7TQH0	Q7TQH0-2;Q7TQH0-3;Q7TQH0	Ataxin-2-like protein	Atxn2l
1.76323	1.74524	1.64055	1.61952	1.56665	1.47531				+	WT_KO	11	11	11	60.9	60.9	60.9	18.127	0	84.424	3401000000	52	1.33633	-0.162516	-2.85639	Q9D6L8;Q9D6L8-2	Q9D6L8;Q9D6L8-2	Peptidyl-prolyl cis-trans isomerase-like 3	Ppil3
5.52363	5.53316	5.50006	5.45934	5.2798	5.33118				+	WT_KO	33	25	4	93.1	75.6	5.3	28.086	0	323.31	60228000000	206	1.39326	-0.162175	-2.98761	Q9CQV8	Q9CQV8	14-3-3 protein beta/alpha;14-3-3 protein beta/alpha, N-terminally processed	Ywhab
2.43567	2.3676	2.53024	2.30264	2.27108	2.27867				+	WT_KO	25	25	25	86.7	86.7	86.7	38.224	0	214.7	8682000000	142	1.53753	-0.160373	-3.33372	Q8R059	Q8R059	UDP-glucose 4-epimerase	Gale
2.71188	2.63824	2.64533	2.5118	2.53904	2.48494				+	WT_KO	42	42	42	60.3	60.3	60.3	91.712	0	323.31	25717000000	298	2.25551	-0.153224	-5.4374	Q9EQH3	Q9EQH3	Vacuolar protein sorting-associated protein 35	Vps35
1.43582	1.50078	1.51229	1.30472	1.39724	1.31426				+	WT_KO	49	49	49	50.2	50.2	50.2	128.65	0	323.31	13952000000	216	1.72406	-0.144223	-3.81387	Q810B6;Q810B6-2	Q810B6	Rabankyrin-5	Ankfy1
-0.0354919	-0.0503769	0	-0.139978	-0.219763	-0.144892				+	WT_KO	15	15	15	42.5	42.5	42.5	47.513	0	78.224	2497400000	46	2.02461	-0.139588	-4.67981	O08917	O08917	Flotillin-1	Flot1
3.26844	3.21775	3.12316	3.0352	3.06283	3.11072				+	WT_KO	21	21	21	63.6	63.6	63.6	27.545	0	202.73	14023000000	147	1.30479	-0.133537	-2.78491	Q9D0I8	Q9D0I8	mRNA turnover protein 4 homolog	Mrto4
2.57287	2.65317	2.55292	2.45112	2.52374	2.44402				+	WT_KO	23	23	23	61	61	61	48.542	0	250.78	14329000000	143	1.40378	-0.120024	-3.01217	P35585;Q9WVP1;Q9WVP1-2	P35585	AP-1 complex subunit mu-1	Ap1m1
-0.483351	-0.469172	-0.419113	-0.608515	-0.556419	-0.516195				+	WT_KO	57	57	57	38.5	38.5	38.5	245.16	0	323.31	8127300000	193	1.44918	-0.103165	-3.11935	Q6P4S8	Q6P4S8	Integrator complex subunit 1	Ints1
5.00918	5.09871	5.08071	4.9431	4.97376	4.97625				+	WT_KO	63	63	63	77.5	77.5	77.5	97.183	0	323.31	127610000000	690	1.54668	-0.0984948	-3.35637	P70168	P70168	Importin subunit beta-1	Kpnb1
3.24636	3.26306	3.29901	3.16905	3.2026	3.17749				+	WT_KO	48	48	48	85.3	85.3	85.3	54.65	0	323.31	25897000000	276	2.02065	-0.0864315	-4.66756	Q99M31;Q99M31-2	Q99M31;Q99M31-2	Heat shock 70 kDa protein 14	Hspa14
6.23783	6.19689	6.20303	6.28927	6.25817	6.2777				+	WT_KO	52	52	52	90.9	90.9	90.9	59.623	0	323.31	224270000000	778	1.78965	0.0624663	3.99249	P80316	P80316	T-complex protein 1 subunit epsilon	Cct5
5.54571	5.56183	5.53697	5.61723	5.628	5.58879				+	WT_KO	31	31	31	95.2	95.2	95.2	29.82	0	323.31	84911000000	443	1.99353	0.0631688	4.58434	P67778	P67778	Prohibitin	Phb
4.69074	4.68072	4.73075	4.75502	4.7605	4.81831				+	WT_KO	88	88	88	72.2	72.2	72.2	140.21	0	323.31	155180000000	836	1.41712	0.0772057	3.04346	Q9Z1Q9	Q9Z1Q9	Valine--tRNA ligase	Vars
2.60882	2.57904	2.5523	2.65562	2.65878	2.66155				+	WT_KO	72	72	54	74.2	74.2	60.7	109.55	0	323.31	36368000000	482	2.05958	0.0786006	4.78898	Q61768	Q61768	Kinesin-1 heavy chain	Kif5b
2.44981	2.4608	2.50852	2.55344	2.52755	2.60369				+	WT_KO	22	22	22	65.7	65.7	65.7	47.832	0	323.31	14083000000	135	1.43392	0.0885169	3.08311	O88543	O88543	COP9 signalosome complex subunit 3	Cops3
4.9596	4.97469	4.98742	5.15532	5.087	5.02492				+	WT_KO	13	13	13	77.5	77.5	77.5	24.794	0	228.18	38662000000	161	1.39478	0.115176	2.99115	Q9WTL7	Q9WTL7	Acyl-protein thioesterase 2	Lypla2
2.01714	2.02438	2.0198	2.17431	2.17387	2.0779				+	WT_KO	53	53	53	63.9	63.9	63.9	109.62	0	323.31	20857000000	293	1.71284	0.121585	3.78384	Q9JLI8;Q9JLI8-2	Q9JLI8	Squamous cell carcinoma antigen recognized by T-cells 3	Sart3
3.99545	3.97463	3.95583	4.05468	4.12918	4.11272				+	WT_KO	32	32	31	70.9	70.9	69.2	48.043	0	178.7	40460000000	232	2.08762	0.123556	4.8779	Q9CQC6	Q9CQC6	Basic leucine zipper and W2 domain-containing protein 1	Bzw1
2.59029	2.57462	2.46465	2.67141	2.65311	2.67708				+	WT_KO	13	13	13	68.2	68.2	68.2	21.024	0	144.65	6004400000	69	1.43521	0.124016	3.08618	Q9DCS9	Q9DCS9	NADH dehydrogenase [ubiquinone] 1 beta subcomplex subunit 10	Ndufb10
5.73192	5.6674	5.66579	5.80223	5.76718	5.87016				+	WT_KO	9	9	9	55.6	55.6	55.6	12.496	0	252.71	26544000000	85	1.54416	0.12482	3.35012	P97450	P97450	ATP synthase-coupling factor 6, mitochondrial	Atp5j
5.29276	5.33478	5.37771	5.45113	5.55463	5.4193				+	WT_KO	33	33	33	57.6	57.6	57.6	51.991	0	201.65	70929000000	365	1.37138	0.139933	2.93683	Q62376;Q62376-2	Q62376;Q62376-2	U1 small nuclear ribonucleoprotein 70 kDa	Snrnp70
1.63035	1.54149	1.62593	1.78339	1.67422	1.78853				+	WT_KO	67	67	67	75.9	75.9	75.9	117.96	0	323.31	18550000000	295	1.46965	0.149455	3.16835	Q8C7R4	Q8C7R4	Ubiquitin-like modifier-activating enzyme 6	Uba6
1.35448	1.52287	1.46509	1.63495	1.57378	1.59401				+	WT_KO	22	22	22	63.9	63.9	63.9	46.325	0	181.04	6228000000	92	1.3634	0.153436	2.91842	Q9JHI5	Q9JHI5	Isovaleryl-CoA dehydrogenase, mitochondrial	Ivd
4.91676	4.83503	4.8824	5.04836	5.01378	5.06755				+	WT_KO	46	46	46	70.5	70.5	70.5	60.342	0	323.31	70630000000	492	2.35917	0.165165	5.80768	Q6DFW4	Q6DFW4	Nucleolar protein 58	Nop58
6.16359	6.18468	6.09255	6.33156	6.28907	6.32607				+	WT_KO	33	33	33	93.9	93.9	93.9	29.546	0	323.31	125850000000	426	2.26132	0.168626	5.45765	Q9R1P4	Q9R1P4	Proteasome subunit alpha type-1	Psma1
3.5533	3.47136	3.53881	3.74391	3.66759	3.65881				+	WT_KO	18	18	18	85.4	85.4	85.4	34.567	0	317.58	18008000000	170	1.9883	0.168947	4.56842	O89079	O89079	Coatomer subunit epsilon	Cope
4.28948	4.32906	4.20156	4.44223	4.38102	4.51857				+	WT_KO	14	14	14	68.9	68.9	68.9	22.165	0	171.7	22245000000	107	1.47186	0.173903	3.17365	Q9DBP5	Q9DBP5	UMP-CMP kinase	Cmpk1
3.38212	3.2776	3.29579	3.56515	3.51832	3.40772				+	WT_KO	16	16	16	85.8	85.8	85.8	27.883	0	242.07	13641000000	152	1.46111	0.178559	3.14785	Q64105	Q64105	Sepiapterin reductase	Spr
0.69932	0.6159	0.817501	0.920824	0.860012	0.891169				+	WT_KO	15	15	13	41.6	41.6	38.1	38.555	0	292.74	3430100000	95	1.37441	0.179761	2.94385	Q80XP8;Q80XP8-2	Q80XP8	Protein FAM76B	Fam76b
1.88061	1.92586	1.89525	2.00251	2.04311	2.1956				+	WT_KO	83	83	83	66.1	66.1	66.1	133.91	0	323.31	23054000000	282	1.39169	0.179836	2.98395	Q8CFI7	Q8CFI7	DNA-directed RNA polymerase II subunit RPB2	Polr2b
2.82723	2.95978	3.02047	3.09451	3.11209	3.15218				+	WT_KO	7	7	7	18.8	18.8	18.8	35.316	0	76.984	8797600000	35	1.43506	0.183768	3.08582	Q61735-2;Q61735	Q61735-2;Q61735	Leukocyte surface antigen CD47	Cd47
1.37984	1.38925	1.54203	1.63543	1.60104	1.63102				+	WT_KO	42	42	42	56.8	56.8	56.8	86.491	0	323.31	12483000000	212	1.58645	0.185453	3.45589	Q6NZF1	Q6NZF1	Zinc finger CCCH domain-containing protein 11A	Zc3h11a
3.76516	3.74042	3.63966	3.85567	3.99317	3.85907				+	WT_KO	30	30	29	61.5	61.5	61.5	50.906	0	246.82	33255000000	247	1.46608	0.187555	3.15977	P54071	P54071	Isocitrate dehydrogenase [NADP], mitochondrial	Idh2
4.26685	4.32767	4.31164	4.42981	4.4605	4.59164				+	WT_KO	49	49	48	50.9	50.9	49.9	84.939	0	323.31	70433000000	415	1.65482	0.191928	3.63101	Q00PI9	Q00PI9	Heterogeneous nuclear ribonucleoprotein U-like protein 2	Hnrnpul2
-1.26603	-1.32947	-1.22575	-1.18773	-1.04409	-1.00205				+	WT_KO	21	15	15	30.6	23.3	23.3	101.28	0	120.35	2093400000	54	1.42779	0.195796	3.06862	Q9DBB4	Q9DBB4	N-alpha-acetyltransferase 16, NatA auxiliary subunit	Naa16
0.456253	0.428741	0.5103	0.592152	0.675781	0.72138				+	WT_KO	17	17	17	52.6	52.6	52.6	43.88	0	90.181	3201100000	75	1.93931	0.198006	4.42124	Q61733	Q61733	28S ribosomal protein S31, mitochondrial	Mrps31
2.65518	2.63321	2.69509	2.8713	2.77127	2.95708				+	WT_KO	43	43	43	42.8	42.8	42.8	108.48	0	323.31	23391000000	259	1.6524	0.205391	3.62471	Q9R1C7;Q9R1C7-2;Q80W14;Q80W14-3;Q80W14-2	Q9R1C7;Q9R1C7-2	Pre-mRNA-processing factor 40 homolog A	Prpf40a
3.29006	3.46321	3.45701	3.59346	3.55744	3.6781				+	WT_KO	32	32	32	85.7	85.7	85.7	46.284	0	323.31	28961000000	260	1.43097	0.20624	3.07615	O88544	O88544	COP9 signalosome complex subunit 4	Cops4
5.38306	5.56978	5.47608	5.67567	5.747	5.62969				+	WT_KO	33	33	30	76.1	76.1	72.7	36.169	0	323.31	75260000000	293	1.50648	0.207815	3.2575	P70372	P70372	ELAV-like protein 1	Elavl1
1.17657	1.09998	1.17066	1.22841	1.47712	1.39376				+	WT_KO	10	10	10	84	84	84	18.706	0	128.4	2598100000	45	1.31974	0.217363	2.81869	Q9CYZ6	Q9CYZ6	Uncharacterized protein C19orf60 homolog
0.700884	0.754709	0.586235	1.00254	0.843533	0.850883				+	WT_KO	8	8	8	32.7	32.7	32.7	32.402	0	33.952	2387500000	39	1.41649	0.218375	3.04199	Q99J83	Q99J83	Autophagy protein 5	Atg5
4.58876	4.80541	4.70898	4.96713	4.89741	4.89413				+	WT_KO	11	11	11	72.1	72.1	72.1	25.581	0	312.3	19272000000	132	1.50731	0.218506	3.25952	Q61206	Q61206	Platelet-activating factor acetylhydrolase IB subunit beta	Pafah1b2
2.85742	2.90454	2.89118	3.12942	2.99771	3.18433				+	WT_KO	33	33	33	75.4	75.4	75.4	64.403	0	323.31	24273000000	267	1.73442	0.219439	3.84172	Q8BJW6;Q8BJW6-2	Q8BJW6;Q8BJW6-2	Eukaryotic translation initiation factor 2A;Eukaryotic translation initiation factor 2A, N-terminally processed	Eif2a
0.774902	0.928255	0.821144	1.02922	1.07706	1.08703				+	WT_KO	17	17	17	48	48	48	46.942	0	92.949	2662500000	69	1.98888	0.223005	4.57019	Q3TCJ1	Q3TCJ1	BRISC complex subunit Abro1	Fam175b
3.92495	4.10768	3.95355	4.15402	4.197	4.30457				+	WT_KO	51	51	51	59.6	59.6	59.6	96.001	0	323.31	57540000000	414	1.43556	0.223141	3.08701	Q8VDM6;Q8VDM6-2;Q8VDM6-3	Q8VDM6;Q8VDM6-2	Heterogeneous nuclear ribonucleoprotein U-like protein 1	Hnrnpul1
6.98055	7.14952	7.08035	7.3854	7.20294	7.29296				+	WT_KO	22	22	22	72.1	72.1	72.1	22.889	0	321.94	142720000000	538	1.4441	0.22363	3.10727	P97461	P97461	40S ribosomal protein S5;40S ribosomal protein S5, N-terminally processed	Rps5
1.43952	1.26586	1.32213	1.67977	1.48978	1.53036				+	WT_KO	20	20	2	54.6	54.6	12.2	40.045	0	108.83	5152300000	79	1.35745	0.224132	2.90475	Q8C7Q4;Q8C7Q4-2	Q8C7Q4;Q8C7Q4-2	RNA-binding protein 4	Rbm4
1.80605	1.69775	1.75008	2.07166	2.00031	1.85663				+	WT_KO	36	36	36	52.5	52.5	52.5	78.025	0	244.87	14039000000	213	1.47789	0.224905	3.18818	Q8C1A5	Q8C1A5	Thimet oligopeptidase	Thop1
2.44601	2.26949	2.29072	2.57405	2.55817	2.55062				+	WT_KO	14	14	14	53.9	53.9	53.9	33.363	0	128.13	7561600000	86	1.80054	0.225539	4.02268	O55125	O55125	Protein NipSnap homolog 1	Nipsnap1
3.19444	3.02468	3.16375	3.35456	3.40736	3.30354				+	WT_KO	4	4	4	34.9	34.9	34.9	16.292	0	53.981	6546200000	38	1.71087	0.22753	3.77858	Q80Y14	Q80Y14	Glutaredoxin-related protein 5, mitochondrial	Glrx5
-1.47222	-1.34421	-1.54518	-1.15416	-1.2865	-1.23801				+	WT_KO	10	10	10	43.3	43.3	43.3	36.852	0	107.81	777770000	37	1.49828	0.227645	3.23752	Q99LB0	Q99LB0	Deoxynucleotidyltransferase terminal-interacting protein 1	Dnttip1
4.5847	4.59177	4.36953	4.80019	4.76762	4.67659				+	WT_KO	13	13	13	72.1	72.1	72.1	13.527	0	151.61	14719000000	99	1.33219	0.232801	2.84696	Q9D855	Q9D855	Cytochrome b-c1 complex subunit 7	Uqcrb
3.28156	3.13124	3.12711	3.45904	3.36108	3.44127				+	WT_KO	50	50	47	68.1	68.1	64.5	83.355	0	288.59	39939000000	345	1.81791	0.24049	4.07114	Q9D0R2	Q9D0R2	Threonine--tRNA ligase, cytoplasmic	Tars
0.327564	0.457031	0.399111	0.604261	0.670639	0.630623				+	WT_KO	29	29	29	64.2	64.2	64.2	68.721	0	147.76	5055500000	115	2.33292	0.240606	5.71204	Q8JZN5	Q8JZN5	Acyl-CoA dehydrogenase family member 9, mitochondrial	Acad9
2.00978	2.2776	2.14129	2.37483	2.32259	2.46196				+	WT_KO	33	33	31	48.9	48.9	46.9	103.35	0	323.31	17897000000	264	1.30634	0.243574	2.7884	Q3UHJ0;Q3UHJ0-2	Q3UHJ0;Q3UHJ0-2	AP2-associated protein kinase 1	Aak1
-3.08982	-3.17342	-3.19049	-2.94804	-2.87291	-2.89455				+	WT_KO	12	12	12	12.1	12.1	12.1	149.47	0	51.337	702130000	28	2.52078	0.246078	6.42648	Q8K4Q0;Q8K4Q0-5;Q8K4Q0-2;Q8K4Q0-4;Q8K4Q0-3	Q8K4Q0	Regulatory-associated protein of mTOR	Rptor
1.46109	1.68697	1.5727	1.81017	1.88665	1.7624				+	WT_KO	8	8	8	38	38	38	20.451	0	30.722	2867100000	35	1.52411	0.24615	3.30066	Q921J2	Q921J2	GTP-binding protein Rheb	Rheb
3.61957	3.50717	3.38669	3.77281	3.73524	3.76061				+	WT_KO	71	71	58	68.6	68.6	57.1	96.729	0	323.31	57631000000	442	1.67903	0.251741	3.6943	Q8CI94	Q8CI94	Glycogen phosphorylase, brain form	Pygb
-3.51233	-3.4877	-3.31756	-3.11955	-3.27372	-3.16696				+	WT_KO	7	7	7	7.1	7.1	7.1	219.66	0	51.623	662200000	19	1.52663	0.252452	3.30685	Q9JL19;Q9JL19-2	Q9JL19	Nuclear receptor coactivator 6	Ncoa6
4.30877	4.44341	4.27168	4.49137	4.6856	4.60801				+	WT_KO	19	19	19	42.2	42.2	42.2	36.154	0	144.61	28357000000	160	1.52416	0.253707	3.30078	Q9WUM5	Q9WUM5	Succinyl-CoA ligase [ADP/GDP-forming] subunit alpha, mitochondrial	Suclg1
2.50195	2.77184	2.66905	2.90482	2.84523	2.9576				+	WT_KO	33	33	33	77.9	77.9	77.9	58.369	0	305.41	20122000000	210	1.39709	0.254941	2.99655	Q9DAW6	Q9DAW6	U4/U6 small nuclear ribonucleoprotein Prp4	Prpf4
1.54659	1.65886	1.77887	1.93109	1.95985	1.85949				+	WT_KO	15	15	15	47.2	47.2	47.2	49.374	0	114.8	9507100000	80	1.59556	0.255368	3.47891	A2BDX3	A2BDX3	Adenylyltransferase and sulfurtransferase MOCS3;Molybdopterin-synthase adenylyltransferase;Molybdopterin-synthase sulfurtransferase	Mocs3
4.43554	4.40674	4.37107	4.64941	4.54199	4.79566				+	WT_KO	13	13	13	65.2	65.2	65.2	21.708	0	97.278	15969000000	115	1.56439	0.257903	3.40048	Q9DB15	Q9DB15	39S ribosomal protein L12, mitochondrial	Mrpl12
1.0215	1.10952	1.00827	1.30464	1.3518	1.28043				+	WT_KO	11	11	11	46.1	46.1	46.1	35.226	0	35.603	3122500000	41	2.65561	0.265863	6.98484	Q9QYS9-8;Q9QYS9-4;Q9QYS9-3;Q9QYS9-2;Q9QYS9;Q9QYS9-7;Q9QYS9-6;Q9QYS9-5	Q9QYS9-8;Q9QYS9-4;Q9QYS9-3;Q9QYS9-2;Q9QYS9;Q9QYS9-7;Q9QYS9-6;Q9QYS9-5	Protein quaking	Qki
-0.170403	0.0549488	-0.07094	0.161188	0.147932	0.307001				+	WT_KO	48	48	48	31.6	31.6	31.6	199.59	0	323.31	7833900000	223	1.49625	0.267505	3.23258	P97868;P97868-2;P97868-3	P97868;P97868-2	E3 ubiquitin-protein ligase RBBP6	Rbbp6
3.76413	3.85353	3.78846	4.01231	3.95785	4.24243				+	WT_KO	9	9	9	69.8	69.8	69.8	13.36	0	186.3	7523600000	79	1.376	0.268822	2.94752	Q9CPP6	Q9CPP6	NADH dehydrogenase [ubiquinone] 1 alpha subcomplex subunit 5	Ndufa5
4.0061	3.84722	3.84784	4.16192	4.08803	4.26309				+	WT_KO	43	43	43	79.2	79.2	79.2	59.262	0	323.31	50268000000	367	1.67874	0.270625	3.69354	Q00612;P97324;REV__P46662	Q00612	Glucose-6-phosphate 1-dehydrogenase X	G6pdx
3.96042	4.06281	3.91194	4.29301	4.30371	4.15149				+	WT_KO	35	35	35	74.6	74.6	74.6	49.508	0	323.31	51251000000	279	1.82581	0.271018	4.09332	Q8BFR5;Q8BFR5-2	Q8BFR5;Q8BFR5-2	Elongation factor Tu, mitochondrial	Tufm
3.75821	3.88014	3.71445	3.97238	4.01632	4.1845				+	WT_KO	30	30	30	68.1	68.1	68.1	47.228	0	323.31	31297000000	226	1.54694	0.273464	3.35701	Q80X41-5;Q80X41-3;Q80X41;Q80X41-2	Q80X41-5;Q80X41-3;Q80X41;Q80X41-2	Serine/threonine-protein kinase VRK1	Vrk1
4.56151	4.40416	4.62712	4.75596	4.82537	4.84699				+	WT_KO	16	16	16	74.1	74.1	74.1	27.623	0	315.17	32670000000	142	1.75167	0.278514	3.8884	Q9DCW4	Q9DCW4	Electron transfer flavoprotein subunit beta	Etfb
4.06196	4.25374	4.02905	4.41172	4.26273	4.50765				+	WT_KO	18	18	18	87.2	87.2	87.2	24.634	0	291.34	22514000000	156	1.30846	0.279115	2.79318	P23506;P23506-2	P23506;P23506-2	Protein-L-isoaspartate(D-aspartate) O-methyltransferase	Pcmt1
7.47349	7.67945	7.55321	7.95173	7.73944	7.85345				+	WT_KO	62	62	62	92.5	92.5	92.5	67.63	0	323.31	534580000000	1599	1.50685	0.279488	3.2584	P40142;Q9D4D4	P40142	Transketolase	Tkt
3.25029	3.12583	3.17463	3.48211	3.39099	3.51932				+	WT_KO	33	32	32	56.4	56.4	56.4	58.758	0	280.27	20755000000	187	2.22618	0.280556	5.33619	Q8R326;Q8R326-2	Q8R326;Q8R326-2	Paraspeckle component 1	Pspc1
5.68319	5.98297	5.94651	6.13328	6.15142	6.17298				+	WT_KO	30	30	4	92.5	92.5	14.6	31.293	0	323.31	107500000000	294	1.38173	0.281672	2.9608	P57776;P57776-3;REV__Q03173-6;REV__Q03173-3;REV__Q03173-4;REV__Q03173-5;REV__Q03173	P57776;P57776-3	Elongation factor 1-delta	Eef1d
0.951813	0.835007	0.927248	1.14112	1.33502	1.09072				+	WT_KO	41	41	40	47	47	46.4	119.45	0	323.31	8800600000	194	1.58202	0.284265	3.44472	Q640N3-2;Q640N3;Q811P8-2;Q811P8	Q640N3-2;Q640N3	Rho GTPase-activating protein 30	Arhgap30
0.82926	0.708391	0.723524	1.17915	0.959488	0.979706				+	WT_KO	12	12	12	45	45	45	31.136	0	140.28	2210000000	49	1.63632	0.285723	3.5831	Q9JJZ6	Q9JJZ6	Krueppel-like factor 13	Klf13
5.32156	5.59523	5.58265	5.87561	5.70959	5.77796				+	WT_KO	11	11	11	63.5	63.5	63.5	13.916	0	254.69	29412000000	147	1.3291	0.287907	2.83994	P62320	P62320	Small nuclear ribonucleoprotein Sm D3	Snrpd3
-0.0257969	-0.130878	-0.189814	0.115839	0.259249	0.149017				+	WT_KO	58	58	56	54.5	54.5	52.9	170.87	0	323.31	7582800000	210	1.96191	0.290198	4.4887	Q6ZPY7;Q6ZPY7-2	Q6ZPY7;Q6ZPY7-2	Lysine-specific demethylase 3B	Kdm3b
-0.316242	-0.270672	-0.216412	-0.107306	-0.0269413	0.209328				+	WT_KO	251	250	247	43.5	43.4	43	831.87	0	323.31	37429000000	891	1.37636	0.292802	2.94836	Q9QXZ0;Q9QXZ0-3;Q9QXZ0-2;Q9QXZ0-4	Q9QXZ0;Q9QXZ0-3;Q9QXZ0-2;Q9QXZ0-4	Microtubule-actin cross-linking factor 1	Macf1
6.61922	6.63145	6.62878	6.81752	7.05028	6.91757				+	WT_KO	47	47	47	65.2	65.2	65.2	47.153	0	323.31	173320000000	497	1.95659	0.301974	4.47275	Q9D8E6	Q9D8E6	60S ribosomal protein L4	Rpl4
3.01696	3.33589	3.09737	3.41424	3.49553	3.45433				+	WT_KO	27	27	27	87.1	87.1	87.1	36.586	0	323.31	22301000000	178	1.43667	0.304626	3.08963	Q9JII6	Q9JII6	Alcohol dehydrogenase [NADP(+)]	Akr1a1
3.98827	4.14465	4.01817	4.26356	4.45693	4.34795				+	WT_KO	36	36	29	71.7	71.7	62.5	43.185	0	229.14	34482000000	238	1.84579	0.305785	4.14977	Q9DBC7	Q9DBC7	cAMP-dependent protein kinase type I-alpha regulatory subunit;cAMP-dependent protein kinase type I-alpha regulatory subunit, N-terminally processed	Prkar1a
2.68001	2.70575	2.62828	2.978	2.89345	3.06597				+	WT_KO	3	3	3	9.1	9.1	9.1	45.864	0	96.072	3489600000	33	2.30738	0.307796	5.62021	Q62280	Q62280	Protein SSXT	Ss18
1.64093	1.80948	1.6662	1.98837	1.96477	2.08909				+	WT_KO	23	23	23	53.4	53.4	53.4	63.221	0	323.31	7490000000	120	2.04932	0.308539	4.75675	O08914	O08914	Fatty-acid amide hydrolase 1	Faah
-4.83443	-4.90735	-4.79946	-4.35306	-4.61962	-4.63895				+	WT_KO	2	1	1	1.7	0.5	0.5	166.9	0.0095579	1.8131	279070000	4	1.47285	0.309868	3.17602	Q80TE7	Q80TE7	Leucine-rich repeat-containing protein 7	Lrrc7
3.46593	3.29955	3.44175	3.78021	3.58845	3.76952				+	WT_KO	37	37	37	69.5	69.5	69.5	57.401	0	323.31	34892000000	266	1.7301	0.310317	3.83009	Q9ESX5	Q9ESX5	H/ACA ribonucleoprotein complex subunit 4	Dkc1
-2.93106	-2.87046	-2.767	-2.68865	-2.57566	-2.3731				+	WT_KO	2	2	2	1.5	1.5	1.5	135.5	0.0091345	1.845	831590000	3	1.39195	0.310367	2.98455	P98197	P98197	Probable phospholipid-transporting ATPase IH	Atp11a
1.52017	1.58031	1.81665	1.85223	2.0355	1.96135				+	WT_KO	39	39	39	56.6	56.6	56.6	106.98	0	323.31	15018000000	201	1.38102	0.310645	2.95915	Q9Z1Z0;Q9Z1Z0-2;Q9Z1Z0-4;Q9Z1Z0-3	Q9Z1Z0;Q9Z1Z0-2	General vesicular transport factor p115	Uso1
-0.137163	0.0365028	0.0949135	0.365597	0.205572	0.355137				+	WT_KO	31	31	31	33.5	33.5	33.5	145.27	0	226.51	5889900000	141	1.63535	0.310684	3.58061	Q8K4P0	Q8K4P0	pre-mRNA 3 end processing protein WDR33	Wdr33
5.23995	5.31474	5.2539	5.5157	5.50188	5.72526				+	WT_KO	11	11	11	88.1	88.1	88.1	12.861	0	296.89	25357000000	135	1.83065	0.311421	4.10695	P62774	P62774	Myotrophin	Mtpn
-3.7744	-3.75767	-3.73905	-3.47973	-3.33191	-3.51907				+	WT_KO	14	14	14	14	14	14	174.27	0	78.531	634910000	27	2.24928	0.313474	5.41579	Q6QI06-2;Q6QI06	Q6QI06-2;Q6QI06	Rapamycin-insensitive companion of mTOR	Rictor
1.73146	1.78362	1.76013	2.18694	1.89371	2.14025				+	WT_KO	17	15	15	56.1	50.4	50.4	40.88	0	166.05	8542800000	102	1.57169	0.315229	3.41875	Q8R574	Q8R574	Phosphoribosyl pyrophosphate synthase-associated protein 2	Prpsap2
4.61193	4.91224	4.7862	5.1172	5.03697	5.1188				+	WT_KO	10	10	10	24.7	24.7	24.7	25.604	0	49.682	20937000000	64	1.6117	0.320865	3.51996	O08585	O08585	Clathrin light chain A	Clta
2.18585	1.91971	1.89495	2.28637	2.44766	2.23095				+	WT_KO	15	15	15	51.6	51.6	51.6	29.884	0	81.51	6693000000	68	1.32519	0.321492	2.83106	Q99LB2	Q99LB2	Dehydrogenase/reductase SDR family member 4	Dhrs4
-2.44942	-2.1035	-2.28818	-1.94405	-1.88484	-2.0459				+	WT_KO	12	12	12	22.1	22.1	22.1	64.514	0	23.209	701710000	25	1.36245	0.322102	2.91624	Q6PB93;Q6PB93-2;O08832	Q6PB93;Q6PB93-2	Polypeptide N-acetylgalactosaminyltransferase 2;Polypeptide N-acetylgalactosaminyltransferase 2 soluble form	Galnt2
4.6199	4.6961	4.53805	4.94905	4.77907	5.09601				+	WT_KO	13	13	13	83.6	83.6	83.6	12.405	0	73.747	21649000000	98	1.46639	0.323359	3.16051	P83870	P83870	PHD finger-like domain-containing protein 5A	Phf5a
4.62881	4.82383	4.62039	4.98828	4.89691	5.15912				+	WT_KO	51	51	45	65.4	65.4	61	76.775	0	323.31	93772000000	505	1.47736	0.323761	3.18689	Q3U0V1	Q3U0V1	Far upstream element-binding protein 2	Khsrp
2.58629	2.53708	2.41973	2.69975	2.98993	2.82544				+	WT_KO	7	7	7	56.6	56.6	56.6	10.916	0	21.618	4439400000	43	1.53368	0.324004	3.32421	Q9CQ75	Q9CQ75	NADH dehydrogenase [ubiquinone] 1 alpha subcomplex subunit 2	Ndufa2
-1.59353	-1.42122	-1.56092	-1.3	-1.1589	-1.14318				+	WT_KO	26	26	26	30.3	30.3	30.3	137.51	0	188.12	2639800000	100	1.95454	0.324528	4.46662	Q8BHZ4	Q8BHZ4	Zinc finger protein 592	Znf592
2.38423	2.48468	2.33018	2.67764	2.66485	2.83944				+	WT_KO	47	47	47	43.8	43.8	43.8	132.06	0	323.31	25611000000	295	1.97913	0.327614	4.54062	Q8CH18;Q8CH18-3;Q8CH18-2	Q8CH18;Q8CH18-3	Cell division cycle and apoptosis regulator protein 1	Ccar1
-1.6878	-1.75865	-1.70849	-1.51484	-1.38229	-1.26596				+	WT_KO	80	80	80	35.8	35.8	35.8	329.46	0	323.31	5281100000	163	1.93671	0.330617	4.41352	P48725;P48725-3;P48725-2	P48725;P48725-3;P48725-2	Pericentrin	Pcnt
4.01906	4.08317	3.89901	4.31392	4.25995	4.4271				+	WT_KO	12	12	12	73.4	73.4	73.4	24.603	0	217.94	19484000000	139	1.98576	0.33324	4.5607	P09671	P09671	Superoxide dismutase [Mn], mitochondrial	Sod2
1.95946	2.2964	2.21122	2.55664	2.41938	2.49105				+	WT_KO	7	7	7	38.6	38.6	38.6	22.787	0	96.287	1961600000	37	1.42761	0.333328	3.06819	P63139	P63139	Nuclear transcription factor Y subunit beta	Nfyb
6.92217	6.87848	6.91741	7.12064	7.23607	7.36672				+	WT_KO	10	10	10	83.1	83.1	83.1	9.1413	0	138.47	66572000000	210	2.00768	0.33512	4.62761	Q9CQR2	Q9CQR2	40S ribosomal protein S21	Rps21
0.85199	1.05052	0.981623	1.36757	1.24526	1.2783				+	WT_KO	34	34	33	30.8	30.8	29.5	111.27	0	159.66	7521400000	163	2.08989	0.335665	4.88516	Q6NZN0-5;Q6NZN0-3;Q6NZN0-4;Q6NZN0-2;Q6NZN0	Q6NZN0-5;Q6NZN0-3;Q6NZN0-4;Q6NZN0-2;Q6NZN0	RNA-binding protein 26	Rbm26
6.04529	5.92501	5.92929	6.4045	6.18441	6.32619				+	WT_KO	16	16	16	92.2	92.2	92.2	14.173	0	154.25	55626000000	172	1.96009	0.338505	4.48325	Q9D0T1	Q9D0T1	NHP2-like protein 1;NHP2-like protein 1, N-terminally processed	Nhp2l1
2.7554	2.74798	2.66019	2.96083	2.99498	3.22572				+	WT_KO	10	10	10	27.3	27.3	27.3	32.887	0	52.558	8051000000	71	1.72951	0.339323	3.82851	Q3UL36;Q3UL36-2	Q3UL36;Q3UL36-2	Arginine and glutamate-rich protein 1	Arglu1
1.17295	1.05513	0.982517	1.3861	1.34044	1.5077				+	WT_KO	33	29	29	56.5	52	52	100.56	0	245.37	10990000000	185	1.98938	0.341214	4.5717	P22682	P22682	E3 ubiquitin-protein ligase CBL	Cbl
-1.70823	-1.93395	-1.78985	-1.36826	-1.54604	-1.48853				+	WT_KO	7	7	7	31.2	31.2	31.2	48.627	0	52.129	699790000	23	1.81827	0.343067	4.07217	Q9D404	Q9D404	3-oxoacyl-[acyl-carrier-protein] synthase, mitochondrial	Oxsm
3.31848	3.17838	3.1002	3.62611	3.50409	3.51888				+	WT_KO	10	10	10	86.5	86.5	86.5	10.344	0	100.72	6170100000	52	2.03271	0.350671	4.70492	Q9WV98	Q9WV98	Mitochondrial import inner membrane translocase subunit Tim9	Timm9
-1.2614	-1.36002	-1.06805	-0.828291	-1.01978	-0.788544				+	WT_KO	7	7	7	62.9	62.9	62.9	21.977	0	56.112	664250000	30	1.46011	0.350953	3.14548	Q8K0Y7	Q8K0Y7	Protein PAXX	Paxx
3.80569	3.9693	3.64369	4.12414	4.17109	4.18018				+	WT_KO	22	22	22	84.7	84.7	84.7	34.463	0	315.85	21865000000	192	1.67552	0.352246	3.68508	Q61425	Q61425	Hydroxyacyl-coenzyme A dehydrogenase, mitochondrial	Hadh
5.12183	5.20444	5.08628	5.57902	5.58012	5.31448				+	WT_KO	8	8	8	74.8	74.8	74.8	13.779	0	164.93	27603000000	200	1.68929	0.353689	3.72134	P01887	P01887	Beta-2-microglobulin	B2m
-2.51015	-2.2397	-2.31218	-2.02534	-1.93679	-2.03526				+	WT_KO	21	21	21	22.5	22.5	22.5	121.8	0	81.77	1164400000	35	1.82615	0.354879	4.09428	B9EKI3	B9EKI3	TATA element modulatory factor	Tmf1
-0.213928	-0.305029	-0.245718	0.0592175	-0.04105	0.287704				+	WT_KO	46	46	46	42.9	42.9	42.9	133.47	0	248.89	5523000000	137	1.61857	0.356849	3.53751	Q8CIS0-2;Q8CIS0	Q8CIS0-2;Q8CIS0	Caspase recruitment domain-containing protein 11	Card11
1.06048	1.01147	1.08809	1.37306	1.45826	1.42078				+	WT_KO	9	9	9	26.9	26.9	26.9	43.876	0	83.61	2556400000	40	3.39973	0.364016	10.9271	A2RTL5	A2RTL5	Arginine/serine-rich coiled-coil protein 2	Rsrc2
3.79311	4.23995	3.99924	4.38996	4.3446	4.407				+	WT_KO	30	30	30	78.1	78.1	78.1	41.829	0	323.31	39583000000	303	1.32663	0.369754	2.83433	Q8BWT1	Q8BWT1	3-ketoacyl-CoA thiolase, mitochondrial	Acaa2
2.70062	2.89395	3.01494	3.30443	3.32889	3.1099				+	WT_KO	15	15	15	88.9	88.9	88.9	21.654	0	185.55	7390200000	96	1.52052	0.3779	3.29184	Q62393-3;Q62393-2;Q62393	Q62393-3;Q62393-2;Q62393	Tumor protein D52	Tpd52
3.17207	2.86109	3.04923	3.35951	3.2908	3.56793				+	WT_KO	13	13	13	59.4	59.4	59.4	24.715	0	87.95	12000000000	75	1.43225	0.378621	3.07917	Q8VE70	Q8VE70	Programmed cell death protein 10	Pdcd10
-0.689096	-0.611349	-0.555271	-0.288912	-0.158024	-0.270985				+	WT_KO	16	16	16	44.6	44.6	44.6	58.316	0	123.54	2123500000	57	2.5932	0.379265	6.72137	Q9JJL8	Q9JJL8	Serine--tRNA ligase, mitochondrial	Sars2
0.560049	0.19882	0.390251	0.735292	0.752703	0.809439				+	WT_KO	22	22	22	35.3	35.3	35.3	77.918	0	104.56	4742500000	85	1.63778	0.382771	3.58688	P23298;P16054	P23298	Protein kinase C eta type	Prkch
3.82199	3.65835	3.59679	4.12931	4.02422	4.07367				+	WT_KO	67	67	42	55.8	55.8	37.5	112.98	0	323.31	67418000000	409	2.18571	0.383355	5.19899	Q8VDN2;Q64436	Q8VDN2	Sodium/potassium-transporting ATPase subunit alpha-1	Atp1a1
-0.471439	-0.130573	-0.193005	0.0431576	0.225405	0.0889492				+	WT_KO	13	13	13	25.8	25.8	25.8	75.769	0	52	2525300000	65	1.50333	0.384176	3.24982	Q8K3W3	Q8K3W3	Protein CASC3	Casc3
5.33046	5.61772	5.23932	5.8388	5.79191	5.71583				+	WT_KO	18	18	18	79.4	79.4	79.4	15.572	0	150.43	38046000000	177	1.49621	0.386345	3.2325	Q3TGF2	Q3TGF2	Protein FAM107B	Fam107b
-2.36267	-2.24207	-2.37299	-1.94293	-1.85304	-2.01299				+	WT_KO	30	30	30	20.1	20.1	20.1	211.46	0	133.83	2007000000	52	2.47122	0.389587	6.23107	A6H8H2;A6H8H2-2	A6H8H2;A6H8H2-2	DENN domain-containing protein 4C	Dennd4c
-1.17212	-0.989782	-1.29055	-0.857838	-0.804066	-0.621265				+	WT_KO	10	10	10	42	42	42	36.471	0	33.863	865060000	20	1.58331	0.38976	3.44797	Q04841	Q04841	DNA-3-methyladenine glycosylase	Mpg
3.68178	3.61806	3.6743	4.02651	4.15771	3.95931				+	WT_KO	4	4	4	70.6	70.6	70.6	11.101	0	165.03	5724700000	64	2.49512	0.389797	6.32468	Q9CQX8	Q9CQX8	28S ribosomal protein S36, mitochondrial	Mrps36
0.113245	0.222179	0.228939	0.55616	0.41115	0.776487				+	WT_KO	16	16	16	56.2	56.2	56.2	43.353	0	231.98	2569000000	71	1.60016	0.393145	3.49057	Q91VL8	Q91VL8	Telomeric repeat-binding factor 2-interacting protein 1	Terf2ip
0.0977764	0.102182	0.0920315	0.607475	0.224808	0.645599				+	WT_KO	42	42	41	57.2	57.2	56.1	86.689	0	314.92	5694600000	129	1.37333	0.395297	2.94134	O88351	O88351	Inhibitor of nuclear factor kappa-B kinase subunit beta	Ikbkb
3.0652	3.04407	3.16125	3.69567	3.3476	3.42003				+	WT_KO	25	24	24	60.8	59.1	59.1	58.886	0	317.01	21257000000	170	1.62348	0.397598	3.55007	Q8C166	Q8C166	Copine-1	Cpne1
2.72963	2.37317	2.70912	3.09429	2.84475	3.06646				+	WT_KO	19	19	16	77.8	77.8	64.2	34.537	0	216.65	12483000000	159	1.33039	0.397859	2.84286	Q9ES74	Q9ES74	Serine/threonine-protein kinase Nek7	Nek7
1.7471	2.11481	2.02748	2.30607	2.43003	2.35764				+	WT_KO	18	18	18	61	61	61	49.223	0	323.31	8810700000	107	1.58134	0.401454	3.44301	Q810D6	Q810D6	Glutamate-rich WD repeat-containing protein 1	Grwd1
3.16172	3.34332	3.34622	3.60216	3.54412	3.91533				+	WT_KO	32	32	32	86.8	86.8	86.8	50.41	0	323.31	27536000000	231	1.43807	0.403449	3.09296	Q5FWK3	Q5FWK3	Rho GTPase-activating protein 1	Arhgap1
0.835791	0.950632	1.21074	1.40742	1.47671	1.32912				+	WT_KO	14	14	14	75.7	75.7	75.7	23.261	0	142.24	2720900000	59	1.56878	0.405362	3.41146	O09044;P60879	O09044	Synaptosomal-associated protein 23	Snap23
-1.2033	-1.44707	-1.09378	-0.914566	-0.926027	-0.68635				+	WT_KO	14	14	14	30.4	30.4	30.4	61.532	0	92.834	1391400000	25	1.44627	0.405738	3.11243	Q9QXN3-2;Q9QXN3	Q9QXN3-2;Q9QXN3	Activating signal cointegrator 1	Trip4
-1.07431	-1.02907	-0.976858	-0.582098	-0.762293	-0.509777				+	WT_KO	11	11	11	46.7	46.7	46.7	29.155	0	61.817	668240000	19	2.15502	0.408688	5.09681	Q9JKK1-2;Q9JKK1	Q9JKK1-2;Q9JKK1	Syntaxin-6	Stx6
2.51779	2.39451	2.43158	2.8199	2.76974	2.98473				+	WT_KO	8	8	8	56.6	56.6	56.6	24.945	0	97.287	4977500000	54	2.27492	0.410161	5.50524	Q8VEE0	Q8VEE0	Ribulose-phosphate 3-epimerase	Rpe
0.0241604	0.0926323	0.0187893	0.5254	0.346214	0.494867				+	WT_KO	17	17	17	62.5	62.5	62.5	48.031	0	88.246	2580300000	66	2.61483	0.4103	6.81171	Q8C5W3;Q8C5W3-2	Q8C5W3;Q8C5W3-2	Tubulin-specific chaperone cofactor E-like protein	Tbcel
1.51733	1.44337	1.48469	1.68665	1.96571	2.02932				+	WT_KO	7	7	7	48.4	48.4	48.4	21.137	0	69.951	1915400000	27	1.73282	0.412097	3.83741	Q9CPR1	Q9CPR1	RWD domain-containing protein 4	Rwdd4
2.93184	2.68547	2.63167	3.31779	3.15071	3.0169				+	WT_KO	26	26	3	73.4	73.4	12.2	40.148	0	230.15	14772000000	196	1.50204	0.412136	3.24668	P55264	P55264	Adenosine kinase	Adk
-0.496397	-0.74095	-0.585989	-0.0593987	-0.449642	-0.0725803				+	WT_KO	27	27	27	43	43	43	95.694	0	323.31	3385200000	93	1.32238	0.413905	2.82469	Q8VC03	Q8VC03	Echinoderm microtubule-associated protein-like 3	Eml3
1.81396	2.01983	1.82635	2.32104	2.18838	2.39736				+	WT_KO	22	22	22	74.2	74.2	74.2	38.114	0	227.81	7990400000	126	1.99774	0.415544	4.59718	Q91VM9;Q91VM9-2	Q91VM9;Q91VM9-2	Inorganic pyrophosphatase 2, mitochondrial	Ppa2
-2.17292	-2.24519	-2.07059	-1.76289	-1.8761	-1.57007				+	WT_KO	9	3	3	21.2	8.3	8.3	35.7	0.0053403	2.2816	434360000	3	1.84709	0.426543	4.15345	Q8VDS4	Q8VDS4	Regulation of nuclear pre-mRNA domain-containing protein 1A	Rprd1a
-1.83731	-1.78018	-1.80683	-1.47596	-1.42655	-1.24183				+	WT_KO	18	18	18	19.2	19.2	19.2	111.67	0	38.911	1175500000	50	2.36628	0.426659	5.8338	Q3U3I9	Q3U3I9	Zinc finger protein 865	Znf865
0.18244	0.412224	0.0579796	0.442116	0.782875	0.709106				+	WT_KO	10	10	10	48.3	48.3	48.3	39.109	0	51.501	2675300000	40	1.36172	0.427151	2.91457	Q99N95	Q99N95	39S ribosomal protein L3, mitochondrial	Mrpl3
1.97049	1.88942	1.69287	2.21262	2.31803	2.31396				+	WT_KO	31	31	31	64.9	64.9	64.9	46.839	0	307.4	11656000000	132	2.06934	0.430607	4.8198	Q9Z2I8;Q9Z2I8-2	Q9Z2I8;Q9Z2I8-2	Succinyl-CoA ligase [GDP-forming] subunit beta, mitochondrial	Suclg2
4.03416	4.26572	4.47907	4.58483	4.75311	4.73646				+	WT_KO	20	17	17	71	65	65	23.01	0	148.86	13143000000	137	1.44212	0.431815	3.10257	O54879	O54879	High mobility group protein B3	Hmgb3
0.832979	0.780947	1.19666	1.27806	1.29538	1.54239				+	WT_KO	26	26	26	65.2	65.2	65.2	70.793	0	228.6	7251600000	132	1.30528	0.435081	2.78602	Q60967;O88428	Q60967	Bifunctional 3-phosphoadenosine 5-phosphosulfate synthase 1;Sulfate adenylyltransferase;Adenylyl-sulfate kinase	Papss1
2.45359	2.63301	2.74041	3.25201	3.04064	2.84157				+	WT_KO	29	29	29	78.3	78.3	78.3	44.572	0	323.31	16849000000	169	1.40022	0.435734	3.00386	Q06180-2;Q06180	Q06180-2;Q06180	Tyrosine-protein phosphatase non-receptor type 2	Ptpn2
1.06128	1.04175	1.00037	1.587	1.16457	1.66129				+	WT_KO	8	8	8	66.3	66.3	66.3	21.597	0	134.94	2360100000	53	1.31277	0.436486	2.80293	Q80ZQ9	Q80ZQ9	Protein Simiate	Fam206a
0.105686	0.276947	0.090456	0.603086	0.571936	0.614693				+	WT_KO	6	6	6	38	38	38	17.675	0	30.288	1153200000	29	2.70025	0.438875	7.17881	Q99JH1	Q99JH1	Ribonuclease P protein subunit p25-like protein	Rpp25l
-1.70553	-2.08876	-1.70439	-1.2841	-1.55429	-1.33296				+	WT_KO	9	9	9	27.6	27.6	27.6	58.458	0	63.902	781940000	21	1.35536	0.442443	2.89995	Q8BFW4;Q8BFW4-2	Q8BFW4;Q8BFW4-2	Tripartite motif-containing protein 65	Trim65
2.9197	3.10913	3.04517	3.44823	3.3767	3.58151				+	WT_KO	58	58	58	44.9	44.9	44.9	123.79	0	323.31	38309000000	371	2.25258	0.444146	5.42725	Q8CGF7;Q8CGF7-2;Q8CGF7-3;Q3B807-3;Q3B807	Q8CGF7;Q8CGF7-2;Q8CGF7-3	Transcription elongation regulator 1	Tcerg1
2.38372	2.47696	2.67142	2.84131	3.04074	2.99447				+	WT_KO	9	9	9	68.8	68.8	68.8	16.665	0	68.061	4597700000	55	1.9013	0.448141	4.30944	Q8R3Q6	Q8R3Q6	Coiled-coil domain-containing protein 58	Ccdc58
-0.849422	-0.994568	-1.05917	-0.295704	-0.692307	-0.555937				+	WT_KO	17	17	17	39.5	39.5	39.5	75.313	0	131.73	1847200000	48	1.57882	0.45307	3.43667	Q9Z2C4	Q9Z2C4	Myotubularin-related protein 1	Mtmr1
5.30883	5.20869	5.06111	5.53973	5.69154	5.70668				+	WT_KO	8	8	8	98.8	98.8	98.8	9.7251	0	53.302	17023000000	74	2.14389	0.453104	5.06014	P62307	P62307	Small nuclear ribonucleoprotein F	Snrpf
0.721624	0.749249	0.756435	1.14771	1.16993	1.27123				+	WT_KO	7	7	7	60.2	60.2	60.2	25.652	0	61.442	1159700000	38	3.48615	0.453854	11.4995	P58334	P58334	Krueppel-like factor 16	Klf16
3.83357	4.24974	4.16146	4.62238	4.65923	4.33182				+	WT_KO	39	29	29	90.9	73.8	73.8	39.394	0	323.31	45122000000	304	1.30678	0.456214	2.7894	P05063	P05063	Fructose-bisphosphate aldolase C	Aldoc
2.0801	2.43105	2.27323	2.93844	2.54521	2.68251				+	WT_KO	16	16	16	42.2	42.2	42.2	50.545	0	236.62	11101000000	94	1.39849	0.460597	2.9998	Q8K2F8	Q8K2F8	Protein LSM14 homolog A	Lsm14a
-4.31829	-4.7573	-4.33083	-3.86132	-4.07577	-4.08039				+	WT_KO	54	3	3	84.1	5.6	5.6	78.01	0	34.894	259720000	13	1.34182	0.462978	2.86893	Q8K1M6-3;Q8K1M6-5	Q8K1M6-3	Dynamin-1-like protein	Dnm1l
-3.27236	-2.94589	-3.00689	-2.73653	-2.73836	-2.34124				+	WT_KO	11	11	11	14.5	14.5	14.5	110.22	0	25.649	701470000	32	1.32604	0.469671	2.83299	Q8R307	Q8R307	Vacuolar protein sorting-associated protein 18 homolog	Vps18
0.709248	0.495291	0.600008	0.940651	1.26311	1.03787				+	WT_KO	4	4	4	15.2	15.2	15.2	39.998	0	34.713	2325800000	18	1.86753	0.479026	4.2118	P15379-2;P15379-3;P15379-6;P15379-11;P15379-5;P15379-10;P15379-9;P15379-4;P15379-8;P15379-7;P15379;P15379-12;P15379-13	P15379-2;P15379-3;P15379-6;P15379-11;P15379-5;P15379-10;P15379-9;P15379-4;P15379-8;P15379-7;P15379;P15379-12;P15379-13	CD44 antigen	Cd44
1.1977	1.67489	1.56208	2.05789	1.92303	1.91247				+	WT_KO	14	13	13	60.1	54.2	54.2	35.406	0	77.763	6171300000	60	1.48751	0.486238	3.21139	Q91V61;Q91V61-2	Q91V61;Q91V61-2	Sideroflexin-3	Sfxn3
-0.0883789	-0.190046	-0.0756454	0.612156	0.337957	0.165718				+	WT_KO	8	8	8	31.9	31.9	31.9	32.183	0	34.287	1850900000	37	1.65485	0.489967	3.63108	Q9R0Q4	Q9R0Q4	Mortality factor 4-like protein 2	Morf4l2
3.26163	2.924	3.11856	3.5527	3.71267	3.52057				+	WT_KO	12	12	12	87.9	87.9	87.9	13.996	0	76.886	9170800000	95	1.90322	0.493916	4.31504	Q9DAK9	Q9DAK9	14 kDa phosphohistidine phosphatase	Phpt1
0.51959	0.0767803	0.300131	0.70112	0.729954	0.969452				+	WT_KO	6	6	6	51.8	51.8	51.8	23.277	0	69.341	1318700000	27	1.50968	0.501342	3.2653	Q8BFQ8	Q8BFQ8	Parkinson disease 7 domain-containing protein 1	Pddc1
3.3647	3.45273	2.9357	3.8195	3.59221	3.8531				+	WT_KO	11	11	11	71.7	71.7	71.7	12.648	0	99.153	6791100000	92	1.31467	0.503893	2.80722	Q99LY9	Q99LY9	NADH dehydrogenase [ubiquinone] iron-sulfur protein 5;NADH dehydrogenase [ubiquinone] iron-sulfur protein 5, N-terminally processed	Ndufs5
3.13351	3.15511	3.24304	3.60417	3.75062	3.69564				+	WT_KO	37	37	37	84.6	84.6	84.6	56.141	0	323.31	29920000000	263	3.13339	0.506256	9.32701	Q9CPY7;Q9CPY7-2	Q9CPY7;Q9CPY7-2	Cytosol aminopeptidase	Lap3
-0.208435	0.170048	-0.184193	0.563431	0.43889	0.296185				+	WT_KO	3	3	3	30.2	30.2	30.2	14.251	0	16.987	561440000	16	1.60593	0.507029	3.50524	Q9CWY4	Q9CWY4	Gem-associated protein 7	Gemin7
4.76255	4.99	4.93415	5.43978	5.35789	5.42516				+	WT_KO	16	16	16	42	42	42	43.086	0	155.98	35064000000	167	2.66402	0.512046	7.02104	Q9JII5-2;Q9JII5	Q9JII5-2;Q9JII5	DAZ-associated protein 1	Dazap1
4.14209	3.82602	3.71934	4.32882	4.4498	4.44847				+	WT_KO	7	7	7	83.2	83.2	83.2	13.373	0	64.153	5354000000	57	1.73949	0.513212	3.85541	Q8R404	Q8R404	Protein QIL1	Qil1
3.45932	3.1684	3.1389	3.86892	3.47017	3.98627				+	WT_KO	20	18	18	49.5	46.2	46.2	33.558	0	155.31	17184000000	144	1.30406	0.519583	2.78327	Q9Z130	Q9Z130	Heterogeneous nuclear ribonucleoprotein D-like	Hnrnpdl
-0.113541	-0.439896	-0.369883	0.359528	0.362793	-0.0804138				+	WT_KO	6	6	6	29	29	29	30.153	0	247.86	1270700000	31	1.37248	0.521742	2.93939	P47741	P47741	Tumor necrosis factor receptor superfamily member 4	Tnfrsf4
3.50725	3.86384	4.06417	4.27039	4.30918	4.44226				+	WT_KO	9	9	9	90.7	90.7	90.7	11.871	0	173.89	9976800000	66	1.43814	0.528856	3.09313	Q9QUH0	Q9QUH0	Glutaredoxin-1	Glrx
-0.726101	-0.581577	-0.735445	0.0283012	-0.28607	-0.195972				+	WT_KO	17	17	17	24.9	24.9	24.9	87.436	0	66.047	2972800000	66	2.12624	0.529794	5.00242	P28843	P28843	Dipeptidyl peptidase 4;Dipeptidyl peptidase 4 membrane form;Dipeptidyl peptidase 4 soluble form	Dpp4
0.603765	0.687031	0.438967	1.28968	0.84499	1.19282				+	WT_KO	21	21	18	57.1	57.1	53.5	48.994	0	110.15	4282300000	65	1.59247	0.532575	3.47108	Q8BFP9;O70571	Q8BFP9	[Pyruvate dehydrogenase (acetyl-transferring)] kinase isozyme 1, mitochondrial	Pdk1
NaN	-4.40755	-4.09625	-3.61521	-3.64309	-3.88416				+	WT_KO	1	1	1	4.6	4.6	4.6	29.266	0.0084059	1.8978	56908000	1	1.35927	0.537747	3.36025	P58466	P58466	Carboxy-terminal domain RNA polymerase II polypeptide A small phosphatase 1	Ctdsp1
-1.28655	-1.54591	-1.19173	-0.802763	-0.985765	-0.617905				+	WT_KO	40	5	5	66.2	15.1	15.1	42.3	0	132.08	1183300000	22	1.64148	0.539253	3.59642	Q9WV02;Q9WV02-2	Q9WV02;Q9WV02-2	RNA-binding motif protein, X chromosome;RNA-binding motif protein, X chromosome, N-terminally processed	Rbmx
-0.227795	-0.268543	-0.303989	0.430235	0.186537	0.204124				+	WT_KO	18	18	18	52.9	52.9	52.9	49.795	0	79.225	1994000000	58	2.57134	0.540408	6.63116	Q99PL6;Q99PL6-2	Q99PL6;Q99PL6-2	UBX domain-containing protein 6	Ubxn6
-0.686298	-0.324554	-0.400915	-0.0809135	0.276924	0.019659				+	WT_KO	5	5	5	30.4	30.4	30.4	29.144	0	35.907	951100000	22	1.6199	0.542479	3.54092	Q9D7I5;Q9D7I5-2	Q9D7I5;Q9D7I5-2	Phospholysine phosphohistidine inorganic pyrophosphate phosphatase	Lhpp
5.11032	4.92529	5.14457	5.36928	5.68882	5.75203				+	WT_KO	7	7	7	30.5	30.5	30.5	12.215	0	13.47	12053000000	31	1.7837	0.543313	3.97606	P47964	P47964	60S ribosomal protein L36	Rpl36
-0.1343	0.0544128	-0.117584	0.411768	0.805111	0.219416				+	WT_KO	3	3	3	45.8	45.8	45.8	10.152	0	121.91	231770000	12	1.39096	0.544589	2.98226	P18608	P18608	Non-histone chromosomal protein HMG-14	Hmgn1
-5.82154	-5.98956	NaN	-5.38037	-5.49833	-5.20349				+	WT_KO	1	1	1	2.1	2.1	2.1	84.818	0.0012567	3.1432	62825000	1	1.63196	0.544821	4.28637	Q8R1F1	Q8R1F1	Niban-like protein 1	Fam129b
-1.76462	-1.50827	-1.90341	-0.881456	-1.2504	-1.39467				+	WT_KO	9	9	9	26.5	26.5	26.5	53.575	0	70.04	805760000	27	1.34176	0.549929	2.86879	Q9Z2D6-2;Q9Z2D6	Q9Z2D6-2;Q9Z2D6	Methyl-CpG-binding protein 2	Mecp2
3.74032	4.2117	4.0319	4.51311	4.54064	4.60161				+	WT_KO	17	17	17	42.7	42.7	42.7	44.953	0	256.86	34363000000	196	1.78692	0.557144	3.98495	P18242	P18242	Cathepsin D	Ctsd
2.44589	2.18637	2.23625	2.90394	2.72294	2.91614				+	WT_KO	6	6	6	37.7	37.7	37.7	17.207	0	38.419	3553900000	32	2.27923	0.558172	5.52041	Q505B7-2;Q505B7	Q505B7-2;Q505B7	Protein archease	Zbtb8os
-0.489906	-0.441408	-0.391352	0.101803	0.272236	-0.016428				+	WT_KO	11	11	11	36	36	36	33.794	0	59.297	1514200000	38	2.49648	0.560092	6.33001	Q8VDG5;Q8VDG5-2	Q8VDG5;Q8VDG5-2	Phosphopantothenate--cysteine ligase	Ppcs
0.985657	0.916986	0.72279	1.19275	1.51823	1.60412				+	WT_KO	6	6	6	49.7	49.7	49.7	17.32	0	20.615	2455800000	34	1.72131	0.56322	3.8065	Q9D0S9	Q9D0S9	Histidine triad nucleotide-binding protein 2, mitochondrial	Hint2
0.00763321	0.554422	0.346445	1.01696	0.750889	0.831282				+	WT_KO	26	25	24	63.4	60.6	60.6	56.005	0	142.25	4300900000	81	1.47046	0.563545	3.17029	Q91W40	Q91W40	Kinesin light chain 3	Klc3
2.29756	2.01921	2.20317	2.9047	2.62722	2.67964				+	WT_KO	15	15	15	86	86	86	21.523	0	63.581	6579700000	78	2.05633	0.563871	4.77875	Q99JT9	Q99JT9	1,2-dihydroxy-3-keto-5-methylthiopentene dioxygenase	Adi1
2.08633	2.04463	1.81242	2.28222	2.55777	2.79797				+	WT_KO	9	9	9	48.7	48.7	48.7	17.319	0	58.378	4326700000	57	1.52014	0.564861	3.2909	Q9CYR0	Q9CYR0	Single-stranded DNA-binding protein, mitochondrial	Ssbp1
1.00117	1.30297	0.722507	1.4484	1.70804	1.56901				+	WT_KO	15	15	15	60.7	60.7	60.7	33.541	0	51.881	4411000000	67	1.43419	0.56627	3.08376	Q9CPR5;Q9CPR5-2	Q9CPR5;Q9CPR5-2	39S ribosomal protein L15, mitochondrial	Mrpl15
0.942451	0.849461	0.779034	1.50113	1.44015	1.33479				+	WT_KO	7	6	6	20.5	18.6	18.6	47.66	0	56.17	1981000000	36	2.95498	0.568371	8.38005	Q91VZ6	Q91VZ6	Stromal membrane-associated protein 1	Smap1
0.863424	0.917919	0.463701	1.29149	1.24445	1.44209				+	WT_KO	6	6	6	60.7	60.7	60.7	14.255	0	52.308	1648800000	28	1.69046	0.577664	3.72442	P52760	P52760	Ribonuclease UK114	Hrsp12
2.21733	2.37383	2.38236	2.89639	2.99651	2.81925				+	WT_KO	2	2	2	10.7	10.7	10.7	16.6	0	38.292	6079200000	17	2.8378	0.579541	7.80672	P05977-2;P05977;P09542	P05977-2;P05977;P09542	Myosin light chain 1/3, skeletal muscle isoform;Myosin light chain 3	Myl1;Myl3
2.77574	2.77916	2.70055	3.16266	3.37056	3.46155				+	WT_KO	5	5	5	55.6	55.6	55.6	13.553	0	44.067	5738200000	51	2.48757	0.579773	6.29498	O88653	O88653	Ragulator complex protein LAMTOR3	Lamtor3
-2.23076	-1.83351	-2.47429	-1.66559	-1.57389	-1.55543				+	WT_KO	15	9	2	25.4	17.9	4.6	79.633	0	23.49	889650000	14	1.42491	0.581216	3.06183	O55047-2	O55047-2	Serine/threonine-protein kinase tousled-like 2	Tlk2
-1.39921	-1.27847	-1.90858	-0.902285	-1.08006	-0.857939				+	WT_KO	7	5	5	8.6	7.4	7.4	81.905	0	15.752	510790000	25	1.33073	0.581994	2.84364	Q62445	Q62445	Transcription factor Sp4	Sp4
-4.40018	-4.26282	-3.91268	-3.67243	-3.48473	-3.6657				+	WT_KO	17	16	16	14.8	14.2	14.2	196.08	0	61.404	539260000	20	1.68386	0.584272	3.70701	Q61818-2;Q61818	Q61818-2;Q61818	Retinoic acid-induced protein 1	Rai1
-0.374147	-0.712894	-0.451488	0.0342808	-0.17083	0.353704				+	WT_KO	4	4	4	18.8	18.8	18.8	25.243	0	6.6897	945720000	10	1.47594	0.585229	3.18348	P31041	P31041	T-cell-specific surface glycoprotein CD28	Cd28
2.64025	2.55232	2.99358	3.4395	3.03968	3.479				+	WT_KO	13	13	13	47.1	47.1	47.1	27.383	0	144.17	11334000000	99	1.41361	0.590679	3.03522	P18181	P18181	CD48 antigen	Cd48
1.42159	1.79175	1.19853	2.24354	1.89922	2.06735				+	WT_KO	15	15	15	61.3	61.3	61.3	37.704	0	183.52	5454600000	79	1.40041	0.599415	3.00429	Q6PIU9	Q6PIU9	Uncharacterized protein FLJ45252 homolog
4.87491	5.17666	5.13485	5.80585	5.41576	5.76877				+	WT_KO	24	24	24	81.8	81.8	81.8	36.713	0	323.31	73408000000	299	1.7384	0.60132	3.85248	P19973;P19973-2	P19973;P19973-2	Lymphocyte-specific protein 1	Lsp1
1.4083	1.59662	1.34612	2.17422	1.93239	2.05003				+	WT_KO	21	21	21	57.7	57.7	57.7	46.481	0	169.14	6694500000	104	2.3736	0.60187	5.86082	P45952	P45952	Medium-chain specific acyl-CoA dehydrogenase, mitochondrial	Acadm
-0.839819	-0.596949	-0.866272	0.0623722	-0.328594	-0.214628				+	WT_KO	8	8	8	42.6	42.6	42.6	26.273	0	51.862	939050000	22	1.86667	0.607396	4.20933	Q9D273;Q9D273-2	Q9D273;Q9D273-2	Cob(I)yrinic acid a,c-diamide adenosyltransferase, mitochondrial	Mmab
3.07292	3.08613	2.81578	3.51693	3.57892	3.72803				+	WT_KO	30	30	30	83.6	83.6	83.6	51.577	0	323.31	21642000000	194	2.33125	0.61635	5.70598	Q64287;Q64287-2	Q64287;Q64287-2	Interferon regulatory factor 4	Irf4
-1.80745	-1.70321	-1.96661	-1.24752	-0.825562	-1.54387				+	WT_KO	12	12	12	31.5	31.5	31.5	56.41	0	41.746	924450000	29	1.3083	0.620109	2.79282	Q8VDM1	Q8VDM1	Zinc finger CCCH-type with G patch domain-containing protein	Zgpat
-4.27443	-4.52689	-4.7604	-3.82502	-3.95581	NaN				+	WT_KO	3	3	3	2.8	2.8	2.8	96.944	0.0073951	2.0199	184880000	6	1.35886	0.630153	3.35898	Q60625	Q60625	Intercellular adhesion molecule 5	Icam5
2.59837	2.13499	2.27806	2.73306	3.00283	3.19092				+	WT_KO	25	12	12	63.7	41.9	41.9	49.279	0	319.79	10848000000	114	1.54229	0.638467	3.3455	P70333	P70333	Heterogeneous nuclear ribonucleoprotein H2	Hnrnph2
-2.37916	-2.36564	-2.15919	-1.63175	-1.81369	-1.50918				+	WT_KO	6	1	1	83.2	16.1	16.1	14.054	0.0011072	3.3828	151600000	2	2.33597	0.64979	5.72306	Q9DCT6-3;Q9DCT6-4	Q9DCT6-3;Q9DCT6-4	Chromatin complexes subunit BAP18	Bap18
-2.39237	-1.96086	-1.9387	-1.44691	-1.61881	-1.26929				+	WT_KO	2	2	2	16.3	16.3	16.3	10.522	0	6.4347	116140000	1	1.66104	0.652304	3.64721	Q499E6-3;Q499E6-2;Q499E6	Q499E6-3;Q499E6-2;Q499E6	Uncharacterized protein C1orf109 homolog
0.0533123	0.0779247	0.178295	0.773191	0.618187	0.888971				+	WT_KO	11	11	11	53	53	53	25.356	0	92.935	1073400000	32	2.77813	0.656939	7.52856	Q8BG17	Q8BG17	Nucleolar protein 12	Nol12
-1.8815	-1.92014	-1.74769	-1.16829	-1.22455	-1.17606				+	WT_KO	37	34	34	23.8	22	22	237.79	0	216.71	2467400000	75	3.55469	0.660147	11.9737	E9Q4N7	E9Q4N7		Arid1b
-4.77104	-4.94045	-4.43255	-4.19298	-4.12134	-3.80755				+	WT_KO	9	9	9	6.7	6.7	6.7	211.94	0	23.92	404470000	27	1.61874	0.674057	3.53794	Q5ND34;Q5ND34-3;Q5ND34-2	Q5ND34;Q5ND34-3;Q5ND34-2	WD repeat-containing protein 81	Wdr81
-1.90519	-2.01727	-1.99953	-1.42531	-1.29129	-1.158				+	WT_KO	2	2	2	18.1	18.1	18.1	18.642	0	9.8209	258370000	9	2.89107	0.682461	8.06282	Q149G0	Q149G0	UPF0561 protein C2orf68 homolog
2.24212	1.69026	1.80126	2.67048	2.35104	2.78209				+	WT_KO	9	7	7	38.1	33.2	33.2	22.43	0	99.361	3886400000	56	1.50323	0.689992	3.24958	Q9JMG7;Q9JMG7-2	Q9JMG7;Q9JMG7-2	Hepatoma-derived growth factor-related protein 3	Hdgfrp3
4.2142	4.50611	3.73005	4.87927	4.66907	5.01056				+	WT_KO	4	4	4	23.8	23.8	23.8	11.43	0	22.605	6865300000	55	1.33057	0.702849	2.84328	Q9D0J8	Q9D0J8	Parathymosin	Ptms
-2.26665	-2.12347	-2.23669	-1.53342	-1.59648	-1.35948				+	WT_KO	7	7	7	32.5	32.5	32.5	40.477	0	26.289	386830000	16	2.99085	0.712478	8.56305	Q8BIF9	Q8BIF9	Zinc finger protein 787	Znf787
-0.542286	-0.412933	-0.285589	0.179731	0.389406	0.347479				+	WT_KO	10	10	10	54.5	54.5	54.5	25.617	0	101.66	1444100000	34	2.73695	0.719142	7.34178	Q921H9	Q921H9	Cytochrome c oxidase assembly factor 7	Coa7
0.237055	-0.247	0.563026	0.892897	1.07727	0.764854				+	WT_KO	11	11	11	79.8	79.8	79.8	21.918	0	67.196	1935500000	32	1.34846	0.727313	2.88411	Q64520	Q64520	Guanylate kinase	Guk1
-1.07121	-0.649597	-0.697315	0.0905457	-0.15744	-0.168947				+	WT_KO	10	10	10	27.2	27.2	27.2	48.58	0	57.474	1764100000	42	2.00088	0.727428	4.60679	Q8K1J5	Q8K1J5	Protein SDE2 homolog	Sde2
-1.15037	-1.21258	-1.36249	-0.722574	-0.267788	-0.515978				+	WT_KO	15	15	15	35.8	35.8	35.8	68.388	0	151.17	1551200000	44	2.14829	0.739698	5.07464	Q9Z1M0	Q9Z1M0	P2X purinoceptor 7	P2rx7
-0.382837	0.236835	-0.528416	0.670792	0.464592	0.410782				+	WT_KO	26	26	26	55.6	55.6	55.6	47.972	0	129.47	2568900000	52	1.39388	0.740194	2.98905	O88522	O88522	NF-kappa-B essential modulator	Ikbkg
-3.25905	-2.58494	-2.57257	-1.90044	-2.14524	-2.09458				+	WT_KO	6	6	6	10.4	10.4	10.4	55.357	0	10.398	335070000	15	1.47372	0.758769	3.17812	Q62377;Q64707	Q62377;Q64707	U2 small nuclear ribonucleoprotein auxiliary factor 35 kDa subunit-related protein 2;U2 small nuclear ribonucleoprotein auxiliary factor 35 kDa subunit-related protein 1	Zrsr2;Zrsr1
-3.96364	-4.45027	-4.12276	-3.49174	-3.59319	-3.17089				+	WT_KO	3	3	3	1.4	1.4	1.4	272.53	0.002317	2.6835	794770000	8	1.78063	0.760283	3.9676	P11276	P11276	Fibronectin;Anastellin	Fn1
-4.1332	-4.30771	-3.74791	-3.68254	-2.97407	-3.23375				+	WT_KO	17	17	17	12	12	12	213.42	0	37.205	909020000	32	1.35202	0.766156	2.89228	Q8CC88;Q8CC88-2;Q8CC88-3	Q8CC88;Q8CC88-2	von Willebrand factor A domain-containing protein 8	Vwa8
2.05887	2.33098	1.46225	2.8175	2.50672	2.87747				+	WT_KO	26	26	26	54.4	54.4	54.4	55.028	0	222.64	12928000000	112	1.30533	0.783194	2.78614	Q11136	Q11136	Xaa-Pro dipeptidase	Pepd
-1.59721	-0.909512	-1.35785	-0.521736	-0.716898	-0.27529				+	WT_KO	7	7	7	20.2	20.2	20.2	38.954	0	27.35	808650000	31	1.51708	0.783547	3.28341	Q69ZC8	Q69ZC8	GPALPP motifs-containing protein 1	Gpalpp1
-4.0909	-4.43078	-4.4046	-3.72033	-3.57094	-3.22154				+	WT_KO	3	3	3	3.7	3.7	3.7	123.32	0	7.484	278550000	5	1.9247	0.804491	4.37802	Q69ZB8-2;Q69ZB8	Q69ZB8-2;Q69ZB8	Zinc finger CCHC domain-containing protein 2	Zcchc2
-3.5915	-2.6441	-3.38243	-2.42251	-2.41404	-2.36328				+	WT_KO	8	8	8	13.4	13.4	13.4	94.219	0	55.114	521320000	14	1.31115	0.806068	2.79925	Q3U3W5;Q3U3W5-2	Q3U3W5;Q3U3W5-2	Putative protein arginine N-methyltransferase 9	Prmt9
-0.537136	-1.09458	-1.07067	-0.101746	-0.114786	-0.0459633				+	WT_KO	12	12	12	45.2	45.2	45.2	47.624	0	101.38	1529300000	36	1.94557	0.813296	4.43987	Q8BP40;Q8BP40-2	Q8BP40	Lysophosphatidic acid phosphatase type 6	Acp6
0.397789	0.524967	0.266756	1.13668	1.00035	1.54117				+	WT_KO	5	5	5	39.8	39.8	39.8	13.608	0	25.864	887490000	18	2.01257	0.829563	4.64265	Q9CQA6;Q6U7H8-4;Q6U7H8-3;Q6U7H8	Q9CQA6	Coiled-coil-helix-coiled-coil-helix domain-containing protein 1	Chchd1
-3.19938	-3.69751	-3.7625	-2.77752	-3	-2.32351				+	WT_KO	3	3	3	17.1	17.1	17.1	37.291	0	19.371	189210000	6	1.48054	0.852789	3.19456	Q8BHK6-2;Q8BHK6;Q8BHK6-4;Q8BHK6-3	Q8BHK6-2;Q8BHK6;Q8BHK6-4;Q8BHK6-3	SLAM family member 7	Slamf7
-1.55435	-1.61482	-1.59446	-0.681528	-1.08992	-0.40081				+	WT_KO	25	25	25	25.4	25.4	25.4	160.96	0	78.172	3102400000	53	1.89829	0.863791	4.30068	A2ABV5;A2ABV5-2;A2ABV5-3;A2ABV5-4	A2ABV5	Mediator of RNA polymerase II transcription subunit 14	Med14
-4.45217	-3.4735	-4.15986	-3.12094	-3.23477	-3.09432				+	WT_KO	2	2	2	10.5	10.5	10.5	31.636	0	13.582	84315000	15	1.39682	0.878499	2.99592	Q9D5K4-4;Q9D5K4-3;Q9D5K4-2;Q9D5K4;Q9D5K4-5	Q9D5K4-4;Q9D5K4-3;Q9D5K4-2;Q9D5K4;Q9D5K4-5	S100P-binding protein	S100pbp
-1.82812	-1.82552	-1.38212	-0.504696	-0.860167	-0.977112				+	WT_KO	4	4	4	24.8	24.8	24.8	35.041	0	40.242	478840000	14	1.92317	0.897926	4.37352	Q7TPE5	Q7TPE5	Probable RNA polymerase II nuclear localization protein SLC7A6OS	Slc7a6os
-0.717392	-0.74395	-1.11121	0.22242	-0.0804424	0.0333481				+	WT_KO	5	5	5	34.9	34.9	34.9	12.459	0.00016807	5.8324	388120000	11	2.38918	0.915959	5.91866	Q9D2R8	Q9D2R8	28S ribosomal protein S33, mitochondrial	Mrps33
-2.45476	-2.64433	-2.51312	-1.46048	-1.76447	-1.57774				+	WT_KO	3	3	3	23.4	23.4	23.4	19.209	0	15.446	218950000	6	3.06233	0.936511	8.93864	P62325	P62325	Protein BTG1	Btg1
-1.06337	-0.521677	-0.707685	0.349306	0.00165558	0.223518				+	WT_KO	2	2	2	6.4	6.4	6.4	63.039	0.0014113	3.0855	2748500000	22	2.14591	0.955737	5.0668	Q9D478-3;Q9D478-2;Q9D478	Q9D478-3;Q9D478-2;Q9D478	Outer dense fiber protein 2-like	Odf2l
-1.84315	-1.31076	-2.36688	-0.890926	-1.01059	-0.693163				+	WT_KO	3	3	3	7.9	7.9	7.9	75.686	0.0059343	2.2196	1337500000	7	1.42466	0.975367	3.06124	Q80TI1-2;Q80TI1	Q80TI1-2;Q80TI1	Pleckstrin homology domain-containing family H member 1	Plekhh1
1.61205	1.62014	1.47404	2.53041	2.3548	2.7607				+	WT_KO	22	22	22	65.2	65.2	65.2	60.545	0	310.53	9373700000	131	2.82199	0.979893	7.73216	Q62523	Q62523	Zyxin	Zyx
-2.30654	-3.11006	-2.80647	-1.82329	-1.51704	-1.94085				+	WT_KO	3	3	3	15.6	15.6	15.6	37.547	0	64.791	266200000	9	1.67534	0.980628	3.68461	P06797	P06797	Cathepsin L1;Cathepsin L1 heavy chain;Cathepsin L1 light chain	Ctsl
NaN	0.318878	0.362186	1.37596	1.34546	1.30865	+			+	WT_KO	3	1	1	3.8	2.3	2.3	75.08	1	-2	4062500000	4	4.2363	1.00282	33.5836	Q60707	Q60707	T-box transcription factor TBX2	Tbx2
-2.55749	-2.19738	-2.64083	-1.51877	-1.19015	-1.6205				+	WT_KO	16	16	16	29.5	29.5	29.5	86.738	0	131.59	1016500000	47	2.25452	1.0221	5.43396	O54890	O54890	Integrin beta-3	Itgb3
-0.519878	0.20262	-0.247818	0.511751	1.36635	0.636068				+	WT_KO	3	3	3	32.4	32.4	32.4	7.8648	0	9.2843	397560000	8	1.4075	1.02642	3.02089	Q9CQN3	Q9CQN3	Mitochondrial import receptor subunit TOM6 homolog	Tomm6
-2.55474	-1.84191	-1.43034	-1.01847	-0.976141	-0.667427				+	WT_KO	3	3	3	19	19	19	18.151	0.00016551	5.1413	270620000	7	1.41734	1.05498	3.04399	Q4V9W2;Q4V9W2-2	Q4V9W2;Q4V9W2-2	Protein SREK1IP1	Srek1ip1
-5.54212	-6.07458	-5.3821	NaN	-4.5935	-4.61991				+	WT_KO	3	1	1	15	8.3	8.3	33.832	0.00016534	5.0786	32572000	2	1.52935	1.05956	3.91841	P70255-7;P70255-6;P70255-5;P70255-4;P70255-3;P70255	P70255-7;P70255-6;P70255-5;P70255-4;P70255-3;P70255	Nuclear factor 1 C-type	Nfic
-2.25305	-2.28258	-2.71322	-1.01575	-1.37415	-1.60844				+	WT_KO	20	20	20	25.1	25.1	25.1	125.84	0	97.486	1664600000	36	2.05031	1.0835	4.75985	Q9QWY8-4;Q9QWY8-3;Q9QWY8;Q9QWY8-2;Q7SIG6-2;Q7SIG6	Q9QWY8-4;Q9QWY8-3;Q9QWY8;Q9QWY8-2	Arf-GAP with SH3 domain, ANK repeat and PH domain-containing protein 1	Asap1
-2.55856	-2.7639	-2.64054	-1.4529	-1.50952	-1.72136				+	WT_KO	31	2	2	93	4.5	4.5	27.854	0.00032744	4.73	338070000	7	3.38052	1.09307	10.8035	Q9CQV8-2	Q9CQV8-2	14-3-3 protein beta/alpha;14-3-3 protein beta/alpha, N-terminally processed	Ywhab
0.581291	1.32449	0.6387	1.921	2.44328	1.6271				+	WT_KO	6	6	6	27.8	27.8	27.8	20.861	0	13.816	1435800000	20	1.56563	1.14897	3.40358	P10922	P10922	Histone H1.0;Histone H1.0, N-terminally processed	H1f0
-3.25509	-3.21975	-3.41824	-2.34548	-2.13252	-1.95846				+	WT_KO	6	6	6	27.2	27.2	27.2	32.698	0	50.784	268860000	12	3.08032	1.15221	9.03552	Q9R0B7	Q9R0B7	Zinc finger protein 346	Znf346
-4.6209	-3.96443	-3.80941	-2.87201	-2.98397	-3.02516				+	WT_KO	2	2	2	6.4	6.4	6.4	42.248	0.0011053	3.3553	133570000	3	2.00884	1.1712	4.6312	Q8BJU9	Q8BJU9	Peptide chain release factor 1-like, mitochondrial	Mtrf1l
-5.13489	-5.39943	-5.27228	-4.34278	-4.39354	-3.53656				+	WT_KO	3	3	3	0.9	0.9	0.9	282.96	0.0084008	1.8863	510170000	6	1.82508	1.17791	4.09128	Q5DU37;Q5DU37-2;Q5DU37-3	Q5DU37;Q5DU37-2	Zinc finger FYVE domain-containing protein 26	Zfyve26
-2.05746	-1.21077	-0.896338	-0.355669	-0.11507	-0.124556				+	WT_KO	2	2	2	6	6	6	41.709	0.0062225	2.1513	1270100000	11	1.54264	1.18976	3.34635	Q3UXZ6	Q3UXZ6	Protein FAM81A	Fam81a
-2.68065	-2.82341	-3.37855	-1.77298	-1.95927	-1.47724				+	WT_KO	10	10	10	17.1	17.1	17.1	72.263	0	26.657	793620000	23	2.06374	1.22438	4.80208	Q8CB44	Q8CB44	GRAM domain-containing protein 4	Gramd4
-2.70546	-1.99203	-2.01527	-1.12674	-1.06341	-0.798758				+	WT_KO	9	9	9	23.3	23.3	23.3	63.864	0	44.913	887510000	17	2.08638	1.24129	4.87393	Q61503	Q61503	5-nucleotidase	Nt5e
-4.99811	NaN	-4.52419	-3.23802	-3.78461	-3.45148				+	WT_KO	4	4	4	12.9	12.9	12.9	65.361	0	9.5863	131300000	4	1.73651	1.26978	4.68834	G5E8F4	G5E8F4		Fpgt
-4.05468	-3.81535	-4.31399	-3.29501	-2.57249	-2.40455				+	WT_KO	3	3	3	12.3	12.3	12.3	36.622	0.0001675	5.6762	173430000	4	1.87139	1.30399	4.22288	Q9QZA0	Q9QZA0	Carbonic anhydrase 5B, mitochondrial	Ca5b
-2.51599	-2.68306	-3.04429	-2.16053	-0.908876	-1.20514				+	WT_KO	8	8	8	50	50	50	23.473	0	82.087	370430000	12	1.49847	1.32293	3.23799	Q91YN9	Q91YN9	BAG family molecular chaperone regulator 2	Bag2
-3.01453	-2.46737	-2.61412	-1.75022	-1.43026	-0.937258				+	WT_KO	5	5	5	9.9	9.9	9.9	58.597	0.00048567	4.2285	731100000	11	2.00287	1.3261	4.61287	Q8CHK4;Q8CHK4-3;Q8CHK4-2;Q8CHK4-4	Q8CHK4;Q8CHK4-3;Q8CHK4-2;Q8CHK4-4	Histone acetyltransferase KAT5	Kat5
-3.93801	-4.90406	-4.78763	-3.07205	-3.74653	-2.75473				+	WT_KO	6	6	4	10.1	10.1	6.7	80.635	0	10.432	305800000	8	1.48398	1.35213	3.20286	Q8C267	Q8C267	Histone-lysine N-methyltransferase SETDB2	Setdb2
-5.45258	-4.06047	-4.71982	-3.3531	-3.17463	-3.59132				+	WT_KO	4	4	4	9.8	9.8	9.8	62.524	0.00016683	5.4447	202150000	5	1.51024	1.37128	3.26666	Q9ERD6-3;Q9ERD6-4;Q9ERD6;Q9ERD6-2	Q9ERD6-3;Q9ERD6-4;Q9ERD6;Q9ERD6-2	Ras-specific guanine nucleotide-releasing factor RalGPS2	Ralgps2
-0.997829	-0.298504	-1.09273	-0.0730801	1.03601	0.908894				+	WT_KO	11	11	10	31.6	31.6	28	47.967	0	89.229	1375600000	46	1.52282	1.4203	3.29749	P23772;O09100	P23772	Trans-acting T-cell-specific transcription factor GATA-3	Gata3
-3.87526	-4.31561	-3.96785	-2.67387	-2.79287	-2.10812				+	WT_KO	1	1	1	8.8	8.8	8.8	36.003	0.0041316	2.3904	192440000	4	2.43923	1.52795	6.10763	Q9CR42	Q9CR42	Ankyrin repeat domain-containing protein 1	Ankrd1
-4.9353	-3.54488	-4.21535	-2.15344	-2.85399	-2.57364				+	WT_KO	8	8	8	2.5	2.5	2.5	425.83	0	6.5465	2065800000	15	1.71418	1.70482	3.78742	P11531;Q05AA6	P11531	Dystrophin	Dmd
2.23447	1.07422	2.77444	3.93771	3.7197	3.67603				+	WT_KO	8	8	8	28.8	28.8	28.8	21.649	0	59.871	5246900000	22	1.58198	1.7501	3.44463	Q2VPQ9;Q2VPQ9-2	Q2VPQ9;Q2VPQ9-2	Chromatin modification-related protein MEAF6	Meaf6
-5.14848	-3.20263	-3.71548	-2.15499	-2.29334	-2.08311				+	WT_KO	25	2	2	59.8	4	4	40.707	0	13.814	245520000	8	1.46244	1.84505	3.15104	P68181	P68181	cAMP-dependent protein kinase catalytic subunit beta	Prkacb
-1.41475	-1.36506	-1.97047	1.51682	-0.306637	-0.316265				+	WT_KO	3	1	1	29	13.7	13.7	14.192	0.00032717	4.7133	433740000	3	1.37345	1.8814	2.94163	P0CW02	P0CW02	Lymphocyte antigen 6C1	Ly6c1
-7.19787	-6.25521	-6.74506	-5.73435	-4.0964	-4.45608				+	WT_KO	4	4	4	1.3	1.3	1.3	339.09	0.0003261	4.5616	344990000	5	1.59492	1.97043	3.47729	E9Q8I9;E9Q8I9-2;E9Q8I9-3	E9Q8I9;E9Q8I9-2	Protein furry homolog	Fry
-5.22247	-2.94061	-3.62178	-2.17506	-1.91676	-1.59589				+	WT_KO	2	1	1	6	6	6	24.977	0	7.1117	244910000	6	1.36276	2.03238	2.91696	Q8BHD0	Q8BHD0	Ras-related protein Rab-39A	Rab39a
-6.87871	-5.58404	-7.14762	-4.66629	-4.28653	NaN				+	WT_KO	5	3	3	7.4	4.9	4.9	98.921	0	7.9798	95142000	3	1.31499	2.06038	3.22449	Q9ER64	Q9ER64	Oxysterol-binding protein-related protein 5	Osbpl5
-1.15086	-1.12781	-1.04934	1.21191	0.348682	1.79408				+	WT_KO	12	12	12	64.7	64.7	64.7	37.176	0	89.15	2601600000	38	2.21299	2.22756	5.29117	Q8K023;Q8K023-2;Q91WR5;P70694	Q8K023;Q8K023-2	Aldo-keto reductase family 1 member C18	Akr1c18
-4.84465	-3.24427	-4.18818	-2.16318	-1.32158	-2.0592				+	WT_KO	4	4	4	34	34	34	17.234	0	7.7581	183530000	4	1.86252	2.24438	4.19744	O89106	O89106	Bis(5-adenosyl)-triphosphatase	Fhit
-5.34921	-3.02504	-3.06434	-1.63794	-1.94859	-0.970036	+			+	WT_KO	20	1	1	53.6	3.2	3.2	61.565	1	-2	684460000	2	1.30933	2.29401	2.79515	Q925J9-3	Q925J9-3	Mediator of RNA polymerase II transcription subunit 1	Med1
-1.42373	-2.09696	-1.70864	-0.0488567	0.758436	1.14345				+	WT_KO	12	12	12	52.9	52.9	52.9	36.3	0	89.897	1448700000	33	2.37736	2.36079	5.87473	Q9DBB8	Q9DBB8	Trans-1,2-dihydrobenzene-1,2-diol dehydrogenase	Dhdh
-1.93478	-1.69465	-1.66923	0.886961	0.812927	1.0181				+	WT_KO	41	41	28	44.2	44.2	34.6	110.7	0	323.31	5784100000	117	4.87041	2.67222	25.7664	A2A432;A2A432-2	A2A432;A2A432-2	Cullin-4B	Cul4b
NaN	-7.79318	-8.30455	-5.29039	-5.71533	-4.98689				+	WT_KO	38	1	1	68.5	6.5	6.5	32.223	0	32.986	22913000	3	2.41599	2.718	8.16903	Q9Z204-4	Q9Z204-4	Heterogeneous nuclear ribonucleoproteins C1/C2	Hnrnpc
1.40614	2.16902	0.883579	4.58737	4.5388	4.36835				+	WT_KO	27	27	27	46.8	46.8	46.8	74.775	0	254.16	37255000000	141	2.86678	3.01193	7.94513	Q8R480	Q8R480	Nuclear pore complex protein Nup85	Nup85
-5.52441	-2.44626	-3.05502	-0.527822	-0.91943	-0.432323				+	WT_KO	9	4	4	7.9	4.2	4.2	122.04	0.0092662	1.8222	1508300000	6	1.48259	3.04871	3.1995	Q924N4-2;Q924N4;Q91V14-2;Q91V14	Q924N4-2;Q924N4	Solute carrier family 12 member 6	Slc12a6
-6.96293	-4.84286	-4.61031	-1.30471	-1.53384	0.109377	+			+	WT_KO	4	2	2	5.1	3.1	3.1	93.769	1	-2	914070000	3	2.13326	4.56231	5.02532	Q9DC29	Q9DC29	ATP-binding cassette sub-family B member 6, mitochondrial	Abcb6

## Sheet: intensities
iBAQ rp_KO1	iBAQ rp_KO2	iBAQ rp_KO3	iBAQ rp_WT1	iBAQ rp_WT2	iBAQ rp_WT3	C: Only identified by site	C: Reverse	C: Potential contaminant	C: Student's T-test Significant WT_KO	C: Student's T-test significant	N: Peptides	N: Razor + unique peptides	N: Unique peptides	N: Sequence coverage [%]	N: Unique + razor sequence coverage [%]	N: Unique sequence coverage [%]	N: Mol. weight [kDa]	N: Q-value	N: Score	N: Intensity	N: MS/MS count	N: -Log Student's T-test p-value WT_KO	N: Student's T-test Difference KO_WT	T: Protein IDs	T: Majority protein IDs	T: Protein names	T: Gene names
2.07885	2.33684	2.49772	-5.45012	2.55604	-4.66131						4	4	4	12.8	12.8	12.8	48.186	0	11.498	7461100000	8	0.880786	4.82294	Q9CZU4	Q9CZU4	GTPase Era, mitochondrial	Eral1
3.16351	3.52777	2.40514	-3.90924	3.71851	-4.13419						5	5	5	15	15	15	34.843	0.00016714	5.563	12808000000	10	0.794069	4.47378	Q99J25	Q99J25	rRNA methyltransferase 1, mitochondrial	Mrm1
0.201166	0.103394	-3.50316	-3.36264	-4.61574	-4.46939						2	2	1	9.9	9.9	5.8	41.246	0	6.0207	639390000	3	1.13152	3.08306	Q91YU3	Q91YU3	Myb/SANT-like DNA-binding domain-containing protein 4	Msantd4
-2.16609	-3.34223	-3.99993	NaN	-6.18674	NaN						2	2	2	13	13	13	29.522	0.0017123	2.8425	60283000	1	0	3.01733	Q9D6N1	Q9D6N1	Carbonic anhydrase 13	Ca13
-1.10403	-0.935036	-0.169973	-2.38324	NaN	-5.0861	+					2	2	2	9.5	9.5	9.5	29.755	1	-2	388160000	3	1.16598	2.99832	Q10738	Q10738	Matrilysin	Mmp7
-3.3678	-2.37732	-2.26194	-2.33306	-7.58357	-6.02717	+					2	2	2	1.5	1.5	1.5	147.38	1	-2	711130000	2	0.762591	2.64558	Q2LKU9-2;Q2LKU9	Q2LKU9-2;Q2LKU9		Nlrp1a
2.23305	-4.156	-3.22005	-5.77722	-3.21617	-3.99065						3	3	3	30.4	30.4	30.4	10.795	0.00064329	3.9464	534770000	3	0.54155	2.61368	Q78RX3	Q78RX3	Small integral membrane protein 12	Smim12
-2.06083	-2.36477	-2.36856	-5.96535	-3.71905	NaN						4	4	4	22.5	22.5	22.5	34.086	0	30.247	203020000	7	1.25337	2.57748	P52624;Q8CGR7	P52624	Uridine phosphorylase 1	Upp1
-3.05229	-3.47288	-3.29288	-7.76496	-3.57166	-6.16584						1	1	1	0.7	0.7	0.7	254.4	0.0084135	1.921	637110000	14	0.977603	2.56147	B9EKR1	B9EKR1	Receptor-type tyrosine-protein phosphatase zeta	Ptprz1
-3.94489	-3.79496	-3.38828	-6.3286	-5.106	-6.98763				+	WT_KO	3	3	3	8.8	8.8	8.8	66.642	0	17.093	124340000	4	1.87136	2.43137	Q6PFH3;Q6PFH3-2	Q6PFH3;Q6PFH3-2	DDB1- and CUL4-associated factor 15	Dcaf15
-0.596844	-4.67102	-4.58505	-5.30622	-5.62148	-6.06646						9	9	9	5	5	5	233.61	0	11.557	1810700000	10	0.808518	2.38042	Q61043-2;Q61043	Q61043-2;Q61043	Ninein	Nin
-0.0790291	2.38954	2.45306	-1.73734	0.851772	-1.39593						27	15	13	79.4	49	43.8	50.09	0	114.02	4529000000	53	0.943904	2.34835	Q922F4	Q922F4	Tubulin beta-6 chain	Tubb6
-1.24836	-0.890497	-0.454678	-2.86016	-3.05258	-3.66402				+	WT_KO	3	3	3	13.6	13.6	13.6	44.337	0.00064309	3.9039	713730000	7	2.6532	2.32774	Q8CIC2;Q8CIC2-2	Q8CIC2;Q8CIC2-2	Nucleoporin-like protein 2	Nupl2
-3.03844	-1.68267	-1.68389	-3.98697	-3.71538	-5.54508				+	WT_KO	4	4	4	15.9	15.9	15.9	41.598	0	7.1991	207420000	8	1.45609	2.28081	Q8VCE2	Q8VCE2	GPN-loop GTPase 1	Gpn1
-8.33403	-2.78436	-4.6188	-4.98121	-8.34842	-9.21133						4	3	3	2.1	1.8	1.8	250.63	0.0017113	2.8339	403900000	4	0.472332	2.26792	Q80YT7;Q80YT7-2	Q80YT7;Q80YT7-2	Myomegalin	Pde4dip
-1.10921	-1.86716	-1.27462	-3.77166	-3.51134	-3.47676				+	WT_KO	7	7	7	39.9	39.9	39.9	22.433	0	39.31	343150000	13	3.02509	2.16959	O35717	O35717	Suppressor of cytokine signaling 2	Socs2
-6.2662	-5.11921	-5.5409	-7.63286	-7.98984	NaN				+	WT_KO	5	3	3	3.9	2.5	2.5	194.29	0.0062197	2.1435	96183000	6	1.76297	2.16925	Q9Z0R4;Q9Z0R4-2	Q9Z0R4;Q9Z0R4-2	Intersectin-1	Itsn1
3.48426	2.63539	2.45122	1.84534	1.90903	-1.64						5	5	5	26.3	26.3	26.3	28.709	0	7.1976	7079000000	11	0.820486	2.15217	Q9Z210	Q9Z210	Peroxisomal membrane protein 11B	Pex11b
-3.87457	-7.78011	NaN	-8.17513	-9.45663	-6.16074	+					4	3	2	2.4	1.9	1.1	215.08	1	-2	183510000	2	0.45417	2.10349	Q8BUR4;Q8BUR4-2	Q8BUR4;Q8BUR4-2	Dedicator of cytokinesis protein 1	Dock1
-0.102518	-0.150436	0.080183	-2.30557	-1.61538	-2.30805				+	WT_KO	5	5	5	18	18	18	33.942	0	13.286	1174800000	9	2.95463	2.01874	Q9D710	Q9D710	Thioredoxin-related transmembrane protein 2	Tmx2
-5.49289	-6.47133	-5.66772	-9.84035	-8.44582	-5.26383						5	5	5	4.7	4.7	4.7	154.95	0.00095283	3.4794	93270000	5	0.64182	1.97269	Q9QZ05-4;Q9QZ05-2;Q9QZ05-3;Q9QZ05	Q9QZ05-4;Q9QZ05-2;Q9QZ05-3;Q9QZ05	Eukaryotic translation initiation factor 2-alpha kinase 4	Eif2ak4
-1.30953	NaN	NaN	-4.79353	-2.35461	-2.4639	+					1	1	1	4.9	4.9	4.9	36.41	1	-2	241030000	1	0	1.89448	Q9DAC9	Q9DAC9	POU domain, class 5, transcription factor 2	Pou5f2
-6.10137	-4.69409	-5.13788	-6.74611	NaN	-7.61703	+					8	1	1	6.1	1	1	102.26	1	-2	81606000	1	1.23352	1.87045	Q91W97	Q91W97	Putative hexokinase HKDC1	Hkdc1
-2.57563	-2.70937	-2.88716	-6.20493	-2.69784	-4.82712						11	10	10	15	14	14	115.2	0	26.803	692050000	6	0.839469	1.85258	Q8VD75	Q8VD75	Huntingtin-interacting protein 1	Hip1
-6.24323	-6.31422	-5.85185	-7.91	NaN	-8.04174				+	WT_KO	2	2	2	3.1	3.1	3.1	83.94	0.0024699	2.6561	30304000	3	2.61761	1.83944	Q8BZS9;Q8BZS9-2	Q8BZS9;Q8BZS9-2	Putative pre-mRNA-splicing factor ATP-dependent RNA helicase DHX32	Dhx32
-1.16648	1.49727	-2.15487	-2.55293	-2.46177	-2.29531						5	5	5	16.3	16.3	16.3	52.214	0	16.11	1439800000	10	0.770303	1.82864	Q6P7W5	Q6P7W5	tRNA-splicing endonuclease subunit Sen2	Tsen2
-1.79543	-3.12473	-2.69555	-2.49105	-3.70431	-6.82371						9	1	1	22.4	2.1	2.1	47.296	0.0072508	2.0413	304760000	2	0.597531	1.80112	P17183	P17183	Gamma-enolase	Eno2
1.05447	1.91959	2.1298	1.3941	1.59473	-3.27285						23	23	22	50.8	50.8	49.4	59.573	0	135.14	7104100000	111	0.480479	1.79596	Q8C0P5	Q8C0P5	Coronin-2A	Coro2a
3.35441	-0.478458	-0.226404	-1.28965	-0.635511	-0.807158						4	4	4	18.8	18.8	18.8	23.599	0	10.963	2431400000	6	0.646802	1.79395	Q8VDP6	Q8VDP6	CDP-diacylglycerol--inositol 3-phosphatidyltransferase	Cdipt
-0.770451	-2.65681	-4.60981	-4.29616	-4.64728	NaN	+					4	1	1	8.1	1.9	1.9	63.655	1	-2	429790000	1	0.521886	1.79269	Q6GYP7-5	Q6GYP7-5	Ral GTPase-activating protein subunit alpha-1	Ralgapa1
NaN	-1.2284	-0.92462	-1.87888	-1.03603	-5.60951						8	3	3	9.6	4.5	4.5	88.779	0.0056368	2.2386	956050000	7	0.39451	1.76496	P28028	P28028	Serine/threonine-protein kinase B-raf	Braf
-0.867357	-4.47771	-2.03011	-4.02956	-4.56415	-4.05233						4	3	3	2.3	1.8	1.8	155.27	0	6.7336	1392100000	8	0.748269	1.75695	A6X8Z5	A6X8Z5	Rho GTPase-activating protein 31	Arhgap31
-4.99832	-0.486895	-5.17426	-5.81541	-4.57266	-5.48989						4	4	4	3.9	3.9	3.9	124.41	0.0056334	2.2364	848600000	2	0.478471	1.73949	P42337	P42337	Phosphatidylinositol 4,5-bisphosphate 3-kinase catalytic subunit alpha isoform	Pik3ca
0.223207	2.78524	2.47837	2.05965	-1.37533	-0.372997						37	8	1	76.2	22.7	2.7	49.953	0	48.785	5997000000	59	0.592656	1.72516	Q9CWF2	Q9CWF2	Tubulin beta-2B chain	Tubb2b
-2.36333	-1.74619	-2.04907	-2.25996	-2.84965	-6.21383						2	2	2	1.8	1.8	1.8	114.55	0.0095608	1.8137	949300000	12	0.622169	1.72162	Q4KWH5-4;Q4KWH5-3;Q4KWH5-2;Q4KWH5;Q4KWH5-5	Q4KWH5-4;Q4KWH5-3;Q4KWH5-2;Q4KWH5;Q4KWH5-5	1-phosphatidylinositol 4,5-bisphosphate phosphodiesterase eta-1	Plch1
-2.90734	-1.2933	-2.61161	-3.40026	-4.02584	-4.47639				+	WT_KO	8	8	8	16.3	16.3	16.3	61.509	0	15.729	415900000	10	1.35323	1.69674	Q8R4E9	Q8R4E9	DNA replication factor Cdt1	Cdt1
-1.3004	-1.80158	NaN	-3.19986	-2.67455	-3.84729				+	WT_KO	1	1	1	3.8	3.8	3.8	47.003	0	6.442	387750000	4	1.41898	1.68957	P30275;Q6P8J7	P30275;Q6P8J7	Creatine kinase U-type, mitochondrial;Creatine kinase S-type, mitochondrial	Ckmt1;Ckmt2
-2.47945	-1.16509	NaN	-3.03267	-4.0602	-3.44172						18	1	1	51.1	5.2	5.2	58.677	0	27.227	209550000	2	1.13563	1.68926	Q8R317-2	Q8R317-2	Ubiquilin-1	Ubqln1
-0.178776	2.64758	2.1085	0.753752	-0.555906	-0.665537						24	24	24	53.3	53.3	53.3	48.615	0	187.68	4355500000	74	0.793235	1.68167	Q99J72-4;Q99J72;Q99J72-3;Q99J72-2	Q99J72-4;Q99J72;Q99J72-3;Q99J72-2	DNA dC->dU-editing enzyme APOBEC-3	Apobec3
-1.86997	-0.75816	-0.828953	-1.5694	-0.694706	-6.1665						3	3	3	6.4	6.4	6.4	52.62	0.0097044	1.8099	1103000000	5	0.405231	1.65784	A2ASZ8;A2ASZ8-4;A2ASZ8-5;A2ASZ8-2;A2ASZ8-3;Q6GQS1	A2ASZ8;A2ASZ8-4;A2ASZ8-5;A2ASZ8-2;A2ASZ8-3	Calcium-binding mitochondrial carrier protein SCaMC-2	Slc25a25
-2.59097	-2.77264	-3.18803	-4.4777	-4.43961	-4.56196				+	WT_KO	6	6	6	14	14	14	57.614	0	19.762	278560000	8	3.09345	1.64254	A2AKB9-2;A2AKB9;A2AKB9-3;A2AKB9-4	A2AKB9-2;A2AKB9;A2AKB9-3	DDB1- and CUL4-associated factor 10	Dcaf10
-3.98412	-4.98605	-5.56849	-7.02366	-7.11317	-5.30786						5	5	5	8.3	8.3	8.3	93.275	0	39.081	94369000	4	1.02685	1.63534	Q58FA4	Q58FA4	Transcription factor E2F8	E2f8
-0.797613	-2.85714	-3.60027	-1.48915	-6.81096	-3.83343						12	12	12	34.3	34.3	34.3	55.02	0	68.88	561140000	19	0.391299	1.62617	Q64112	Q64112	Interferon-induced protein with tetratricopeptide repeats 2	Ifit2
1.75741	0.669617	1.54379	0.268961	0.818329	-1.99058						9	9	9	61.1	61.1	61.1	17.872	0	49.086	1362400000	44	0.816108	1.6247	Q8R3U1;Q8R3U1-2	Q8R3U1;Q8R3U1-2	HRAS-like suppressor 3	Pla2g16
0.812725	-1.43464	-1.13858	-2.21261	-2.35756	-2.06358						7	7	7	19.9	19.9	19.9	35.252	0	8.083	1091200000	15	1.07536	1.62442	Q8CCJ9-2;Q8CCJ9-3;Q8CCJ9-1;Q8CCJ9-4;Q8CCJ9;Q8CCJ9-5	Q8CCJ9-2;Q8CCJ9-3;Q8CCJ9-1;Q8CCJ9-4;Q8CCJ9;Q8CCJ9-5	PHD finger protein 20-like protein 1	Phf20l1
-6.20668	-6.42001	-6.16316	NaN	-7.88721	NaN	+					3	3	3	3.2	3.2	3.2	89.913	1	-2	33421000	1	0	1.62393	Q9JLV2-2;Q9JLV2	Q9JLV2-2;Q9JLV2	Short transient receptor potential channel 4-associated protein	Trpc4ap
-4.7167	-4.55384	NaN	-6.87237	-5.42526	-6.44283	+					1	1	1	3.1	3.1	3.1	61.54	1	-2	69151000	0	1.20124	1.61155	Q91WJ7-2;Q91WJ7	Q91WJ7-2;Q91WJ7	SPATS2-like protein	Spats2l
-1.5159	-2.29907	-1.56329	-3.96413	-2.84174	NaN						4	4	4	17.5	17.5	17.5	32.41	0	12.086	288500000	8	1.24997	1.61018	P30282	P30282	G1/S-specific cyclin-D3	Ccnd3
-4.02892	-3.7282	-3.61846	-4.11303	-3.99812	-8.07898	+					3	2	2	3.9	2.5	2.5	107.25	1	-2	246370000	7	0.52376	1.60485	Q91Y44	Q91Y44	Bromodomain testis-specific protein	Brdt
-0.878128	-2.11142	-1.30973	-2.17663	-0.687101	-6.22179	+					5	2	2	6.5	2.9	2.9	100.08	1	-2	1275900000	1	0.398754	1.59542	Q8K1Y2;Q62101	Q8K1Y2;Q62101	Serine/threonine-protein kinase D3;Serine/threonine-protein kinase D1	Prkd3;Prkd1
-5.21187	-5.66397	-5.60715	-7.08017	NaN	NaN	+					7	1	1	9	1.7	1.7	53.497	1	-2	42234000	2	0	1.58584	P31001	P31001	Desmin	Des
-4.50595	-2.62215	-3.92056	-3.31855	NaN	-7.17643						3	3	3	12.1	12.1	12.1	28.541	0.00016667	5.4113	98106000	5	0.39562	1.5646	P11032-2;P11032	P11032-2;P11032	Granzyme A	Gzma
-0.145937	2.22568	9.15527e-05	-0.942678	-0.510094	-1.15365						10	10	9	38.7	38.7	36.4	38.968	0	20.767	2538600000	28	0.923361	1.56209	Q03147	Q03147	Cyclin-dependent kinase 7	Cdk7
-2.65306	-2.97912	-3.98802	-4.98516	-4.76936	-4.52318	+			+	WT_KO	1	1	1	6.5	6.5	6.5	25.82	1	-2	97014000	1	1.66849	1.5525	Q9JI60	Q9JI60	Lecithin retinol acyltransferase	Lrat
2.17193	2.44248	2.00926	2.39159	-2.48458	2.07288						7	7	7	48.9	48.9	48.9	10.333	0	45.913	2710000000	18	0.41713	1.54793	P62073	P62073	Mitochondrial import inner membrane translocase subunit Tim10	Timm10
-1.89478	-1.67491	-1.82857	-3.91803	-2.35818	-3.75178				+	WT_KO	5	5	5	17.2	17.2	17.2	41.337	0	48.842	264180000	15	1.43836	1.54324	Q9D8V0-3;Q9D8V0;Q9D8V0-4;Q9D8V0-2	Q9D8V0-3;Q9D8V0;Q9D8V0-4	Minor histocompatibility antigen H13	Hm13
-2.70176	-2.76264	-3.15504	-5.5818	-3.18308	NaN						4	4	4	11	11	11	49.369	0.00016532	5.0721	151780000	7	0.706151	1.50929	Q9D2V8	Q9D2V8	Major facilitator superfamily domain-containing protein 10	Mfsd10
-1.84603	-4.44431	-3.38214	-6.23287	-3.18935	-4.75659						10	10	10	18.4	18.4	18.4	58.863	0	27.347	311570000	11	0.577841	1.50211	P57016	P57016	Ladinin-1	Lad1
-0.835041	-4.17351	-3.98441	-3.16301	-5.80339	NaN						6	6	6	24	24	24	42.428	0	31.76	255160000	7	0.347988	1.48555	P11928	P11928	2-5-oligoadenylate synthase 1A	Oas1a
-5.41277	-2.63167	-2.88937	-6.90828	NaN	-3.3326						2	2	2	10.1	10.1	10.1	38.677	0	5.9345	132750000	8	0.334769	1.47584	Q91XC9	Q91XC9	Peroxisomal membrane protein PEX16	Pex16
2.71606	2.05177	2.00651	0.695499	1.529	0.125046				+	WT_KO	3	1	1	14.8	8.5	8.5	15.085	0.00016507	5.0434	2851900000	23	1.4634	1.47493	P01942	P01942	Hemoglobin subunit alpha	Hba
-1.81616	-0.870676	-1.49067	-3.71736	-3.24342	-1.62759						3	3	3	11.9	11.9	11.9	26.751	0	15.844	221080000	8	0.998475	1.47029	O09117-2;O09117	O09117-2;O09117	Synaptophysin-like protein 1	Sypl1
2.17441	-1.79819	-0.333975	-1.3961	-1.03307	-1.91506						8	8	8	34.4	34.4	34.4	30.887	0	19.339	1845900000	13	0.543984	1.46215	Q9D061;Q9D061-2;Q9D061-3	Q9D061;Q9D061-2;Q9D061-3	Acyl-CoA-binding domain-containing protein 6	Acbd6
-2.93493	NaN	-2.8371	-4.11816	-3.86113	-5.05664						3	3	3	15.8	15.8	15.8	20.42	0.00063949	3.7433	74372000	2	1.27393	1.45929	Q0VBB0	Q0VBB0	PRELI domain-containing protein 2	Prelid2
-1.48324	-1.43995	-1.22643	-3.36777	-3.09802	-2.04901				+	WT_KO	2	2	2	13.2	13.2	13.2	24.452	0	7.659	242160000	10	1.62305	1.45506	O88668	O88668	Protein CREG1	Creg1
-0.451923	-1.05223	-0.596939	-2.31939	-1.5604	-2.53337				+	WT_KO	4	4	4	25.2	25.2	25.2	12.295	0	6.0897	267830000	10	1.84657	1.43736	Q9CQ86	Q9CQ86	Migration and invasion enhancer 1	Mien1
-4.3553	-4.39513	-4.67596	-5.35099	-7.46536	-4.91315						4	4	4	6.4	6.4	6.4	105.11	0	8.4647	123520000	3	0.83777	1.43437	Q5HZG4;Q5HZG4-2	Q5HZG4	Transcription initiation factor TFIID subunit 3	Taf3
-2.49132	-3.61929	-3.48771	-4.60804	-4.03382	-5.24576				+	WT_KO	1	1	1	3.2	3.2	3.2	43.039	0.0017107	2.8304	110440000	2	1.33942	1.42977	Q91V04	Q91V04	Translocating chain-associated membrane protein 1	Tram1
-3.22053	-3.31193	-3.21806	-3.29501	-7.17019	-3.57146						2	2	2	14	14	14	32.673	0	13.514	84144000	3	0.499853	1.42871	Q8BVM9	Q8BVM9	PHD finger protein 11A	Phf11a
-1.45185	-0.944424	3.48124	-1.39657	-0.871294	-0.931713						37	37	37	32.7	32.7	32.7	152.53	0	217.38	12672000000	80	0.380988	1.42818	Q8BMG7;Q8BMG7-2	Q8BMG7	Rab3 GTPase-activating protein non-catalytic subunit	Rab3gap2
2.01787	1.82356	1.86469	2.01075	-0.593712	0.0324535						8	8	8	28.6	28.6	28.6	40.038	0	207.65	3719100000	28	0.83627	1.41888	P15702	P15702	Leukosialin	Spn
-2.03699	-1.4298	-1.44381	-4.38005	-2.75723	-2.00439						58	24	22	27.3	15.4	14.5	228.99	0	106.28	2390200000	40	0.902644	1.41036	Q61879	Q61879	Myosin-10	Myh10
1.74177	0.556381	2.01262	-0.190685	0.376431	-0.0996971				+	WT_KO	15	15	15	22.4	22.4	22.4	75.329	0	176.9	4113100000	65	1.36877	1.40824	P58021	P58021	Transmembrane 9 superfamily member 2	Tm9sf2
-2.75649	-3.18233	-2.7039	-4.79407	-3.99214	-4.04729				+	WT_KO	12	12	12	20	20	20	98.405	0	37.16	428190000	13	2.01852	1.39692	Q0VBD2	Q0VBD2	Protein MCM10 homolog	Mcm10
-2.17219	-4.05956	-3.20031	-4.43534	-4.49364	-4.68324						3	3	3	4.9	4.9	4.9	81.215	0.0060763	2.1816	338410000	2	1.18949	1.39339	A8Y5H7;A8Y5H7-2;A8Y5H7-3	A8Y5H7;A8Y5H7-2;A8Y5H7-3		Sec14l1
-3.61023	-4.14425	-0.351341	-4.73725	-3.31297	-4.23566						8	5	5	15.5	10.9	10.9	70.775	0	10.282	657710000	9	0.481903	1.39335	Q61084	Q61084	Mitogen-activated protein kinase kinase kinase 3	Map3k3
NaN	-6.64618	-7.20654	-7.74385	-11.2702	-5.91644						4	4	4	3.1	3.1	3.1	136.13	0	6.2093	40555000	2	0.262773	1.3838	P51827;P51827-2	P51827;P51827-2	AF4/FMR2 family member 3	Aff3
-5.59093	-3.24744	-3.74029	-4.62996	-4.20745	-7.89244						2	2	2	13.7	13.7	13.7	34.412	0	17.777	57801000	5	0.433918	1.38373	O70579	O70579	Peroxisomal membrane protein PMP34	Slc25a17
-2.48895	-2.78193	-3.00375	-3.79705	-4.47949	NaN				+	WT_KO	4	4	4	30.9	30.9	30.9	18.769	0	17.537	98791000	4	1.64286	1.38006	O54926;O54926-2	O54926	Apoptosis regulatory protein Siva	Siva1
-4.17896	-0.123068	-3.87788	-4.4492	-3.37478	-4.49156						4	4	4	13.5	13.5	13.5	51.965	0.0014109	3.0789	408130000	4	0.435962	1.37855	Q8R1K4;Q8R1K4-2;Q8R1K4-3	Q8R1K4;Q8R1K4-2;Q8R1K4-3	5-phosphohydroxy-L-lysine phospho-lyase	Phykpl
-3.02369	1.25111	-2.46634	-2.47632	-2.63548	-3.25031						7	6	6	17.6	13.7	13.7	53.525	0	8.7472	1184100000	11	0.431668	1.3744	Q5RJ54;Q5RJ54-2	Q5RJ54;Q5RJ54-2	Zinc finger and SCAN domain-containing protein 26	Zscan26
-3.79689	-3.47422	-3.24413	-3.42913	-6.11952	-5.08258						8	4	3	12.2	9.3	7.5	87.585	0.00064495	4.0276	279960000	3	0.792228	1.372	O88509-3;O88509-4;O88509-2;O88509	O88509-3;O88509-4;O88509-2;O88509	DNA (cytosine-5)-methyltransferase 3B	Dnmt3b
-3.16043	-2.92056	-2.78956	-4.99907	-3.37343	-4.59547						7	6	6	16.7	14.3	14.3	53.517	0	18.98	243550000	12	1.27951	1.36581	Q8R2E9	Q8R2E9	ERO1-like protein beta	Ero1lb
-3.78579	-3.90392	-5.30104	-4.53236	-5.20262	-7.35093						3	3	2	1.9	1.9	1.4	288.71	0.000329	4.9144	549470000	3	0.627299	1.36505	Q0KL02-3;Q0KL02;Q0KL02-4;Q0KL02-2	Q0KL02-3;Q0KL02;Q0KL02-4;Q0KL02-2	Triple functional domain protein	Trio
-1.21766	-3.70064	-4.12272	-3.82876	-4.34422	-4.94892						3	3	3	12.1	12.1	12.1	27.847	0.000167	5.5343	178320000	3	0.63756	1.36029	Q9CQF4	Q9CQF4	Uncharacterized protein C6orf203 homolog
-1.88666	-2.36372	-1.78962	-4.31997	-2.10727	-3.69361						2	2	2	9.3	9.3	9.3	32.978	0	11.765	190360000	8	0.932448	1.36028	Q9ESK4	Q9ESK4	Inhibitor of growth protein 2	Ing2
1.10049	1.01626	1.484	-0.197353	0.319973	-0.60067				+	WT_KO	2	2	2	30	30	30	6.775	0.00095359	3.4962	657560000	11	1.96217	1.3596	Q9CR64-2;Q9CR64	Q9CR64-2;Q9CR64	Protein kish-A	Tmem167a
0.159523	0.742102	0.620876	-0.977556	-0.54225	-1.00988				+	WT_KO	23	23	23	52.2	52.2	52.2	76.249	0	181.17	3002700000	66	2.35714	1.35073	Q08642;Q9Z185;Q9Z183	Q08642	Protein-arginine deiminase type-2	Padi2
-0.508898	-0.311356	-1.07454	-1.58306	-1.8069	-2.52123				+	WT_KO	10	10	10	46.4	46.4	46.4	41.397	0	49.583	757710000	24	1.67369	1.3388	Q9WUI1	Q9WUI1	Mitogen-activated protein kinase 11	Mapk11
-0.648191	-1.20415	-0.495995	-2.69314	-1.98022	-1.66861				+	WT_KO	9	9	9	26.5	26.5	26.5	35.914	0	23.134	467690000	14	1.63515	1.33121	Q9JJ00	Q9JJ00	Phospholipid scramblase 1	Plscr1
-5.48853	-3.25584	-4.86974	NaN	-5.86453	NaN						3	3	3	4.5	4.5	4.5	78.572	0.0085457	1.8668	90528000	2	0	1.3265	Q9ESJ4	Q9ESJ4	NCK-interacting protein with SH3 domain	Nckipsd
-2.23349	-1.90222	-1.2641	-3.06629	-2.53313	-3.76044				+	WT_KO	3	3	3	18.2	18.2	18.2	27.723	0	50.233	209280000	4	1.35544	1.32002	Q99L02	Q99L02	PAXIP1-associated glutamate-rich protein 1A	Pagr1a
-1.99938	-2.45123	-2.18612	-3.6764	-3.31931	-3.58166	+			+	WT_KO	1	1	1	1.6	1.6	1.6	73.904	1	-2	439100000	1	2.82969	1.31355	Q91WC9	Q91WC9	Sn1-specific diacylglycerol lipase beta	Daglb
-2.71062	-2.77556	-3.07356	-3.66837	-3.49581	-5.29774						13	6	4	22.6	11.5	8.6	70.078	0	8.4952	344470000	5	1.04481	1.30072	Q61696;P17879	Q61696;P17879	Heat shock 70 kDa protein 1A;Heat shock 70 kDa protein 1B	Hspa1a;Hspa1b
-2.0514	-2.68886	-0.548306	-4.45331	-2.55255	-2.18314						15	3	3	14	3.1	3.1	96.803	0	12.904	1242300000	10	0.616512	1.30014	Q8BZ98-2;Q8BZ98	Q8BZ98-2;Q8BZ98	Dynamin-3	Dnm3
-1.10561	-1.09214	0.0247536	-1.40565	-1.47947	-3.15993						2	2	2	16.2	16.2	16.2	22.101	0	27.691	324640000	7	0.878116	1.29069	P60904	P60904	DnaJ homolog subfamily C member 5	Dnajc5
-4.28781	-5.66448	-6.83633	-6.88409	NaN	NaN						2	2	2	6.5	6.5	6.5	62.781	0	5.9674	40241000	2	0	1.28789	Q9D5R2	Q9D5R2	WD repeat-containing protein 20	Wdr20
-0.419914	-0.196419	-0.0202675	-1.60271	-1.35827	-1.53408				+	WT_KO	4	4	4	17	17	17	28.031	0	29.051	674920000	20	3.14872	1.28615	Q9CR67	Q9CR67	Transmembrane protein 33	Tmem33
-0.125523	0.0355968	0.124357	-1.55682	-1.38379	-0.833485				+	WT_KO	3	3	3	31.7	31.7	31.7	15.437	0	7.4158	504660000	7	2.27895	1.26951	O35680	O35680	28S ribosomal protein S12, mitochondrial	Mrps12
-3.43359	-4.39558	-3.49452	-3.91037	-4.66594	-6.52723						13	13	13	11.9	11.9	11.9	180.2	0	58.738	486690000	20	0.684236	1.25995	Q69Z37	Q69Z37	Sterile alpha motif domain-containing protein 9-like	Samd9l
0.912722	0.50939	1.10491	-0.662624	-0.904984	0.341066				+	WT_KO	13	13	13	29.6	29.6	29.6	70.683	0	45.899	4241000000	41	1.39001	1.25119	Q9D620;G3XA57;G3XA57-2	Q9D620	Rab11 family-interacting protein 1	Rab11fip1
1.08813	0.919394	-3.11341	-1.6074	-1.8812	-1.33289						21	6	6	8.7	3.2	3.2	227.76	0	10.456	9589200000	17	0.375803	1.23853	Q6URW6-2;Q6URW6;Q6URW6-3	Q6URW6-2;Q6URW6;Q6URW6-3	Myosin-14	Myh14
-2.54203	-4.03668	-3.54116	-2.69929	-4.24486	-6.85967						17	17	17	27.1	27.1	27.1	79.916	0	66.288	382930000	16	0.402898	1.22798	Q8BZ20	Q8BZ20	Poly [ADP-ribose] polymerase 12	Parp12
-1.89523	-1.26466	-0.328465	-2.49041	-2.23695	-2.44449						12	12	12	16.4	16.4	16.4	91.785	0	22.044	1404600000	27	1.24831	1.22783	Q6PGF3	Q6PGF3	Mediator of RNA polymerase II transcription subunit 16	Med16
-0.345583	-0.702517	-0.641573	-2.2933	-1.23635	-1.84041				+	WT_KO	9	9	9	37.1	37.1	37.1	38.724	0	36.211	758490000	21	1.70772	1.2268	Q9DBT3	Q9DBT3	Coiled-coil domain-containing protein 97	Ccdc97
-5.19723	-3.39382	-3.61355	-7.07003	-4.04443	-4.70296						3	3	3	8	8	8	59.298	0	13.09	144770000	10	0.485004	1.20427	Q91WC1-2;Q91WC1	Q91WC1-2;Q91WC1	Protection of telomeres protein 1	Pot1
-3.13197	-5.48412	-4.2286	NaN	-5.48405	NaN						3	3	3	14	14	14	37.965	0	22.611	68078000	2	0	1.20248	Q8C1Z8	Q8C1Z8	tRNA methyltransferase 10 homolog A	Trmt10a
0.489008	0.374104	0.802729	-1.04321	0.401344	-1.29968						3	3	3	28.3	28.3	28.3	12.497	0	13.848	562420000	19	1.03673	1.20246	P61804	P61804	Dolichyl-diphosphooligosaccharide--protein glycosyltransferase subunit DAD1	Dad1
-0.993431	-3.4316	-3.39757	-3.52522	-3.99172	-3.88293						10	10	10	10	10	10	152.17	0	13.97	990860000	15	0.659032	1.19242	Q8BMA5	Q8BMA5	Protein NPAT	Npat
-1.8549	-3.34978	-3.59643	-3.7359	-3.12318	-5.50165						3	1	1	7.9	3.9	3.9	46.04	0	22.28	230540000	6	0.591072	1.18654	Q9JK42	Q9JK42	[Pyruvate dehydrogenase (acetyl-transferring)] kinase isozyme 2, mitochondrial	Pdk2
-3.63343	-4.50413	-4.72913	-6.1685	-4.91057	-5.32473						28	5	5	36	9.2	9.2	69.641	0	13.174	144360000	3	1.11197	1.17903	P17156	P17156	Heat shock-related 70 kDa protein 2	Hspa2
-1.67204	-3.23523	-2.97153	-4.55003	-2.97078	-3.88646						4	4	4	16.7	16.7	16.7	41.866	0	18.133	225920000	9	0.818262	1.17616	Q6NZB1	Q6NZB1	Protein arginine N-methyltransferase 6	Prmt6
1.75636	2.2896	2.36117	1.24131	0.974747	0.69503				+	WT_KO	28	28	28	62.3	62.3	62.3	58.279	0	310.2	6082900000	95	2.03361	1.16535	Q03963	Q03963	Interferon-induced, double-stranded RNA-activated protein kinase	Eif2ak2
-3.64242	-3.97756	-3.70524	-4.89482	-4.97629	-4.93755				+	WT_KO	4	3	3	22.8	19.9	19.9	27.403	0	7.5751	59459000	3	3.41176	1.16115	Q99L20	Q99L20		Gstt3
2.18924	2.05765	1.92052	1.98022	-0.894358	1.6084						4	3	1	34.2	34.2	9.4	13.918	0	8.9973	1003700000	10	0.567983	1.15772	Q9DCD6	Q9DCD6	Gamma-aminobutyric acid receptor-associated protein	Gabarap
-5.27104	-5.61516	-6.14347	-8.33284	-6.17302	-5.9943						4	4	4	6.4	6.4	6.4	86.939	0	6.7984	65358000	5	0.660625	1.15683	Q810J8	Q810J8	Zinc finger FYVE domain-containing protein 1	Zfyve1
-4.1633	-4.71773	-3.64397	-6.68109	-3.81633	-5.47741						2	2	2	7.9	7.9	7.9	37.022	0.00064216	3.8433	79481000	1	0.577874	1.14994	Q8BH01-3;Q8BH01-2;Q8BH01	Q8BH01-3;Q8BH01-2;Q8BH01	Transmembrane and coiled-coil domain-containing protein 3	Tmco3
-2.43189	-3.60373	-3.80967	-4.69551	-5.31618	-3.2763						10	7	5	19.8	16.4	9.2	58.052	0	22.38	247870000	5	0.707263	1.14757	Q8C208-3;Q8C208-2;Q8C208;Q8C208-4	Q8C208-3;Q8C208-2;Q8C208;Q8C208-4	Zinc finger protein Eos	Ikzf4
-2.01602	-2.6621	-3.06185	-4.39768	-3.04991	NaN						4	4	4	10	10	10	40.241	0.0011055	3.3561	185550000	4	0.767269	1.14381	Q8BLR9;Q8BLR9-2	Q8BLR9;Q8BLR9-2	Hypoxia-inducible factor 1-alpha inhibitor	Hif1an
-3.77733	-3.67124	-3.7242	-5.23495	-2.74753	-6.58919						2	2	2	27.4	27.4	27.4	16.782	0	57.268	34914000	8	0.43061	1.13297	Q8VCN6	Q8VCN6	CD99 antigen	Cd99
-5.4124	-4.50943	-3.92423	-6.31828	-5.41038	-5.51471	+					2	2	2	2.2	2.2	2.2	108.79	1	-2	80601000	0	1.02387	1.13244	Q80TM6-2;Q80TM6-4;Q80TM6-3;Q80TM6	Q80TM6-2;Q80TM6-4;Q80TM6-3;Q80TM6	R3H domain-containing protein 2	R3hdm2
-2.19573	-1.97393	-2.07682	-2.49205	-2.26964	-4.85854	+					1	1	1	2.5	2.5	2.5	31.683	1	-2	322700000	1	0.606732	1.12458	O35626	O35626	Dexamethasone-induced Ras-related protein 1	Rasd1
-4.07616	-4.15699	-4.44618	-4.60715	-6.23757	-5.19697						6	6	6	6.9	6.9	6.9	99.229	0	10.293	180220000	9	1.0759	1.12078	Q7TSQ8	Q7TSQ8	Pyruvate dehydrogenase phosphatase regulatory subunit, mitochondrial	Pdpr
-4.97949	-4.96905	-4.48471	-5.66202	-6.7915	-5.33912						1	1	1	2.7	2.7	2.7	82.574	0	12.476	77554000	4	1.12148	1.1198	A1A5B6	A1A5B6	TBC1 domain family member 25	Tbc1d25
-0.0546646	0.162516	0.104218	-1.78349	-0.432354	-0.927797				+	WT_KO	23	23	23	36	36	36	100.84	0	60.734	3869800000	40	1.3101	1.11857	Q8BJL0;Q8BJL0-2;Q8BJL0-3;Q8BJL0-4	Q8BJL0;Q8BJL0-2;Q8BJL0-3;Q8BJL0-4	SWI/SNF-related matrix-associated actin-dependent regulator of chromatin subfamily A-like protein 1	Smarcal1
NaN	-4.62496	-5.89694	-5.93397	-7.56659	-5.61564	+					1	1	1	1.8	1.8	1.8	91.531	1	-2	51568000	1	0.507867	1.11112	Q14CH0-2;Q14CH0	Q14CH0-2;Q14CH0	Protein FAM171B	Fam171b
-5.37833	-5.87665	-5.13287	-5.89178	-6.49671	-7.32035						5	5	5	6.7	6.7	6.7	111.14	0	10.075	93010000	6	1.1117	1.107	Q7TSH4	Q7TSH4	Centriolar coiled-coil protein of 110 kDa	Ccp110
1.37072	1.23095	1.22244	0.837156	0.536413	-0.858862						5	5	5	65.2	65.2	65.2	12.858	0	100.5	1313400000	16	0.985629	1.10314	Q6DG52;Q6DG52-2	Q6DG52;Q6DG52-2	Protein Churchill	Churc1
-2.2146	-1.55871	-2.22283	-1.6461	-2.56674	-5.08093						8	7	7	20.2	18.6	18.6	53.538	0	19.114	363000000	8	0.450783	1.09921	Q9Z1M4	Q9Z1M4	Ribosomal protein S6 kinase beta-2	Rps6kb2
1.0535	-0.303194	0.1731	-0.791573	-0.0723495	-1.5084						10	10	10	30.2	30.2	30.2	21.71	0	28.852	939820000	11	0.891782	1.09858	Q9CQH3	Q9CQH3	NADH dehydrogenase [ubiquinone] 1 beta subcomplex subunit 5, mitochondrial	Ndufb5
-2.32692	-3.80402	-2.01772	-4.43546	-3.35546	-3.6434						5	5	5	17.8	17.8	17.8	47.948	0	9.6576	279340000	8	0.791607	1.09522	Q8R2U7	Q8R2U7	Leucine-rich repeat-containing protein 42	Lrrc42
-3.33864	-3.7727	-4.20693	-5.13858	-4.16771	-5.29035						11	11	11	17.8	17.8	17.8	100.31	0	28.795	250540000	7	1.18957	1.09279	Q8BJS8;Q8BJS8-3;Q8BJS8-2	Q8BJS8;Q8BJS8-3;Q8BJS8-2	Mdm2-binding protein	Mtbp
-4.17859	NaN	-4.40671	-5.92252	-4.93964	-5.29099						2	2	2	5.9	5.9	5.9	63.391	0.00048646	4.3375	64596000	1	1.19229	1.09173	Q8BGD6	Q8BGD6	Sodium-coupled neutral amino acid transporter 9	Slc38a9
-3.04692	-2.46424	-2.1933	-3.58805	-2.86914	-4.52199						5	3	3	21	14.2	14.2	24.416	0.0027744	2.598	181560000	3	0.944408	1.09157	P35276;P62823	P35276	Ras-related protein Rab-3D	Rab3d
-1.06211	-0.935905	-1.90223	-2.64913	-1.60518	-2.90587						8	8	8	23.6	23.6	23.6	33.675	0	21.723	517970000	14	1.01983	1.08665	Q91XB0	Q91XB0	Three-prime repair exonuclease 1	Trex1
-1.70241	-2.49434	-2.14055	-3.07958	-4.27947	-2.23322						11	2	2	42.7	14.2	14.2	24.67	0	6.7733	222990000	5	0.786861	1.08499	Q3UX61	Q3UX61	N-alpha-acetyltransferase 11	Naa11
-3.81165	NaN	NaN	-5.2829	-3.5954	-5.81132						4	2	2	11	6.8	6.8	30.615	0.0023184	2.6869	49729000	3	0	1.08489	Q00623	Q00623	Apolipoprotein A-I;Proapolipoprotein A-I;Truncated apolipoprotein A-I	Apoa1
-1.24072	-3.37828	-2.05498	-3.39521	-1.95321	-4.57337						8	8	8	29.5	29.5	29.5	24.967	0	22.297	268820000	7	0.479356	1.0826	P70280	P70280	Vesicle-associated membrane protein 7	Vamp7
-5.45395	-4.83738	-4.97025	-5.65755	-6.86576	-5.9756						6	6	6	4.5	4.5	4.5	248.74	0	20.662	220080000	6	1.2442	1.07911	Q9DB00	Q9DB00	GON-4-like protein	Gon4l
-0.356752	-3.61348	-3.35262	-3.11816	-3.5524	-3.88818						7	7	7	17.8	17.8	17.8	77.795	0	31.247	832120000	9	0.432055	1.07863	Q6IQX8	Q6IQX8		Zfp219
-1.79799	-1.65462	-1.05465	-2.31195	-3.0629	-2.36632				+	WT_KO	37	37	36	20.4	20.4	20.1	297.59	0	167.56	3539500000	66	1.50175	1.07797	A2AKX3;A2AKX3-2	A2AKX3;A2AKX3-2	Probable helicase senataxin	Setx
-4.2826	-5.12526	-4.45426	NaN	NaN	-5.69598	+					2	1	1	2.5	1.3	1.3	66.017	1	-2	88684000	1	0	1.07527	Q9ERG0-2;Q9ERG0	Q9ERG0-2;Q9ERG0	LIM domain and actin-binding protein 1	Lima1
1.28088	2.05828	0.111824	0.22805	-0.229343	0.228392						15	15	15	66.5	66.5	66.5	26.87	0	52.752	2373200000	39	0.852213	1.07463	Q9Z2G9;Q9Z2G9-2	Q9Z2G9	Oxidoreductase HTATIP2	Htatip2
4.44601	2.38638	4.48745	2.46775	2.11089	3.51781						24	24	24	64.1	64.1	64.1	41.518	0	254.16	20702000000	120	0.591216	1.07446	Q62419;Q62420;Q62421	Q62419	Endophilin-A2	Sh3gl1
0.343193	-1.29203	0.510822	-1.35967	-1.00302	-1.29381						47	47	47	19.6	19.6	19.6	309.62	0	323.31	10082000000	138	0.851417	1.07283	Q9ESE1-2;Q9ESE1;Q9ESE1-3;Q9EPN1-3;Q9EPN1-4;Q9EPN1;Q9EPN1-2	Q9ESE1-2;Q9ESE1;Q9ESE1-3	Lipopolysaccharide-responsive and beige-like anchor protein	Lrba
-4.90741	-4.83624	-4.16935	-4.61973	-4.80986	-7.68644						3	3	3	6.1	6.1	6.1	61.445	0	11.207	95374000	12	0.45087	1.06768	Q8BYW9	Q8BYW9	EGF domain-specific O-linked N-acetylglucosamine transferase	Eogt
-3.04621	-2.89464	-3.10673	-3.82996	-4.12537	-4.27841				+	WT_KO	5	5	5	13	13	13	60.621	0	17.314	249920000	11	2.72244	1.06206	Q99LI2	Q99LI2	Chloride channel CLIC-like protein 1	Clcc1
-0.568712	-2.15751	-2.18858	-2.79666	-2.59946	NaN						2	2	1	20.4	20.4	14.6	14.954	0	8.0465	105470000	0	0.649009	1.05979	Q9CQW9	Q9CQW9	Interferon-induced transmembrane protein 3	Ifitm3
-1.52437	-2.506	-3.43255	-3.18447	-3.45544	-3.99439						8	8	8	22.7	22.7	22.7	54.507	0	41.205	441190000	12	0.815432	1.05713	Q61553	Q61553	Fascin	Fscn1
NaN	-4.54156	NaN	-5.16377	-6.37922	-5.2042	+					7	1	1	16	3.3	3.3	48.937	1	-2	38600000	1	0	1.04083	Q8C4X2	Q8C4X2	Casein kinase I isoform gamma-3	Csnk1g3
-3.88007	-3.38914	-3.99183	-4.86405	-4.89904	-4.59958				+	WT_KO	5	5	5	8.5	8.5	8.5	96.346	0	11.076	268210000	8	2.11759	1.03388	Q60I26-2;Q60I26	Q60I26-2;Q60I26	ALS2 C-terminal-like protein	Als2cl
-3.19436	-4.78105	-4.29626	-6.24936	-3.99784	NaN						5	5	5	14.6	14.6	14.6	51.681	0	7.9656	133600000	6	0.406921	1.03305	Q3U1V6;Q3U1V6-2	Q3U1V6;Q3U1V6-2	Ubiquitin-conjugating enzyme E2 variant 3	Uevld
-5.83517	-3.36406	-6.45506	-6.14735	-6.69481	-5.90621						3	3	3	4.7	4.7	4.7	101.85	0.0001665	5.3745	131100000	2	0.457537	1.03136	Q6P6L0-3;Q6P6L0	Q6P6L0-3;Q6P6L0	Filamin A-interacting protein 1-like	Filip1l
-5.29974	-1.51545	-0.843256	-1.07288	-4.24646	-5.4304						2	2	2	4.5	4.5	4.5	56.708	0.0017065	2.776	323500000	3	0.209933	1.03043	Q8R0G7	Q8R0G7	Protein spinster homolog 1	Spns1
-0.444355	-0.294966	-0.584311	-0.303921	-1.70847	-2.3982						3	3	3	21.8	21.8	21.8	20.11	0	39.647	472250000	7	0.761166	1.02899	Q505D7	Q505D7	Optic atrophy 3 protein homolog	Opa3
-0.164772	-0.321766	-0.31056	-1.54742	-0.964317	-1.35555				+	WT_KO	31	31	31	41.3	41.3	41.3	105.37	0	215.75	3235100000	87	2.33551	1.02339	P13405	P13405	Retinoblastoma-associated protein	Rb1
1.24368	1.21239	1.06093	0.339087	-0.0138474	0.124861				+	WT_KO	51	51	51	45.9	45.9	45.9	159.28	0	323.31	12287000000	240	3.02237	1.0223	Q80TR8-4;Q80TR8;Q80TR8-2;Q80TR8-3	Q80TR8-4;Q80TR8;Q80TR8-2;Q80TR8-3	Protein VPRBP	Vprbp
-1.56147	-1.96727	-1.51562	-2.67682	-2.54154	-2.88227				+	WT_KO	24	24	24	27.3	27.3	27.3	135.9	0	65.139	1455700000	24	2.36852	1.01875	A2AH22-6;A2AH22;A2AH22-2;A2AH22-7;A2AH22-5;A2AH22-3;A2AH22-4	A2AH22-6;A2AH22;A2AH22-2;A2AH22-7;A2AH22-5;A2AH22-3;A2AH22-4	Activating molecule in BECN1-regulated autophagy protein 1	Ambra1
-2.73502	-1.47002	-0.999573	-2.04798	-2.02964	-4.17089						8	8	8	8.2	8.2	8.2	127.38	0	25.376	1382800000	17	0.504576	1.01464	Q9EP53-4;Q9EP53-3;Q9EP53-2;Q9EP53	Q9EP53-4;Q9EP53-3;Q9EP53-2;Q9EP53	Hamartin	Tsc1
-2.80888	-3.49575	-4.83444	-4.65471	-5.94044	-3.58178						43	1	1	58.5	1.4	1.4	78.776	0.0015618	2.9486	197740000	6	0.487167	1.01262	Q9QYB5	Q9QYB5	Gamma-adducin	Add3
-1.13505	-1.76523	-1.58236	-2.38138	-3.05128	-2.06989				+	WT_KO	5	5	5	40.6	40.6	40.6	26.163	0	51.663	306730000	18	1.36396	1.00664	Q8VC57;Q8CEZ0	Q8VC57	BTB/POZ domain-containing protein KCTD5	Kctd5
-2.89785	-2.32709	-2.0161	-3.6605	-3.17258	-3.42381				+	WT_KO	5	5	5	31.9	31.9	31.9	29.645	0	15.085	241200000	9	1.57134	1.00528	Q99LD8;Q9CWS0	Q99LD8	N(G),N(G)-dimethylarginine dimethylaminohydrolase 2	Ddah2
-1.51502	-2.02043	-1.86351	-2.03633	-3.3804	-2.99434						39	1	1	74	9.8	9.8	39.289	0	49.936	363900000	13	1.1069	1.00404	Q9QZQ8-2	Q9QZQ8-2	Core histone macro-H2A.1	H2afy
-0.766125	-0.541548	-0.0937252	-1.10623	-1.25776	-2.03848				+	WT_KO	4	4	4	25.1	25.1	25.1	22.924	0	14.693	775160000	16	1.3372	1.00036	O35943	O35943	Frataxin, mitochondrial;Frataxin intermediate form;Frataxin mature form	Fxn
-2.22534	-2.95926	-1.86595	-3.21697	-3.26079	-3.56386				+	WT_KO	3	3	3	21.8	21.8	21.8	20.926	0.0085432	1.8635	169790000	3	1.37055	0.997023	P97314	P97314	Cysteine and glycine-rich protein 2	Csrp2
-4.85386	NaN	-4.88274	-6.15852	-5.09555	-6.33743						1	1	1	5.9	5.9	5.9	28.246	0.0062206	2.1436	25742000	3	0.851368	0.995539	O35566	O35566	CD151 antigen	Cd151
-1.23481	-1.46212	-1.12921	-2.33833	-2.4647	-2.00897				+	WT_KO	4	4	4	19	19	19	37.768	0	12.369	408720000	9	2.39424	0.99529	O54940;Q8BHE3	O54940	BCL2/adenovirus E1B 19 kDa protein-interacting protein 2	Bnip2
-3.98613	-4.22033	-4.42904	-5.34593	-5.10411	-5.171				+	WT_KO	25	25	25	9.2	9.2	9.2	408.21	0	86.375	754010000	38	2.6066	0.99518	Q6ZQ93;Q6ZQ93-3;Q6ZQ93-2;Q6ZQ93-4	Q6ZQ93;Q6ZQ93-3;Q6ZQ93-2;Q6ZQ93-4	Ubiquitin carboxyl-terminal hydrolase 34	Usp34
-1.58524	-1.79416	-1.88258	-2.33852	-2.88735	-3.01781				+	WT_KO	12	12	12	17.9	17.9	17.9	93.462	0	19.173	915630000	17	1.93125	0.9939	Q3UVG3	Q3UVG3	Protein FAM91A1	Fam91a1
-1.03282	-0.417889	-0.472017	-0.541029	-1.83454	-2.52761						6	6	6	11.8	11.8	11.8	54.712	0	9.0814	1019600000	19	0.741825	0.993483	Q9QXX8	Q9QXX8	Nuclear fragile X mental retardation-interacting protein 1	Nufip1
6.34548	7.01703	7.1925	5.42264	6.9935	5.16009						26	26	24	64.8	64.8	61.1	27.47	0	234.86	139680000000	394	0.723608	0.992928	P04187	P04187	Granzyme B(G,H)	Gzmb
-2.58623	-3.75428	-2.95634	-2.8776	-5.65925	-3.73515						2	2	2	12.4	12.4	12.4	23.151	0.00095679	3.621	91981000	3	0.483578	0.991716	Q9DCC7	Q9DCC7	Isochorismatase domain-containing protein 2B, mitochondrial	Isoc2b
-1.62304	0.391697	-3.91971	-4.05608	-0.635784	-3.43103						6	6	6	13.5	13.5	13.5	62.131	0	21.397	1197400000	9	0.239445	0.990613	Q6PDG8;Q6PDG8-2	Q6PDG8;Q6PDG8-2	Vacuolar fusion protein MON1 homolog A	Mon1a
0.570395	0.947168	-1.40212	-1.32409	-1.72129	0.19384						3	3	3	13.4	13.4	13.4	21.67	0.0095594	1.8132	1237800000	3	0.457081	0.988995	Q9DB60	Q9DB60	Prostamide/prostaglandin F synthase	Fam213b
-7.94233	-8.13328	-7.35425	-9.25803	-8.5618	-8.57524				+	WT_KO	1	1	1	0.5	0.5	0.5	268.28	0.0020114	2.7133	32652000	2	1.40306	0.988403	Q8BL99-5;Q8BL99-6;Q8BL99	Q8BL99-5;Q8BL99-6;Q8BL99	Protein dopey-1	Dopey1
2.36684	2.32601	2.51772	-0.584351	2.21265	2.6195						4	4	4	6.4	6.4	6.4	94.393	0.00095465	3.5433	13557000000	14	0.416823	0.98759	Q6P5F6	Q6P5F6	Zinc transporter ZIP10	Slc39a10
-1.28229	-1.24722	-1.2247	NaN	-2.08916	-2.38736	+			+	WT_KO	1	1	1	17.8	17.8	17.8	10.402	1	-2	171840000	1	2.49774	0.986851	Q8BGD0-2	Q8BGD0-2
-4.42351	-5.81422	-4.52121	NaN	-5.90269	NaN	+					1	1	1	5	5	5	44.816	1	-2	42420000	1	0	0.983044	P97497	P97497	Sex hormone-binding globulin	Shbg
0.210323	0.156445	-1.45276	-1.60548	-0.56246	-1.86548						14	14	14	49	49	49	46.217	0	57.927	1633700000	42	0.658631	0.982477	E9Q4P1	E9Q4P1		Wdfy1
0.332457	0.0673256	0.286598	-1.06344	-0.0632973	-1.11864						4	4	4	19	19	19	20.91	0	20.254	552240000	14	1.29895	0.977254	Q4QQM4	Q4QQM4	Tumor protein p53-inducible protein 11	Trp53i11
-4.62971	-4.42345	-4.14143	-5.67637	-5.04682	-5.3991				+	WT_KO	71	1	1	76.8	5.2	5.2	83.899	0	23.972	166040000	4	1.87408	0.975901	Q8CAQ8;Q8CAQ8-5	Q8CAQ8;Q8CAQ8-5	MICOS complex subunit Mic60	Immt
-6.70757	-6.16553	-6.27559	-7.6932	-6.66035	-7.71586						3	2	2	1.7	1.1	1.1	203.22	0.0081203	1.942	77012000	4	1.18747	0.973568	Q3UHK8	Q3UHK8	Trinucleotide repeat-containing gene 6A protein	Tnrc6a
-6.12931	-5.1796	-5.20228	-8.39645	-5.25196	-5.77843						5	5	5	5.3	5.3	5.3	111.7	0	12.289	92872000	2	0.40313	0.971881	O54967-2;O54967-3;O54967	O54967-2;O54967-3;O54967	Activated CDC42 kinase 1	Tnk2
-2.05701	-2.02742	-2.06438	-3.82596	-1.79066	-3.44449						10	10	10	25.9	25.9	25.9	63.869	0	62.15	536330000	16	0.709566	0.970767	Q61712	Q61712	DnaJ homolog subfamily C member 1	Dnajc1
-5.02979	-4.21758	-3.71842	-3.96171	-5.57164	-6.34007						1	1	1	3.2	3.2	3.2	41.892	0.0017105	2.827	66873000	1	0.535474	0.969208	Q61694	Q61694	3 beta-hydroxysteroid dehydrogenase type 5	Hsd3b5
-4.37403	-3.01689	-4.24014	-4.913	-4.36946	-5.23898						2	2	2	6.8	6.8	6.8	44.005	0.0024703	2.6609	98355000	3	0.897249	0.96346	Q8BJ03-2;Q8BJ03	Q8BJ03-2;Q8BJ03	Cytochrome c oxidase assembly protein COX15 homolog	Cox15
-3.11693	-3.17309	-2.70974	-4.4007	-3.97338	-3.51023				+	WT_KO	2	2	2	10.7	10.7	10.7	40.674	0	6.1996	153610000	2	1.50417	0.961515	Q924H5	Q924H5	DNA repair protein RAD51 homolog 3	Rad51c
0.435051	0.433496	0.76095	-0.66626	-0.260769	-0.309692				+	WT_KO	14	14	14	46	46	46	36.971	0	78.429	1781000000	35	2.32696	0.955406	Q08297	Q08297	DNA repair protein RAD51 homolog 1	Rad51
-5.18997	-5.46209	-7.33632	-6.03053	NaN	-7.86946						5	4	4	4.1	3.5	3.5	142.29	0.0065102	2.0999	82759000	2	0.344174	0.953872	Q6ZPQ6-2;Q6ZPQ6	Q6ZPQ6-2;Q6ZPQ6	Membrane-associated phosphatidylinositol transfer protein 2	Pitpnm2
-5.63929	NaN	NaN	-6.15497	-7.0891	-6.52996						3	3	3	8.2	8.2	8.2	57.345	0.00016812	5.854	28622000	2	0	0.952055	Q8C006	Q8C006	Tripartite motif-containing protein 35	Trim35
-3.82997	-4.09665	-3.55489	-3.77051	-4.40383	-6.15848						8	8	3	9.1	9.1	2.5	140.99	0	43.548	368390000	16	0.579252	0.950437	P06795	P06795	Multidrug resistance protein 1B	Abcb1b
1.00956	-0.656843	0.978411	-1.11969	-1.31892	0.923025						10	10	10	43.5	43.5	43.5	30.658	0	37.382	2114500000	33	0.452447	0.948906	Q9QYL7	Q9QYL7	Activator of basal transcription 1	Abt1
-3.97348	-5.0435	-4.17323	-4.20972	-5.93456	-5.87715						4	4	4	7.8	7.8	7.8	59.419	0	9.4623	97061000	6	0.652596	0.943742	Q9DCD5	Q9DCD5	Tight junction-associated protein 1	Tjap1
-2.93652	-1.20584	-2.66173	-2.99104	-3.42019	-3.21775						6	6	6	23.1	23.1	23.1	36.365	0	14.491	339970000	8	0.7886	0.941629	Q9ERI6	Q9ERI6	Retinol dehydrogenase 14	Rdh14
-5.44403	-5.79589	-5.50881	NaN	-5.7961	-7.25073						6	6	6	5.6	5.6	5.6	127.91	0	6.5725	84348000	3	0.717768	0.940506	P98195-2;P98195;O70228	P98195-2;P98195	Probable phospholipid-transporting ATPase IIB	Atp9b
0.568998	0.619411	-1.14186	-0.0330925	-2.68152	-0.0447025						5	4	4	24.8	24.8	24.8	22.238	0	39.812	659530000	11	0.371571	0.935288	Q921K9;Q921K9-2;Q9CXE2-2;Q9CXE2	Q921K9;Q921K9-2;Q9CXE2-2;Q9CXE2	B-cell CLL/lymphoma 7 protein family member B;B-cell CLL/lymphoma 7 protein family member A	Bcl7b;Bcl7a
-0.625017	-1.98997	-2.03839	-3.1326	-1.98445	-2.33507						15	15	15	21.7	21.7	21.7	65.384	0	26.172	760350000	31	0.745433	0.932915	Q9Z1X9	Q9Z1X9	Cell division control protein 45 homolog	Cdc45
0.343246	-0.665819	-0.467503	-0.490229	-1.40926	-1.68583						13	13	13	50.5	50.5	50.5	34.06	0	52.61	1328700000	35	0.91551	0.931746	P97864	P97864	Caspase-7;Caspase-7 subunit p20;Caspase-7 subunit p11	Casp7
2.6052	2.52912	2.79512	1.3545	2.19645	1.61007				+	WT_KO	21	21	21	66.1	66.1	66.1	42.598	0	170.62	10238000000	143	1.61534	0.92281	Q60854	Q60854	Serpin B6	Serpinb6
-4.17003	-3.77804	-0.270452	-4.40016	-5.02482	-1.54301						6	6	6	10.5	10.5	10.5	73.798	0	31.447	723130000	10	0.217657	0.916487	Q8CFK2	Q8CFK2	Transcription factor IIIB 90 kDa subunit	Brf1
1.70136	1.00649	1.37341	0.737719	0.627872	-0.0253086				+	WT_KO	23	5	5	58.8	15.5	15.5	32.105	0	323.31	1859300000	30	1.36999	0.913658	Q9EQU5-2	Q9EQU5-2	Protein SET	Set
-0.608822	0.0197411	-0.2239	-1.378	-0.926889	-1.23506				+	WT_KO	1	1	1	24.4	24.4	24.4	9.0167	0.00016681	5.4399	255140000	3	1.79863	0.90899	Q9CR20	Q9CR20	Immediate early response 3-interacting protein 1	Ier3ip1
-2.36112	-1.41236	-1.36938	-3.1456	-2.27381	-2.42846						16	16	16	23.9	23.9	23.9	96.965	0	44.119	1024200000	35	1.0059	0.901667	Q9DBS9	Q9DBS9	Oxysterol-binding protein-related protein 3	Osbpl3
-2.06653	-0.919123	-1.27762	-2.27422	-2.75122	-1.9341						2	2	2	23.2	23.2	23.2	11.39	0	8.4372	145460000	8	1.0202	0.898759	Q9CQ82-2;Q9CQ82	Q9CQ82-2;Q9CQ82	Centromere protein R	Itgb3bp
-5.86031	-5.39111	-5.19786	NaN	-6.37908	NaN						2	2	2	9.5	9.5	9.5	42.896	0	11.175	25883000	2	0	0.895986	Q9QY66	Q9QY66	Zinc finger HIT domain-containing protein 2	Znhit2
-0.4429	-2.92853	-2.12596	-1.10366	-4.22984	-2.8367						8	8	8	41.4	41.4	41.4	28.391	0	31.287	503560000	22	0.312861	0.890938	Q9ER80	Q9ER80	Receptor-transporting protein 4	Rtp4
-0.00311279	-0.421368	-0.278791	-1.09673	-1.40454	-0.869532				+	WT_KO	7	7	7	53.8	53.8	53.8	20.809	0	30.455	737880000	12	1.96453	0.889177	Q8CI70	Q8CI70	Leucine-rich repeat-containing protein 20	Lrrc20
-2.6348	-3.44682	-2.41153	-4.53036	-2.70494	-3.92453						11	10	10	14.1	12	12	126.4	0	23.839	728600000	10	0.645334	0.888891	Q62141;Q62141-1;Q62141-2;Q62141-3	Q62141;Q62141-1	Paired amphipathic helix protein Sin3b	Sin3b
-2.39051	-2.89091	-2.45108	-3.91136	-2.99158	-3.47404				+	WT_KO	6	6	6	15.1	15.1	15.1	49.935	0	7.9703	268350000	4	1.33513	0.881494	P19182	P19182	Interferon-related developmental regulator 1	Ifrd1
-2.02565	-1.80746	-1.50607	-2.0983	-2.06977	-3.81226						6	6	6	19.6	19.6	19.6	55.262	0	47.212	498180000	21	0.670849	0.880384	Q8C522	Q8C522	Endonuclease domain-containing 1 protein	Endod1
-2.3658	-2.71704	-3.15745	-4.93162	-2.75105	-3.18869						3	3	3	13	13	13	47.416	0	16.184	217590000	10	0.551295	0.877022	Q922R1	Q922R1	UPF0183 protein C16orf70 homolog
-2.11739	-1.5532	-1.57498	-2.88905	-1.83218	-3.15141						3	3	3	12.4	12.4	12.4	24.863	0.00064402	3.9858	237760000	11	0.922618	0.875688	Q9CPY6	Q9CPY6	Glucose-induced degradation protein 4 homolog	Gid4
0.281069	0.264009	0.493654	-0.683746	-0.333641	-0.568424				+	WT_KO	18	18	18	44.2	44.2	44.2	49.795	0	61.6	2275100000	37	2.63614	0.874848	Q8BH60-2;Q8BH60	Q8BH60-2;Q8BH60	Golgi-associated PDZ and coiled-coil motif-containing protein	Gopc
-3.20412	-3.93456	-4.25711	-3.69673	-5.70233	-4.60366						2	2	2	8	8	8	30.604	0.00016664	5.4082	81273000	4	0.589657	0.868981	Q8K3B1	Q8K3B1	F-box/SPRY domain-containing protein 1	Fbxo45
-2.17654	-2.42865	-2.26668	-3.64254	-3.02038	-2.81369				+	WT_KO	9	9	9	17.2	17.2	17.2	83.99	0	45.664	597950000	12	1.54099	0.868247	Q3UFS0;Q3UFS0-2;Q3UFS0-3	Q3UFS0;Q3UFS0-2;Q3UFS0-3	Protein zyg-11 homolog B	Zyg11b
0.356201	0.384386	0.394865	-0.325434	-0.310741	-0.813744				+	WT_KO	11	11	11	53.5	53.5	53.5	27.631	0	79.764	1222900000	53	2.18651	0.86179	Q3UY34	Q3UY34	Uncharacterized protein C12orf43 homolog
0.0585194	0.468891	0.395786	0.323694	0.231808	-2.21619						9	9	9	40.9	40.9	40.9	26.851	0	47.662	1060300000	19	0.439126	0.861294	Q8VI63;Q8VI63-2	Q8VI63	MOB kinase activator 2	Mob2
1.38635	-0.616894	0.0898438	-0.389505	-1.17531	-0.158798						10	10	10	46.5	46.5	46.5	29.19	0	55.287	1608500000	35	0.579207	0.860974	Q8BZA9	Q8BZA9	Fructose-2,6-bisphosphatase TIGAR	Tigar
-0.57169	-0.290756	-0.267757	-1.35625	-1.28365	-1.06675				+	WT_KO	4	4	4	50	50	50	8.9263	0	10.927	357820000	11	2.55536	0.858813	Q8C4X1;Q8C4X1-3;Q8C4X1-2;Q8C4X1-4	Q8C4X1;Q8C4X1-3;Q8C4X1-2;Q8C4X1-4	Centromere protein X	Stra13
1.71302	1.21367	1.87893	-0.285698	1.82895	0.690687						2	2	2	28.3	28.3	28.3	10.678	0	26.019	515940000	7	0.596391	0.857229	Q8CF66	Q8CF66	Ragulator complex protein LAMTOR4;Ragulator complex protein LAMTOR4, N-terminally processed	Lamtor4
-0.805302	-1.86094	-1.6307	-2.65836	-1.53056	-2.67366						16	16	16	23.7	23.7	23.7	109.73	0	72.033	1408200000	46	0.79661	0.855213	Q9CRT8	Q9CRT8	Exportin-T	Xpot
-4.23123	-2.87141	-2.57041	-4.26998	-3.98094	-3.98385						17	17	17	8.4	8.4	8.4	300.44	0	36.016	1128900000	33	0.755041	0.85391	Q9Z2U2-2;Q9Z2U2	Q9Z2U2-2;Q9Z2U2	Zinc finger protein 292	Zfp292
1.01443	-1.17244	-0.313799	-1.50579	-0.487417	-1.03597						1	1	1	14.4	14.4	14.4	16.089	0	6.8852	174130000	2	0.536474	0.852458	Q9CX13	Q9CX13	Protein cornichon homolog 4	Cnih4
-5.74824	-6.68579	-6.58722	NaN	-7.22708	-7.15523						2	2	2	0.9	0.9	0.9	204.54	0.0056317	2.2306	57246000	2	0.942719	0.850733	Q3UG20;Q3UG20-2;Q5XJV7;Q5XJV7-2	Q3UG20;Q3UG20-2;Q5XJV7;Q5XJV7-2	Histone-lysine N-methyltransferase 2E;SET domain-containing protein 5	Kmt2e;Setd5
-3.13162	-4.4204	-5.30046	-5.87369	-3.77276	-5.75538						5	5	5	19.3	19.3	19.3	28.588	0	8.8117	74413000	10	0.385545	0.849785	Q3UFY0	Q3UFY0	Ribosomal RNA processing protein 36 homolog	Rrp36
-0.926348	-1.50529	-1.23737	-2.21409	-2.08116	-1.91598				+	WT_KO	12	12	12	34.4	34.4	34.4	52.493	0	34.563	900180000	21	1.9666	0.847409	Q8BN21-2;Q8BN21;Q8BN21-3	Q8BN21-2;Q8BN21	Serine/threonine-protein kinase VRK2	Vrk2
1.72424	1.50861	2.00792	0.801838	1.66564	0.241192						8	8	8	52.2	52.2	52.2	17.785	0	66.128	2463900000	39	0.897013	0.844029	P39689	P39689	Cyclin-dependent kinase inhibitor 1	Cdkn1a
-5.53792	-5.17883	-4.26992	-6.15973	NaN	-5.519						2	2	2	4.4	4.4	4.4	79.102	0.0011071	3.3824	77693000	4	0.662125	0.843807	P48972	P48972	Myb-related protein B	Mybl2
-4.04659	NaN	-5.07869	-5.4037	-4.44116	-6.37343						2	2	2	5.2	5.2	5.2	75.023	0.00064423	3.9913	76479000	2	0.423053	0.843455	Q80XS6	Q80XS6	Protein Smaug homolog 2	Samd4b
0.89007	-0.139242	-2.05192	-1.39333	-0.898237	-1.50869						2	2	2	3	3	3	71.686	0.0053362	2.2584	2558700000	11	0.399662	0.833053	Q99JN2;Q99JN2-2	Q99JN2;Q99JN2-2	Kelch-like protein 22	Klhl22
-2.00077	-2.07962	NaN	-3.29871	-2.23194	-3.08738						1	1	1	27.3	27.3	27.3	15.378	0	23.949	63263000	1	0.844358	0.83248	P60007;P60007-2	P60007;P60007-2	Anaphase-promoting complex subunit 15	Anapc15
0.86702	-1.36336	-0.221291	-0.0753574	0.104782	-3.2348						5	5	5	17.4	17.4	17.4	19.152	0	23.119	832890000	10	0.2622	0.829247	Q8R2Q8	Q8R2Q8	Bone marrow stromal antigen 2	Bst2
-0.891459	-2.58684	-4.14103	-3.94161	-2.32114	-3.83759						9	1	1	59.9	17.4	17.4	19.854	0	10.7	183580000	10	0.314732	0.827002	Q9CQ19	Q9CQ19	Myosin regulatory light polypeptide 9	Myl9
-3.13308	-2.68312	-2.92176	-3.6233	-3.37487	-4.2187				+	WT_KO	1	1	1	6.3	6.3	6.3	17.499	0.0003283	4.8223	73663000	1	1.36809	0.826303	Q8VD57	Q8VD57	Vesicle transport protein SFT2B	Sft2d2
-0.311008	1.42311	-1.81726	-1.52972	-1.56618	-0.0848331						5	5	5	39.8	39.8	39.8	20.208	0	31.071	877100000	15	0.320498	0.825188	Q9DCA2	Q9DCA2	28S ribosomal protein S11, mitochondrial	Mrps11
-1.50288	-1.37317	-1.81681	-3.38653	-0.973724	-2.80612						8	8	8	11.1	11.1	11.1	41.431	0	23.823	329160000	30	0.485437	0.824506	Q99PL7;P13516;P13011;Q6T707	Q99PL7;P13516;P13011;Q6T707	Acyl-CoA desaturase 1;Acyl-CoA desaturase 2	Scd3;Scd1;Scd2;Scd4
2.52082	0.108229	0.351564	0.107311	0.21417	0.190901						14	14	14	48.1	48.1	48.1	38.341	0	50.267	4033000000	67	0.46328	0.822745	P46718	P46718	Programmed cell death protein 2	Pdcd2
-1.82473	-4.73669	NaN	-4.28706	-3.28959	-4.73318						3	3	3	20.3	20.3	20.3	24.8	0	17.577	96860000	3	0.261564	0.822562	Q9EP52	Q9EP52	Twisted gastrulation protein homolog 1	Twsg1
0.467463	-0.125092	0.217686	-0.662848	-0.039526	-1.20179						10	10	10	33.6	33.6	33.6	30.55	0	15.561	940410000	20	1.02234	0.821407	Q9CZJ1	Q9CZJ1	Probable U3 small nucleolar RNA-associated protein 11	Utp11l
-4.20276	-4.32189	-4.03129	-4.6788	-5.36636	-4.97454				+	WT_KO	2	2	2	4.5	4.5	4.5	62.183	0.00016804	5.8252	109390000	4	1.71802	0.821253	Q8BXA5	Q8BXA5	Cleft lip and palate transmembrane protein 1-like protein	Clptm1l
-0.856909	0.835527	1.02892	-0.701477	-0.128262	-0.625908						8	8	8	62.4	62.4	62.4	19.1	0	62.349	944870000	14	0.585898	0.82106	Q9CY62;Q9CY62-2;Q9CY62-3	Q9CY62;Q9CY62-2	E3 ubiquitin-protein ligase RNF181	Rnf181
-1.00064	-1.25465	-2.19672	-3.72791	-1.63985	-1.54247						7	6	6	44.1	44.1	44.1	22.975	0	25.098	352070000	13	0.439182	0.819411	Q9CQ37	Q9CQ37	Ubiquitin-conjugating enzyme E2 T	Ube2t
1.52705	0.117249	-0.418739	-0.487194	-0.517693	-0.219715						1	1	1	10.8	10.8	10.8	13.8	0	10.974	501230000	3	0.625009	0.816722	Q64253	Q64253	Lymphocyte antigen 6E	Ly6e
-5.46189	-4.54057	-5.1558	-6.38964	-4.59091	-6.62641						2	2	2	4.2	4.2	4.2	63.119	0.00048512	4.1398	70316000	2	0.513086	0.816233	Q9JJQ0	Q9JJQ0	GPI mannosyltransferase 3	Pigb
-3.61891	-3.82256	-4.10117	-5.43459	-3.83588	-4.70713						49	1	1	73.6	2.7	2.7	87.966	0	6.9763	226700000	6	0.774602	0.811654	P42227-3	P42227-3	Signal transducer and activator of transcription 3	Stat3
0.428062	0.486103	0.798611	-0.677027	0.0368576	-0.0811672				+	WT_KO	19	19	19	75.1	75.1	75.1	25.776	0	161.35	1412300000	32	1.50635	0.811371	P04184	P04184	Thymidine kinase, cytosolic	Tk1
-1.24694	-1.30841	-1.59733	-2.29487	-2.11753	-2.17241				+	WT_KO	9	9	9	24.5	24.5	24.5	61.987	0	55.395	886420000	24	2.60059	0.810708	Q9QXP4	Q9QXP4	Protein downstream neighbor of Son	Donson
-4.71502	-4.49831	-4.08058	-4.93004	-5.56742	-5.22727				+	WT_KO	3	3	3	6.4	6.4	6.4	62.055	0	9.5988	98681000	6	1.43865	0.810275	Q8BUV8	Q8BUV8	Protein GPR107	Gpr107
-0.374407	-0.789204	-0.634136	-1.50051	-1.27585	-1.44374				+	WT_KO	6	6	3	25.4	25.4	16.6	35	0	51.832	636970000	14	2.36487	0.807454	Q9CYZ8-2;Q9CYZ8	Q9CYZ8-2;Q9CYZ8	Single-stranded DNA-binding protein 2	Ssbp2
-2.92566	-3.04514	-2.87153	-3.89351	-2.96022	-4.404						7	7	7	10.8	10.8	10.8	103.29	0	19.115	394630000	13	0.880691	0.805134	Q69ZF3	Q69ZF3	Non-lysosomal glucosylceramidase	Gba2
-6.3123	-5.56404	-5.1785	-6.7799	-6.65199	-6.02903	+					3	3	3	2.9	2.9	2.9	96.953	1	-2	65045000	4	0.923697	0.802027	Q5SW28	Q5SW28	Phosphoinositide 3-kinase regulatory subunit 5	Pik3r5
-3.87643	-3.91537	-3.42213	-4.43108	-4.27108	-4.91322				+	WT_KO	4	4	4	10.5	10.5	10.5	53.11	0	23.835	125620000	8	1.4856	0.800479	P97431	P97431	Interferon regulatory factor 6	Irf6
-1.36186	-1.18723	-1.09148	-2.53712	-1.39735	-2.10558						2	2	2	26.2	26.2	26.2	17.593	0	14.095	173510000	8	1.10117	0.799825	Q61462-2;Q61462	Q61462-2;Q61462	Cytochrome b-245 light chain	Cyba
-3.69616	-4.31016	-4.43911	-5.79569	-4.75796	-4.28635						12	12	12	7.6	7.6	7.6	208.33	0	23.165	377310000	14	0.729253	0.798192	Q8BQ33	Q8BQ33	Treslin	Ticrr
-3.11942	-3.48874	-3.80745	-4.06918	-4.79066	-3.94468						37	2	2	68.3	3.6	3.6	49.906	0	7.7656	148110000	5	1.13399	0.7963	Q7TMM9	Q7TMM9	Tubulin beta-2A chain	Tubb2a
-1.55917	-2.4751	-2.04176	-2.8821	-3.11447	-2.46569						40	40	40	18.9	18.9	18.9	349.41	0	162.38	3209400000	78	1.14894	0.795411	Q62388	Q62388	Serine-protein kinase ATM	Atm
-4.18247	-4.10852	-2.38015	-4.4078	-4.54354	-4.10202						5	5	5	3.8	3.8	3.8	210.94	0	9.3586	607660000	8	0.587793	0.794074	Q6P4T0	Q6P4T0	Autophagy-related protein 2 homolog A	Atg2a
-3.41465	-4.28204	-3.64327	-4.45542	-4.89842	-4.36783						3	3	3	11.9	11.9	11.9	45.308	0.00064051	3.7713	96037000	4	1.21452	0.7939	Q8BJA3-4;Q8BJA3-2;Q8BJA3-3;Q8BJA3	Q8BJA3-4;Q8BJA3-2;Q8BJA3-3;Q8BJA3	Homeobox-containing protein 1	Hmbox1
-2.94077	-3.51877	-3.24245	-4.52057	-3.80422	-3.75741						7	7	7	36.1	36.1	36.1	32.167	0	20.769	147950000	8	1.24961	0.793403	Q9QXT1	Q9QXT1	Dual adapter for phosphotyrosine and 3-phosphotyrosine and 3-phosphoinositide	Dapp1
-3.28227	-3.59473	-4.2502	-5.16488	-4.10466	-4.23614						2	2	2	7	7	7	47.307	0.00032669	4.6596	109810000	3	0.838085	0.792829	Q8VEB4	Q8VEB4	Group XV phospholipase A2	Pla2g15
0.682009	0.199062	0.412262	0.0870094	-0.358923	-0.811687						24	24	24	41.9	41.9	41.9	83.345	0	191.85	3861900000	98	1.2618	0.792311	Q99LH1	Q99LH1	Nucleolar GTP-binding protein 2	Gnl2
-1.33463	-1.56123	-1.2226	-2.84414	-1.62109	-2.0257						17	17	17	24.8	24.8	24.8	115.03	0	58.969	1294200000	28	0.993535	0.79082	Q8BTI7	Q8BTI7	Serine/threonine-protein phosphatase 6 regulatory ankyrin repeat subunit C	Ankrd52
2.72256	2.73966	2.80981	1.90276	1.98734	2.01034				+	WT_KO	31	31	31	69.9	69.9	69.9	72.89	0	323.31	16046000000	193	4.31966	0.790527	Q8R3C0	Q8R3C0	Mini-chromosome maintenance complex-binding protein	Mcmbp
0.403257	1.7097	1.33031	0.232458	1.07246	-0.231377						3	3	3	30	30	30	16.399	0	10.497	183170000	5	0.657031	0.789906	P53568	P53568	CCAAT/enhancer-binding protein gamma	Cebpg
-4.98116	-5.95873	-6.72038	-6.89401	-6.50303	-6.6255						2	2	2	10	10	10	28.928	0	6.2315	23023000	1	0.694626	0.787422	Q8QZR8	Q8QZR8	Cyclin-related protein FAM58B	Fam58b
-1.84726	-1.68524	-1.87761	-1.88106	-2.28511	-3.59968						4	4	4	4.3	4.3	4.3	69.855	0.0050382	2.3036	380340000	7	0.683796	0.785251	O35316	O35316	Sodium- and chloride-dependent taurine transporter	Slc6a6
0.912119	-0.232849	-0.386229	-0.70742	-0.411205	-0.943371						8	8	8	47.5	47.5	47.5	27.393	0	76.893	1043800000	23	0.831869	0.785013	Q99PW4	Q99PW4	TP53-regulating kinase	Tp53rk
-1.10662	-1.3545	-1.16318	-1.86029	-1.56274	-2.54443						13	9	9	28.7	23.1	23.1	53.771	0	30.144	846400000	19	1.22255	0.781059	Q7TSE6;Q7TSE6-2	Q7TSE6;Q7TSE6-2	Serine/threonine-protein kinase 38-like	Stk38l
0.124205	-0.0509548	0.485693	-0.736824	-0.677025	-0.361706				+	WT_KO	9	9	9	28.2	28.2	28.2	44.375	0	64.653	1634100000	29	1.77995	0.778166	Q8BGE6	Q8BGE6	Cysteine protease ATG4B	Atg4b
NaN	-2.50669	-3.09849	-3.37585	-3.35314	-4.0132						1	1	1	2.4	2.4	2.4	51.396	0.0084021	1.888	110700000	8	0.933207	0.778145	Q9DC37	Q9DC37	Major facilitator superfamily domain-containing protein 1	Mfsd1
-4.47414	-5.43983	-5.17675	-7.05258	-5.45831	-4.90795						2	2	2	4.1	4.1	4.1	51.183	0.00095268	3.4789	51700000	3	0.478055	0.776044	Q8BGV8	Q8BGV8	Mitochondrial dynamics protein MID51	Mief1
-0.119337	-0.355831	-0.270565	-1.3617	-0.830626	-0.876654				+	WT_KO	15	15	15	52.1	52.1	52.1	42.196	0	48.408	1492400000	48	1.87121	0.774414	Q8BFT2	Q8BFT2	HAUS augmin-like complex subunit 4	Haus4
-0.640982	-0.424107	-0.389154	-0.904589	-2.01314	-0.858049						8	8	8	15.7	15.7	15.7	50.373	0	39.33	1032400000	25	0.938396	0.773846	P57787	P57787	Monocarboxylate transporter 4	Slc16a3
-4.02173	-3.75742	-2.89407	-5.1601	-3.58867	-4.24354						10	8	8	10.2	9.4	9.4	119.45	0	23.24	440990000	12	0.609481	0.773029	Q6ZQJ5;Q6ZQJ5-2	Q6ZQJ5;Q6ZQJ5-2	DNA replication ATP-dependent helicase/nuclease DNA2;DNA replication nuclease DNA2;DNA replication ATP-dependent helicase DNA2	Dna2
1.71033	1.1667	1.26672	0.401056	0.443901	0.987169				+	WT_KO	15	15	15	91.5	91.5	91.5	23.416	0	117.88	2563400000	70	1.4233	0.77054	Q9D083;Q9D083-3;Q9D083-2	Q9D083;Q9D083-3;Q9D083-2	Kinetochore protein Spc24	Spc24
-1.59418	-0.58102	-1.07999	-0.960533	-3.13088	-1.47107						4	4	4	56	56	56	12.473	0	17.106	278210000	13	0.463303	0.769098	Q80ZM7;REV__E9Q4F7	Q80ZM7	Transcription initiation factor IIA subunit 2	Gtf2a2
-2.36587	-3.03231	-2.59637	-3.9213	-2.83818	-3.53928						9	9	9	20.5	20.5	20.5	64.172	0	31.366	329780000	13	0.965645	0.768067	Q62431;A6PWV5	Q62431	AT-rich interactive domain-containing protein 3A	Arid3a
1.03216	-0.000837326	0.421614	-0.57662	0.650387	-0.918688						19	17	17	67.6	65.8	65.8	36.428	0	112.92	1862300000	33	0.610471	0.765952	Q9DAW9;Q08091-2;Q08091	Q9DAW9	Calponin-3	Cnn3
2.4492	2.01122	2.03197	1.17703	1.80319	1.21657				+	WT_KO	5	5	5	81.6	81.6	81.6	8.6107	0	176.83	1845900000	29	1.43668	0.765198	Q9CQZ1	Q9CQZ1	Heat shock factor-binding protein 1	Hsbp1
-5.42705	-5.57675	-5.84696	-5.79147	-6.85098	-6.4975						1	1	1	2.9	2.9	2.9	52.336	0.0060827	2.2015	38487000	1	1.07124	0.763062	Q99M01	Q99M01	Phenylalanine--tRNA ligase, mitochondrial	Fars2
4.54029	4.55426	4.72485	3.84295	4.33948	3.3499						6	3	3	41.7	15.5	15.5	9.4771	0	13.446	7904800000	35	1.2274	0.762359	Q6ZWY3	Q6ZWY3	40S ribosomal protein S27-like	Rps27l
-2.53462	-3.06482	-2.2806	-3.8309	-3.18792	-3.13558						5	5	5	14.9	14.9	14.9	46.794	0	8.7593	318590000	8	1.10895	0.75812	O55055	O55055	tRNA (cytosine(38)-C(5))-methyltransferase	Trdmt1
-3.67586	-3.89726	-4.04705	-4.30838	-4.52338	-5.06224				+	WT_KO	5	5	5	7.3	7.3	7.3	92.022	0	9.9901	251370000	8	1.41841	0.757943	Q6PDZ2	Q6PDZ2	TATA box-binding protein-associated factor RNA polymerase I subunit C	Taf1c
-7.23123	-9.04291	-10.1243	-9.78738	-9.96117	-8.92277						2	2	2	5.2	5.2	5.2	56.574	0.00032685	4.6703	7253900	3	0.348072	0.757638	Q8BLB0	Q8BLB0	Zinc finger protein 3	Zfp3
-1.13332	-0.482216	-1.02773	-1.29517	-2.33917	-1.28094						5	5	5	9.5	9.5	9.5	83.42	0	18.034	1536800000	10	0.87176	0.75734	Q62178	Q62178	Semaphorin-4A	Sema4a
-3.68228	-5.36672	-5.24683	-4.2621	-5.50544	-6.79348						5	5	5	12.6	12.6	12.6	59.339	0	47.782	97688000	5	0.343493	0.755063	Q8BIY3	Q8BIY3	Probable ribonuclease ZC3H12D	Zc3h12d
-4.65088	NaN	NaN	-5.94164	-4.97259	-5.30187						2	2	2	7.7	7.7	7.7	47.984	0.0060781	2.1913	39899000	3	0	0.754489	P82343-2;P82343	P82343-2;P82343	N-acylglucosamine 2-epimerase	Renbp
0.463446	-0.0702324	0.1609	-0.880781	-0.430824	-0.390499				+	WT_KO	40	40	40	43.1	43.1	43.1	130.89	0	221.46	5876900000	130	1.56923	0.752073	Q6DFV1	Q6DFV1	Condensin-2 complex subunit G2	Ncapg2
-2.10993	-3.0922	-2.61652	-3.80728	-3.10678	-3.15676						1	1	1	1.4	1.4	1.4	100.46	0	13.173	641790000	10	0.970406	0.750722	Q8R3Q2	Q8R3Q2	Serine/threonine-protein phosphatase 6 regulatory subunit 2	Ppp6r2
2.76182	3.11622	2.94891	2.36288	1.98457	2.22987				+	WT_KO	7	7	7	52.9	52.9	52.9	11.753	0	43.231	4280700000	29	2.11661	0.749879	Q9D9Z5	Q9D9Z5	DET1- and DDB1-associated protein 1	Dda1
1.81506	2.60806	2.77716	1.44021	2.03722	1.47322						6	6	6	23.7	23.7	23.7	17.37	0	23.544	3405400000	43	0.992694	0.749877	Q9CR21	Q9CR21	Acyl carrier protein, mitochondrial	Ndufab1
1.26717	-0.538578	0.0313339	-0.656994	-0.808168	-0.017252						11	11	11	36.6	36.6	36.6	41.983	0	86.292	1898100000	28	0.56732	0.747445	Q9D4V0	Q9D4V0	Ethanolamine kinase 1	Etnk1
-3.99197	-3.79406	-5.49115	-5.20836	-5.31757	-4.98805						5	5	5	5.9	5.9	5.9	127	0	44.638	249910000	11	0.614908	0.745604	Q8C176	Q8C176	Transcription initiation factor TFIID subunit 2	Taf2
-1.68677	-1.57185	-1.74023	-2.19391	-3.02691	-2.01217						2	2	2	18.1	18.1	18.1	22.08	0	15.281	305530000	7	1.10709	0.74471	Q61337	Q61337	Bcl2-associated agonist of cell death	Bad
-1.52132	-1.31757	-1.69972	-1.91895	-2.67237	-2.18073				+	WT_KO	10	3	3	50	28.9	28.9	18.709	0	10.185	311270000	7	1.40513	0.744485	P45591	P45591	Cofilin-2	Cfl2
-3.86675	-4.02327	-3.68114	NaN	-5.14331	-4.05961						2	2	2	9.2	9.2	9.2	37.986	0	18.737	84320000	2	0.751815	0.744406	Q8R1Z9;Q8R1Z9-2;Q8R1Z9-3	Q8R1Z9;Q8R1Z9-2;Q8R1Z9-3	RING finger protein 121	Rnf121
5.52305	5.29974	5.44331	4.73937	4.79103	4.51439				+	WT_KO	21	21	21	99.2	99.2	99.2	13.17	0	216.08	34705000000	174	2.63818	0.740438	P62869	P62869	Transcription elongation factor B polypeptide 2	Tceb2
1.27876	1.49871	1.17673	0.689917	0.507807	0.536089				+	WT_KO	29	29	29	64.1	64.1	64.1	58.006	0	208.81	5802800000	103	2.58643	0.740129	Q8BGW1;Q8BGW1-2;Q8BGW1-3;Q8BGW1-4	Q8BGW1;Q8BGW1-2;Q8BGW1-3;Q8BGW1-4	Alpha-ketoglutarate-dependent dioxygenase FTO	Fto
-2.75356	-2.505	-0.97629	-2.79261	-2.81732	-2.84333						5	1	1	9.6	3.8	3.8	49.988	0	27.658	467910000	7	0.59486	0.73947	Q3UX10	Q3UX10	Tubulin alpha chain-like 3	Tubal3
1.12408	1.54875	1.49537	1.15267	0.0992565	0.703993						8	8	8	27.2	27.2	27.2	32.835	0	29.284	1899600000	20	1.03969	0.737428	Q9CZI9-2;Q9CZI9	Q9CZI9-2;Q9CZI9	Apoptosis-enhancing nuclease	Aen
-1.45638	-1.97565	-2.14524	-2.2759	-2.76391	-2.74317				+	WT_KO	8	7	7	26.5	24.9	24.9	47.544	0	58.781	322500000	9	1.31713	0.735238	Q8VCX6	Q8VCX6	Kaptin	Kptn
-4.82046	-4.84948	-4.95928	-6.98755	-4.84525	-5.00138						11	10	10	16	16	16	95.974	0	35.515	126390000	9	0.459247	0.734987	Q8C0P0;Q8C0P0-2	Q8C0P0;Q8C0P0-2	Serine/threonine-protein kinase greatwall	Mastl
-2.10348	-2.90142	-2.95923	-3.79353	-3.42918	-2.94218						7	7	7	23.1	23.1	23.1	45.37	0	35.374	285160000	12	0.925921	0.733582	Q8C263	Q8C263	Spindle and kinetochore-associated protein 3	Ska3
-1.72608	-2.44363	-1.68532	-2.42357	-2.78383	-2.8483						5	5	5	18.4	18.4	18.4	62.604	0	63.23	578460000	29	1.2328	0.733559	Q3U0K8-3;Q3U0K8;Q3U0K8-2	Q3U0K8-3;Q3U0K8;Q3U0K8-2	Prolyl 3-hydroxylase OGFOD1	Ogfod1
-3.21301	NaN	NaN	-3.50139	-3.63592	-4.69902						2	2	2	7.4	7.4	7.4	39.955	0	9.3538	72266000	2	0	0.732428	Q8C5N5	Q8C5N5	Programmed cell death protein 2-like	Pdcd2l
-0.104746	-1.12197	-1.47109	-0.437332	-2.29664	-2.15757						166	166	166	40	40	40	584.78	0	323.31	14548000000	347	0.431598	0.731244	E9Q555	E9Q555	E3 ubiquitin-protein ligase RNF213	Rnf213
-4.42782	-5.13065	-4.5447	-4.38706	-4.94858	-6.95721						2	2	2	2.5	2.5	2.5	94.5	0.00063928	3.7306	94304000	1	0.37838	0.729891	Q8CIF6;Q8CIF6-2	Q8CIF6;Q8CIF6-2	SID1 transmembrane family member 2	Sidt2
0.901817	0.625082	0.811726	0.0767059	0.0502281	0.0234699				+	WT_KO	55	55	55	53.9	53.9	53.9	136.97	0	323.31	8490000000	149	3.03546	0.729407	Q924C1;Q924C1-2;Q924C1-3	Q924C1	Exportin-5	Xpo5
-4.00243	-4.93933	-4.41498	-5.22251	-5.76755	-4.5278						3	3	3	11.7	11.7	11.7	56.701	0.00048717	4.3826	105520000	3	0.734209	0.720371	Q8BGV4	Q8BGV4	TELO2-interacting protein 2	Tti2
-6.23434	-6.20316	-6.2153	-7.08106	-6.7947	NaN	+			+	WT_KO	27	2	2	28	1.1	1.1	114.31	1	-2	34856000	2	2.17016	0.720277	Q80U58	Q80U58	Pumilio homolog 2	Pum2
0.666763	0.0736046	0.360882	-0.138735	-0.286283	-0.631809				+	WT_KO	36	36	36	43.4	43.4	43.4	112.76	0	195.84	5892900000	104	1.48092	0.719359	Q8K337;Q8K337-3;Q8K337-2	Q8K337;Q8K337-3;Q8K337-2	Type II inositol 1,4,5-trisphosphate 5-phosphatase	Inpp5b
-1.11418	-1.42773	-1.13076	-2.46294	-1.81106	-1.54716						12	12	12	32	32	32	50.216	0	49.134	879890000	32	1.15891	0.716166	Q9WUV0	Q9WUV0	Origin recognition complex subunit 5	Orc5
-5.98927	-6.88152	-5.95939	-7.10041	-7.01627	-6.85565						3	3	3	1.8	1.8	1.8	180.38	0.00032658	4.6207	74682000	7	1.0796	0.71405	Q8BG87;Q8BG87-4;Q8BG87-2	Q8BG87;Q8BG87-4	Methylcytosine dioxygenase TET3	Tet3
0.877718	1.0191	-0.657547	-0.844625	-0.646257	0.589077						4	4	4	23.1	23.1	23.1	17.261	0	16.347	1092500000	13	0.437328	0.713692	Q9D3P8	Q9D3P8	Plasminogen receptor (KT)	Plgrkt
-5.17864	-5.1965	-5.17429	-5.36425	-5.46878	-6.85742						2	2	2	2.9	2.9	2.9	95.209	0	7.8518	85715000	6	0.673116	0.713674	Q8BVV7	Q8BVV7	Centrosomal protein of 95 kDa	Cep95
-0.163797	-3.17594	-3.23708	-3.27449	-2.32503	-3.11198						5	5	5	6	6	6	107.73	0	6.2574	1545200000	16	0.269766	0.711561	Q8C0R0-2;Q8C0R0	Q8C0R0-2;Q8C0R0	Ubiquitin carboxyl-terminal hydrolase 37	Usp37
-5.73651	-5.90437	-5.59566	-6.35122	NaN	-6.56249				+	WT_KO	2	2	2	8	8	8	42.284	0.00064226	3.8467	30413000	2	1.83585	0.711338	A2AJL3-2;A2AJL3	A2AJL3-2;A2AJL3	FGGY carbohydrate kinase domain-containing protein	Fggy
-2.82897	-2.90434	-3.00907	-3.58049	-3.2527	-4.04082				+	WT_KO	15	15	15	18	18	18	139.07	0	30.705	753130000	15	1.41158	0.710548	A6H5Y3	A6H5Y3	Methionine synthase	Mtr
-2.9874	-2.99866	-3.66155	-2.7761	-6.01525	-2.97934						2	2	2	9.5	9.5	9.5	32.739	0.00016598	5.2511	122190000	6	0.263723	0.70769	Q3KNJ2;Q3KNJ2-2	Q3KNJ2;Q3KNJ2-2	Non-homologous end-joining factor 1	Nhej1
-2.61985	-2.63698	-2.31672	-4.45039	-2.68135	-2.56308						4	4	4	9.2	9.2	9.2	49.038	0	9.3342	221930000	11	0.498725	0.707091	Q8R089	Q8R089	Probable fibrosin-1	Fbrs
-0.492443	-1.01383	-1.12946	-0.888714	-1.30414	-2.56284						5	5	5	24.2	24.2	24.2	23.275	0	17.81	759970000	17	0.583597	0.70665	Q91WK1	Q91WK1	SPRY domain-containing protein 4	Spryd4
-3.14462	-3.44166	-3.15479	-5.51493	-3.09161	-3.25176						6	6	6	15	15	15	50.766	0	7.6604	224950000	5	0.375361	0.705743	Q99J39-2;Q99J39	Q99J39-2;Q99J39	Malonyl-CoA decarboxylase, mitochondrial	Mlycd
-2.4417	-3.02058	-2.87692	-3.29621	-3.72227	-3.43466				+	WT_KO	5	5	5	16.6	16.6	16.6	45.382	0	14.855	278790000	9	1.51744	0.704645	P30276	P30276	G2/mitotic-specific cyclin-B2	Ccnb2
0.662886	2.11085	1.6271	1.07965	1.79986	-0.590996						14	14	14	18.5	18.5	18.5	53.478	0	276.55	2733800000	25	0.354484	0.704112	P32037	P32037	Solute carrier family 2, facilitated glucose transporter member 3	Slc2a3
-0.785234	-0.656433	-0.737432	-1.87864	-1.23932	-1.17025				+	WT_KO	36	36	35	33.9	33.9	33.4	149.32	0	142.62	3685800000	107	1.43059	0.703035	Q8K368;Q8K368-4;Q8K368-2	Q8K368;Q8K368-4	Fanconi anemia group I protein homolog	Fanci
-2.89302	-3.15966	-2.63955	-3.4556	-3.81339	-3.52749				+	WT_KO	12	12	7	20	20	14.9	93.312	0	36.939	502930000	24	1.71027	0.701414	Q9DC40	Q9DC40	Telomere length regulation protein TEL2 homolog	Telo2
-1.87727	-4.20771	-1.72008	-3.37683	-3.22936	NaN						3	3	3	12.5	12.5	12.5	33.961	0	8.0862	161220000	5	0.260995	0.701409	P42082-2;P42082	P42082-2;P42082	T-lymphocyte activation antigen CD86	Cd86
-6.36444	NaN	-6.30314	-7.11194	-6.93078	-7.06224				+	WT_KO	2	2	2	2.3	2.3	2.3	127.74	0.00048678	4.3569	48074000	1	2.61358	0.701196	B9EJ80	B9EJ80		Pdzd8
-1.78517	-1.95048	-1.40837	-2.75082	-2.19633	-2.29181				+	WT_KO	11	11	11	33.7	33.7	33.7	46.276	0	57.283	572660000	17	1.38868	0.698318	Q91ZU1	Q91ZU1	Ankyrin repeat and SOCS box protein 6	Asb6
-1.09944	-0.594843	-0.653877	-1.59187	-1.5822	-1.25521				+	WT_KO	24	24	24	32.9	32.9	32.9	103.67	0	168.7	2150600000	66	1.63397	0.693707	Q80T85	Q80T85	DDB1- and CUL4-associated factor 5	Dcaf5
2.4713	1.76198	2.41165	1.52069	1.24776	1.79596						14	14	14	30.9	30.9	30.9	41.982	0	91.62	4260200000	37	1.17779	0.693507	Q8BG48	Q8BG48	Serine/threonine-protein kinase 17B	Stk17b
-3.27799	-2.55899	-2.57008	-3.1127	-3.26523	-4.09813	+					3	3	3	0.8	0.8	0.8	527.55	1	-2	2947600000	8	0.824142	0.68967	Q8VHE6	Q8VHE6	Dynein heavy chain 5, axonemal	Dnah5
-3.35243	-3.76839	-3.31264	-3.75532	-5.01892	-3.72799						5	5	3	8.7	8.7	5.8	69.827	0.00064464	4.0096	180670000	8	0.69843	0.689589	Q6P5G3-2;Q6P5G3	Q6P5G3-2;Q6P5G3	MBT domain-containing protein 1	Mbtd1
-5.96401	-5.83443	NaN	-6.5375	-6.46624	-6.75637	+			+	WT_KO	3	1	1	1	0.4	0.4	292.12	1	-2	151990000	5	1.95041	0.68748	Q8C170;Q8C170-2	Q8C170;Q8C170-2	Unconventional myosin-IXa	Myo9a
-1.79276	-1.50439	-1.67075	-2.66377	-1.94352	-2.41825				+	WT_KO	9	9	9	28.3	28.3	28.3	40.977	0	134.72	466950000	18	1.40594	0.685877	Q8BIG4	Q8BIG4	F-box only protein 28	Fbxo28
4.35454	4.03344	4.14786	3.47138	3.74887	3.26658				+	WT_KO	10	10	10	72.9	72.9	72.9	8.2038	0	35.448	4498100000	59	1.81245	0.683005	Q9JJI8	Q9JJI8	60S ribosomal protein L38	Rpl38
-2.44771	-4.11847	-2.30664	-2.74161	-2.00003	-6.17699						3	3	3	8.4	8.4	8.4	48.732	0	10.409	306720000	5	0.184163	0.681941	Q8VD31	Q8VD31	Tapasin-related protein	Tapbpl
-4.62779	-4.78876	-4.32165	-4.38765	-5.27015	-6.12478						2	2	2	4.6	4.6	4.6	51.946	0.0076877	2.0003	78632000	3	0.584856	0.681461	Q8C167-3;Q8C167-2;Q8C167	Q8C167-3;Q8C167-2;Q8C167	Prolyl endopeptidase-like	Prepl
-2.46299	-2.54141	-2.55346	-2.68768	-3.30821	-3.605						6	6	6	32.8	32.8	32.8	32.5	0	29.621	245430000	13	1.1783	0.681005	Q8VCQ3	Q8VCQ3	Nuclear receptor-binding factor 2	Nrbf2
-3.79216	-3.42281	-3.3715	-4.90842	-3.91117	-3.80926						6	6	6	10.3	10.3	10.3	52.343	0	13.53	149610000	1	0.843137	0.680794	P15261	P15261	Interferon gamma receptor 1	Ifngr1
-0.95418	-2.09935	-2.84525	-2.90163	-1.57428	-3.463						4	4	4	15.7	15.7	15.7	28.967	0.00048457	4.1005	335560000	6	0.361388	0.680046	Q9D4C5;Q91ZD6	Q9D4C5	ELL-associated factor 1	Eaf1
-3.46484	-3.429	-3.37972	-3.93073	-4.30144	-4.0801				+	WT_KO	17	17	17	11.5	11.5	11.5	217.29	0	75.523	741640000	22	2.45062	0.679571	A8C756;A8C756-3;A8C756-2;A8C756-4;A8C756-5	A8C756	Thyroid adenoma-associated protein homolog	Thada
-3.42108	-4.41441	-3.17552	-5.89519	-3.50657	-3.6476						8	8	8	10.5	10.5	10.5	113.95	0	12.98	430790000	8	0.32385	0.679451	Q80WQ8;Q80WQ8-3;Q80WQ8-2	Q80WQ8	Mis18-binding protein 1	Mis18bp1
-2.02295	-1.98422	-1.78711	-2.21122	-2.88581	-2.72684				+	WT_KO	6	6	6	18.9	18.9	18.9	76.125	0	34.677	663910000	13	1.45265	0.676524	Q9D4F8	Q9D4F8	Gamma-tubulin complex component 4	Tubgcp4
0.989737	1.27488	0.96468	0.610987	0.614489	-0.014576				+	WT_KO	7	7	7	43.7	43.7	43.7	15.242	0	32.318	1561100000	26	1.35774	0.672798	Q9CQB5	Q9CQB5	CDGSH iron-sulfur domain-containing protein 2	Cisd2
3.3608	2.41357	1.55671	1.7612	2.17273	1.3895						12	12	12	76.1	76.1	76.1	15.746	0	98.331	4110100000	40	0.517092	0.669214	P22935;P62965	P22935	Cellular retinoic acid-binding protein 2	Crabp2
1.47835	1.08284	0.821091	0.721731	0.750629	-0.0914326						11	11	11	80.5	80.5	80.5	21.236	0	66.188	1868400000	32	0.928883	0.667118	Q9D600	Q9D600	DNA replication complex GINS protein PSF2	Gins2
-2.73342	-3.24409	-3.0922	-3.0557	-4.23574	-3.77807						5	5	5	17.1	17.1	17.1	53.423	0	20.411	261440000	8	0.822704	0.666602	Q6NXH3;Q6NXH3-2;Q6NXH3-3	Q6NXH3;Q6NXH3-2;Q6NXH3-3	Vasculin	Gpbp1
3.81811	2.06755	2.41973	3.5162	2.06356	0.726311						14	14	14	88.8	88.8	88.8	17.897	0	197.21	5043900000	26	0.276926	0.666441	Q64339	Q64339	Ubiquitin-like protein ISG15	Isg15
2.27909	2.3991	2.39251	1.53921	1.8189	1.71786				+	WT_KO	17	17	17	57.2	57.2	57.2	41.241	0	96.189	8351600000	105	2.73684	0.664907	Q9DCA5	Q9DCA5	Ribosome biogenesis protein BRX1 homolog	Brix1
-1.19391	-0.666792	-0.368799	-1.76391	-0.778765	-1.67757						5	5	5	16.4	16.4	16.4	51.313	0	67.376	846610000	14	0.770246	0.663581	Q99L43	Q99L43	Phosphatidate cytidylyltransferase 2	Cds2
-1.73442	-2.3664	-1.57127	-2.39012	-2.03118	-3.23969						7	7	7	23.8	23.8	23.8	38.883	0	17.318	440500000	15	0.698524	0.662968	O08760	O08760	N-glycosylase/DNA lyase;8-oxoguanine DNA glycosylase;DNA-(apurinic or apyrimidinic site) lyase	Ogg1
3.53375	3.49717	3.718	3.04103	2.79006	2.93343				+	WT_KO	82	82	82	72.6	72.6	72.6	113.58	0	323.31	53803000000	474	2.57103	0.661467	P23249	P23249	Putative helicase MOV-10	Mov10
0.905783	0.847914	0.876644	-0.100536	0.439213	0.309795				+	WT_KO	56	56	54	53	53	52.1	152.25	0	323.31	10580000000	220	1.8065	0.660623	Q8BVE8;Q8BVE8-2;Q8BVE8-3;Q8BVE8-4	Q8BVE8;Q8BVE8-2;Q8BVE8-3;Q8BVE8-4	Histone-lysine N-methyltransferase NSD2	Whsc1
-5.8906	-5.95631	-6.04127	-6.47454	-6.13703	-7.25777						6	6	6	2.8	2.8	2.8	291.46	0	9.9114	165960000	11	0.921438	0.660386	P97499	P97499	Telomerase protein component 1	Tep1
-5.83842	-6.24319	-6.57704	-6.61491	-6.93163	-7.09289						2	2	2	2.8	2.8	2.8	114.28	0	7.6464	53596000	2	1.21396	0.660259	Q8BLG0-2;Q8BLG0	Q8BLG0-2;Q8BLG0	PHD finger protein 20	Phf20
-0.895679	-0.898804	-1.61737	-2.23094	-1.5992	-1.5551						12	12	12	53.1	53.1	53.1	28.135	0	39.114	500900000	16	0.948628	0.657793	Q9QYM8	Q9QYM8	Centromere protein H	Cenph
-1.82902	-2.5724	-1.57985	-2.7571	-2.43648	-2.75206						15	14	1	17.4	16.4	2	117.08	0	45.93	979610000	32	0.969343	0.654787	Q7TMY7	Q7TMY7	Importin-8	Ipo8
-2.5597	-2.56244	-3.37275	-5.38052	-2.25283	-2.82475						3	3	3	29.1	29.1	29.1	23.058	0	32.503	136250000	8	0.26111	0.654404	O88878	O88878	AN1-type zinc finger protein 5	Zfand5
1.79479	1.53823	1.65305	0.923851	1.01885	1.08017				+	WT_KO	20	20	19	60.4	60.4	58.8	52.714	0	120.89	6271200000	79	2.77625	0.654401	Q8CFE3;Q6PGA0-2;Q6PGA0	Q8CFE3	REST corepressor 1	Rcor1
-2.97348	-4.027	-2.93324	-4.26296	-3.52212	-4.1101						2	2	2	9.6	9.6	9.6	34.118	0.00095557	3.5853	114240000	3	0.704742	0.653822	Q9Z2H7	Q9Z2H7	PDZ domain-containing protein GIPC2	Gipc2
-2.59484	-1.131	-2.5988	-2.9313	-2.56045	-2.78935						6	6	6	19.5	19.5	19.5	57.143	0	13.417	401740000	12	0.580962	0.652156	Q6NVG1	Q6NVG1	Lysophospholipid acyltransferase LPCAT4	Lpcat4
-5.76505	-3.8523	-5.1578	-6.33709	-5.17025	-5.22073						2	2	2	5.3	5.3	5.3	52.181	0.00032504	4.434	64577000	2	0.405493	0.650974	Q8K2C8;Q8C0N2	Q8K2C8;Q8C0N2	Glycerol-3-phosphate acyltransferase 4;Glycerol-3-phosphate acyltransferase 3	Agpat6;Agpat9
-2.46148	-2.33045	-1.81884	-2.04484	-3.281	-3.23748						6	4	4	21.5	15.5	15.5	44.607	0	28.827	293120000	7	0.654456	0.650846	Q8R0S1	Q8R0S1	Cyclic AMP-dependent transcription factor ATF-7	Atf7
-0.45101	0.172029	0.0174084	-0.791735	0.0362625	-1.45701						2	2	2	16.3	16.3	16.3	19.478	0	13.602	479700000	13	0.621002	0.650302	Q9JIG8	Q9JIG8	PRA1 family protein 2	Praf2
-2.1427	-2.93292	-2.47663	-3.02431	-3.05425	-3.41879						10	10	10	22	22	22	53.274	0	32.851	491920000	10	1.16461	0.648366	Q8BKX1-4;Q8BKX1-3;Q8BKX1-2;Q8BKX1	Q8BKX1-4;Q8BKX1-3;Q8BKX1-2;Q8BKX1	Brain-specific angiogenesis inhibitor 1-associated protein 2	Baiap2
-0.687265	-0.810989	-0.307674	-2.28307	0.00895691	-1.47198						16	16	16	30	30	30	60.112	0	40.109	1193500000	34	0.397547	0.646719	Q8VCH6	Q8VCH6	Delta(24)-sterol reductase	Dhcr24
-4.34195	-3.75868	-4.06507	-5.8491	-4.30317	-3.95317						6	6	6	19.6	19.6	19.6	57.722	0	16.852	142400000	8	0.46049	0.64658	Q99P21	Q99P21	A/G-specific adenine DNA glycosylase	Mutyh
-3.56895	-3.29734	-4.10941	-4.48507	-4.78444	-3.64518						3	3	3	14.6	14.6	14.6	28.355	0.00095193	3.4483	60428000	4	0.709045	0.646331	Q9D8C8	Q9D8C8	Protein phosphatase 1 regulatory subunit 35	Ppp1r35
-0.687159	-1.36619	-1.49791	-2.27299	-1.19861	-2.01554	+					1	1	1	2.4	2.4	2.4	55.995	1	-2	970010000	6	0.720096	0.645294	Q7TSQ1-2;Q7TSQ1	Q7TSQ1-2;Q7TSQ1	C-type lectin domain family 18 member A	Clec18a
-1.26381	-2.53542	-2.53737	-2.43899	-2.89486	-2.93749						4	4	4	23.4	23.4	23.4	42.309	0	35.121	297350000	5	0.642411	0.644913	Q8CGC4	Q8CGC4	Protein LSM14 homolog B	Lsm14b
-0.0416718	-0.236128	-0.210901	-1.01992	-0.995802	-0.407543				+	WT_KO	14	14	14	42.9	42.9	42.9	51.066	0	73.312	1778000000	49	1.43286	0.644854	Q9DB85	Q9DB85	Ribosomal RNA-processing protein 8	Rrp8
0.239038	-1.55347	-1.43507	0.679976	-3.32402	-2.03969						20	20	20	53.6	53.6	53.6	47.222	0	138.51	1720600000	44	0.187417	0.644746	Q64345	Q64345	Interferon-induced protein with tetratricopeptide repeats 3	Ifit3
-2.05713	-2.56403	-2.90547	-2.40628	-3.05977	-3.99323						4	4	4	21.3	21.3	21.3	31.398	0	20.083	172130000	4	0.545261	0.644214	Q64267;Q64267-2	Q64267;Q64267-2	DNA repair protein complementing XP-A cells homolog	Xpa
-2.52477	-2.46424	-3.91957	-2.31705	NaN	-4.90917						2	2	2	12.5	12.5	12.5	34.228	0	10.652	178230000	3	0.212424	0.64358	Q8K4H1;Q8K4H1-2	Q8K4H1;Q8K4H1-2	Kynurenine formamidase	Afmid
-5.65042	-7.82625	-5.40332	-8.05165	-6.34401	-6.41434						2	2	2	4.8	4.8	4.8	56.518	0.00064061	3.7722	32292000	2	0.271081	0.643334	Q61288	Q61288	Serine/threonine-protein kinase receptor R3	Acvrl1
-1.23992	-1.23646	-1.10354	-2.25731	-1.60973	-1.64276				+	WT_KO	48	48	48	27.4	27.4	27.4	250.36	0	116.05	4116100000	99	1.39337	0.643295	Q8C3Y4	Q8C3Y4	Kinetochore-associated protein 1	Kntc1
0.0890675	-0.961706	-0.373379	-1.01814	-0.687664	-1.46465						27	1	1	77.3	8.8	8.8	40.522	0	46.624	1449100000	11	0.781957	0.641482	Q9JIF0-2;Q9JIF0;Q6PAK3	Q9JIF0-2;Q9JIF0	Protein arginine N-methyltransferase 1	Prmt1
-0.442083	-0.557728	-0.547489	-1.45228	-0.607067	-1.40644						15	15	15	26.8	26.8	26.8	87.869	0	67.98	2236200000	52	1.08579	0.639494	Q8VHE0	Q8VHE0	Translocation protein SEC63 homolog	Sec63
-1.11144	-1.46056	-1.49652	-2.88064	-1.10964	NaN						2	2	2	11.3	11.3	11.3	45.96	0	30.202	339560000	7	0.38093	0.638968	Q99KU0	Q99KU0	Vacuole membrane protein 1	Vmp1
-1.96959	-4.67952	-3.19962	-2.86357	-3.51213	-5.38695						6	6	6	22.1	22.1	22.1	43.813	0	12.729	210590000	7	0.229535	0.637973	Q9ER38	Q9ER38	Torsin-3A	Tor3a
0.806049	0.361	0.919241	-0.449348	0.982979	-0.350243						17	17	16	21.4	21.4	20.4	80.597	0	59.622	4118600000	45	0.573463	0.634301	P46978	P46978	Dolichyl-diphosphooligosaccharide--protein glycosyltransferase subunit STT3A	Stt3a
1.02462	1.22162	1.10053	0.68589	0.361912	0.404644				+	WT_KO	21	21	21	60.6	60.6	60.6	48.375	0	97.849	4095000000	80	2.2479	0.631442	Q99J79	Q99J79	DNA damage-binding protein 2	Ddb2
-2.61194	-2.31013	-2.34835	-3.07466	-2.31341	-3.77667						36	36	29	16.1	16.1	14	304.27	0	147.62	2242700000	88	0.660447	0.631439	P70227	P70227	Inositol 1,4,5-trisphosphate receptor type 3	Itpr3
3.24339	3.22134	3.27294	2.20719	2.76589	2.87122				+	WT_KO	24	24	24	72.3	72.3	72.3	34.958	0	323.31	11793000000	115	1.42202	0.631123	P07607	P07607	Thymidylate synthase	Tyms
-8.80462	-6.75644	-6.7984	-7.74786	-7.13593	-9.36371						3	3	3	2.4	2.4	2.4	177.88	0.0001651	5.0471	41700000	5	0.265195	0.629347	P61460-2;P61460	P61460-2;P61460	DEP domain-containing protein 5	Depdc5
1.005	0.877943	0.908609	0.435667	0.413576	0.0550632				+	WT_KO	5	5	5	29.2	29.2	29.2	19.538	0	19.699	950660000	22	2.08539	0.629083	Q920D3	Q920D3	Mediator of RNA polymerase II transcription subunit 28	Med28
-3.22309	-3.79884	-4.61764	-4.92555	-4.07468	-4.52456						7	7	7	11.4	11.4	11.4	75.732	0	9.7519	221780000	8	0.593369	0.628408	Q80ZK9	Q80ZK9	WD and tetratricopeptide repeats protein 1	Wdtc1
-0.493948	-0.374496	-0.504957	-1.28044	-0.977034	-1.00027				+	WT_KO	19	19	19	35	35	35	68.689	0	105.45	2280900000	71	2.39008	0.628115	Q8BJ37	Q8BJ37	Tyrosyl-DNA phosphodiesterase 1	Tdp1
1.30791	0.864895	1.07143	-0.249039	1.03716	0.585827						13	13	13	28.7	28.7	28.7	38.458	0	180.83	2371200000	38	0.716188	0.62343	O35609	O35609	Secretory carrier-associated membrane protein 3	Scamp3
-3.15828	NaN	-4.99451	-3.62724	-6.43995	-4.03151						2	2	2	12.2	12.2	12.2	29.659	0.00064205	3.8411	57228000	2	0.173932	0.623168	Q4VBF2	Q4VBF2	R3H domain-containing protein 4	R3hdm4
-2.40513	-2.3609	-2.4971	-3.36516	-3.02612	-2.74018				+	WT_KO	3	2	2	8.5	6	6	35.988	0.0014096	3.0528	309650000	6	1.55045	0.622774	P21300	P21300	Aldose reductase-related protein 1	Akr1b7
-1.22625	-0.770624	-0.873405	-1.71773	-1.68273	-1.33412				+	WT_KO	19	19	19	33.9	33.9	33.9	89.085	0	110.48	1731100000	57	1.55162	0.621431	Q8C3R1;Q8C3R1-2	Q8C3R1;Q8C3R1-2	BRCA1-associated ATM activator 1	Brat1
1.16072	0.0881844	0.571012	-0.323551	0.27014	0.0103931						17	17	17	66.2	66.2	66.2	31.379	0	66.374	2416600000	54	0.810368	0.620978	Q8BHX1	Q8BHX1	HAUS augmin-like complex subunit 1	Haus1
-3.87712	-3.98695	-3.62029	-4.47701	-4.49309	-4.37351				+	WT_KO	14	1	1	22.6	2.4	2.4	82.26	0	7.1114	203530000	3	2.24262	0.619748	O55047;O55047-3	O55047;O55047-3	Serine/threonine-protein kinase tousled-like 2	Tlk2
3.51452	3.29984	3.89957	3.25752	3.37779	2.2211						16	16	16	70.7	70.7	70.7	20.583	0	92.065	14217000000	98	0.69301	0.619174	Q9JL16-2;Q9JL16	Q9JL16-2;Q9JL16	Interferon-stimulated gene 20 kDa protein	Isg20
-1.73762	-1.63571	-1.77929	-2.77064	-1.66121	-2.57582						9	9	9	20.4	20.4	20.4	67.354	0	27.088	826800000	26	0.831998	0.618352	Q8VHQ9	Q8VHQ9	Acyl-coenzyme A thioesterase 11	Acot11
3.20274	3.03718	3.39309	2.51784	2.92584	2.33859				+	WT_KO	37	37	37	78.9	78.9	78.9	49.593	0	323.31	19354000000	189	1.42223	0.616914	P35821	P35821	Tyrosine-protein phosphatase non-receptor type 1	Ptpn1
-5.32851	-5.80272	-5.45964	-5.80475	-5.94688	-6.68793						3	3	3	7.8	7.8	7.8	78.97	0	8.8643	55422000	4	0.935022	0.616229	Q5SV77;Q5SV77-2;Q5SV77-4;Q5SV77-3	Q5SV77;Q5SV77-2;Q5SV77-4;Q5SV77-3	Gametogenetin-binding protein 2	Ggnbp2
-1.75455	-2.05483	-1.86581	-2.79731	-2.41604	-2.30649				+	WT_KO	14	14	14	36.3	36.3	36.3	72.638	0	75.964	812010000	26	1.6279	0.614883	Q8BG40	Q8BG40	Katanin p80 WD40 repeat-containing subunit B1	Katnb1
-4.48592	-3.89533	-3.58476	-3.601	-5.26561	-4.93886						4	4	4	20.7	20.7	20.7	31.172	0.00016739	5.6088	70908000	4	0.461677	0.613156	Q80X71	Q80X71	Transmembrane protein 106B	Tmem106b
2.75915	2.88392	3.01817	2.8396	1.57794	2.40641						27	27	27	72.2	72.2	72.2	53.706	0	304.13	17377000000	131	0.744377	0.612429	P28658	P28658	Ataxin-10	Atxn10
-1.87899	-2.05336	-2.08708	-2.42282	-2.58385	-2.84582				+	WT_KO	6	3	3	25.9	15.9	15.9	27.302	0.00016706	5.5465	291860000	0	1.92954	0.611017	Q91UZ4	Q91UZ4	Egl nine homolog 3	Egln3
1.95129	1.50981	0.925777	0.710974	0.680796	1.16413						7	7	7	58.6	58.6	58.6	13.209	0	78.944	1443100000	26	0.84428	0.610329	Q9D211	Q9D211	CDKN2AIP N-terminal-like protein	Cdkn2aipnl
-0.102303	-0.784269	-0.453018	-0.931715	-0.320839	-1.91744						7	7	7	28.8	28.8	28.8	35.363	0	43.364	916660000	16	0.532278	0.610134	Q9JJ80	Q9JJ80	Ribosome production factor 2 homolog	Rpf2
2.57377	2.26712	3.96439	2.56892	2.40217	2.00645						20	20	20	53.3	53.3	53.3	55.586	0	177.44	14970000000	121	0.483188	0.609247	Q99LL5	Q99LL5	Periodic tryptophan protein 1 homolog	Pwp1
-2.64371	-3.07277	-2.86846	-3.68968	-3.14593	-3.57643				+	WT_KO	6	6	6	9.5	9.5	9.5	83.441	0	11.146	361660000	16	1.37461	0.60903	Q8BZ36-2;Q8BZ36	Q8BZ36-2;Q8BZ36	RAD50-interacting protein 1	Rint1
-4.57609	-3.33959	-2.75682	-3.90896	-4.20579	-4.38408						10	10	10	17.3	17.3	17.3	84.693	0	18.772	300400000	10	0.476903	0.608773	P70270	P70270	DNA repair and recombination protein RAD54-like	Rad54l
0.541662	0.687145	0.827404	0.808403	0.135361	-0.713213						9	9	9	35.8	35.8	35.8	28.433	0	31.085	1788700000	24	0.609407	0.608554	Q921D4	Q921D4	Mediator of RNA polymerase II transcription subunit 6	Med6
-4.23815	-5.832	-5.65096	-4.91442	-6.65164	-5.97515						3	3	3	8	8	8	51.777	0.0006402	3.7626	68206000	1	0.353403	0.606704	Q91YJ2	Q91YJ2	Sorting nexin-4	Snx4
0.579012	0.729328	0.902941	0.275578	-0.0577488	0.17395				+	WT_KO	7	7	7	64.7	64.7	64.7	19.519	0	43.313	1511500000	33	1.9525	0.606501	O35648	O35648	Centrin-3	Cetn3
1.50775	1.33598	1.19593	1.28367	-0.232311	1.17625						21	21	21	42.5	42.5	42.5	70.292	0	247.34	6805700000	98	0.536426	0.604015	Q8BYY4;Q8BYY4-2;Q8BYY4-3	Q8BYY4;Q8BYY4-2	Tetratricopeptide repeat protein 39B	Ttc39b
0.0694542	0.207453	0.134237	-0.591841	0.207613	-1.01367						25	25	25	38.3	38.3	38.3	84.213	0	108.83	3192000000	103	0.7707	0.603015	Q8CGC6	Q8CGC6	RNA-binding protein 28	Rbm28
-6.91334	NaN	-7.51755	-7.84763	-7.71104	-7.89489						1	1	1	5.8	5.8	5.8	77.853	0	20.703	10780000	1	1.07637	0.602405	Q3UIW5-2;Q3UIW5	Q3UIW5-2;Q3UIW5	RING finger protein 10	Rnf10
1.41388	1.35705	1.58558	1.08714	0.716957	0.747683				+	WT_KO	9	9	9	63.5	63.5	63.5	19.509	0	81.966	1818900000	42	1.92845	0.601579	P62254	P62254	Ubiquitin-conjugating enzyme E2 G1;Ubiquitin-conjugating enzyme E2 G1, N-terminally processed	Ube2g1
-4.40782	-1.85173	-1.57174	-1.58624	-0.998222	-7.04399						7	7	7	15	15	15	81.787	0	17.068	840970000	9	0.101237	0.599056	Q60837	Q60837	Interleukin-12 receptor subunit beta-1	Il12rb1
-3.37618	-2.91649	-3.01327	-3.17485	-3.6444	-4.283						5	5	5	17.4	17.4	17.4	53.286	0	10.278	274510000	6	0.788977	0.598771	Q3U3Q1-2;Q3U3Q1;Q3U3Q1-3	Q3U3Q1-2;Q3U3Q1	Serine/threonine-protein kinase ULK3	Ulk3
0.00743294	-0.269775	-0.396738	-1.05558	-0.795183	-0.603807				+	WT_KO	5	5	5	55.6	55.6	55.6	13.163	0	34.246	365150000	10	1.5556	0.598498	Q9D7J4	Q9D7J4	Cytochrome c oxidase protein 20 homolog	Cox20
0.715204	0.764748	0.889423	0.385668	0.131624	0.0590744				+	WT_KO	3	3	3	35.9	35.9	35.9	15.278	0	17.687	573780000	17	2.2296	0.59767	Q9ER81	Q9ER81	Torsin-1A-interacting protein 2, isoform IFRG15	Tor1aip2
-1.74334	-1.85885	-2.07498	-2.79522	-2.28227	-2.39178				+	WT_KO	3	3	3	6.6	6.6	6.6	68.474	0	8.7737	295310000	10	1.50363	0.597366	P03921	P03921	NADH-ubiquinone oxidoreductase chain 5	Mtnd5
-4.84246	-4.78136	-4.89192	-5.41561	-5.6649	-5.22361				+	WT_KO	11	11	11	8.1	8.1	8.1	208.96	0	19.918	285020000	12	1.97458	0.596126	O88466;O88466-2;O88466-3	O88466;O88466-2	Zinc finger protein 106	Znf106
-1.96059	-1.62926	-1.33607	-2.20622	-1.89275	-2.61432						5	5	5	39.7	39.7	39.7	22.949	0	25.02	294740000	9	1.01305	0.595792	Q9CZJ6	Q9CZJ6	Protein Mis18-alpha	Mis18a
0.55769	-0.132404	0.0131683	-0.450504	-0.16593	-0.730366						18	17	17	43.2	40.6	40.6	56.897	0	80.203	2790000000	52	1.05185	0.595085	Q91YN5-2;Q91YN5-3;Q91YN5	Q91YN5-2;Q91YN5-3;Q91YN5	UDP-N-acetylhexosamine pyrophosphorylase;UDP-N-acetylgalactosamine pyrophosphorylase;UDP-N-acetylglucosamine pyrophosphorylase	Uap1
-1.65163	-1.3447	-1.19484	-1.95484	-2.21569	-1.80556				+	WT_KO	11	11	11	24.2	24.2	24.2	77.304	0	66.15	1033700000	33	1.52527	0.594969	Q9Z0E0-2;Q9Z0E0	Q9Z0E0-2;Q9Z0E0	Neurochondrin	Ncdn
-2.3981	-1.65702	-1.53902	-1.93939	-2.17447	-3.26344						3	3	3	27.3	27.3	27.3	21.638	0	35.912	187920000	11	0.53674	0.594389	Q3UJZ3	Q3UJZ3	Armadillo repeat-containing protein 7	Armc7
2.8353	2.79384	2.94468	2.34098	2.22038	2.22995				+	WT_KO	34	34	32	80.2	80.2	78.3	46.313	0	323.31	12648000000	188	3.25219	0.59417	Q91YI4;Q91YI4-2	Q91YI4;Q91YI4-2	Beta-arrestin-2	Arrb2
-4.02021	-3.87392	-3.84404	-5.013	-5.01173	-3.49282						2	2	2	11.1	11.1	11.1	28.378	0.00094967	3.4168	68580000	3	0.510019	0.593123	Q8QZT2	Q8QZT2	Centriole, cilia and spindle-associated protein	Ccsap
0.546886	-0.551723	-0.218145	0.172577	-0.964657	-1.20798						38	38	38	70.5	70.5	70.5	76.708	0	207.74	3668600000	83	0.480556	0.59236	Q99J87	Q99J87	Probable ATP-dependent RNA helicase DHX58	Dhx58
-4.40046	NaN	-4.29395	-4.13675	-5.49695	-5.18267						2	2	2	8.1	8.1	8.1	44.63	0.00064527	4.0393	68807000	1	0.459106	0.591581	Q3UQN2-2;Q3UQN2-3;Q3UQN2	Q3UQN2-2;Q3UQN2-3;Q3UQN2	F-BAR domain only protein 2	Fcho2
3.22771	3.17653	3.25431	2.68353	2.9583	2.24354				+	WT_KO	20	20	20	50	50	50	34.702	0	189.9	11770000000	120	1.32142	0.591063	Q9D903	Q9D903	Probable rRNA-processing protein EBP2	Ebna1bp2
-3.68219	-4.00351	-3.31542	-4.04554	-4.60766	-4.11482						3	3	3	10.7	10.7	10.7	53.376	0	40.921	119360000	6	1.03945	0.588965	Q3TV65	Q3TV65	MPN domain-containing protein	Mpnd
-1.75832	-2.9825	-3.67054	-3.72343	-3.997	-2.45483						13	13	13	11	11	11	148.65	0	35.112	903690000	22	0.329897	0.587968	Q5XPI3;Q5XPI3-2	Q5XPI3;Q5XPI3-2	E3 ubiquitin-protein ligase RNF123	Rnf123
-1.87744	-1.81309	-1.78082	-2.99089	-2.26234	-1.98026						25	22	22	27	25.1	25.1	138.97	0	104.55	1592700000	44	0.906382	0.587376	Q6P549	Q6P549	Phosphatidylinositol 3,4,5-trisphosphate 5-phosphatase 2	Inppl1
-0.833492	-1.07339	-0.826488	-1.39949	-1.59553	-1.5002				+	WT_KO	26	26	26	30.3	30.3	30.3	129.6	0	153.1	2404400000	66	2.39366	0.587282	Q6P9Q4	Q6P9Q4	FH1/FH2 domain-containing protein 1	Fhod1
-4.07436	-3.68742	-3.49211	-4.71577	-3.93352	-4.36485						8	8	8	9.6	9.6	9.6	126.4	0	36.438	422800000	15	0.969062	0.586751	Q9JHG7	Q9JHG7	Phosphatidylinositol 4,5-bisphosphate 3-kinase catalytic subunit gamma isoform	Pik3cg
1.16389	-2.89567	-1.37947	-0.904554	-2.67482	-1.29062						8	8	8	21.9	21.9	21.9	44.901	0	16.716	1751600000	14	0.170365	0.586245	Q9JMC3	Q9JMC3	DnaJ homolog subfamily A member 4	Dnaja4
-2.01502	-2.18977	-2.02388	-2.19214	-3.34976	-2.44167						5	5	5	19.1	19.1	19.1	35.708	0	11.399	342410000	7	0.754536	0.584966	Q924T3-2;Q924T3	Q924T3-2;Q924T3	DNA repair protein XRCC4	Xrcc4
-2.02508	-1.74591	-3.55292	-3.00282	-3.44733	-2.62784						2	2	2	22.7	22.7	22.7	20.833	0.00016526	5.0624	203730000	3	0.406998	0.584697	Q9DAI2	Q9DAI2	Intraflagellar transport protein 22 homolog	Ift22
-1.24998	-0.701324	-0.525999	-0.903481	-1.30093	-2.02599						12	12	12	16.2	16.2	16.2	103.17	0	34.429	2293400000	34	0.672569	0.584368	Q8BG79;Q8BG79-2	Q8BG79;Q8BG79-2	CWF19-like protein 2	Cwf19l2
-3.13813	-2.99592	-3.08285	-3.78249	-3.12615	-4.06008						9	9	9	42.9	42.9	42.9	30.26	0	43.057	141200000	7	0.977402	0.583938	O89051	O89051	Integral membrane protein 2B;BRI2, membrane form;BRI2 intracellular domain;BRI2C, soluble form;Bri23 peptide	Itm2b
2.52501	2.25509	2.43256	1.84602	2.04424	1.58315				+	WT_KO	46	46	46	66.7	66.7	66.7	60.786	0	323.31	14331000000	228	1.69411	0.579753	Q8CI11;Q8CI11-2	Q8CI11;Q8CI11-2	Guanine nucleotide-binding protein-like 3	Gnl3
-3.08046	-3.26234	-2.33889	-2.69801	-3.88761	-3.83517						5	5	4	18.3	18.3	16.8	50.12	0	21.087	199010000	8	0.532157	0.579704	Q7TMX5-2;Q7TMX5	Q7TMX5-2;Q7TMX5	Protein SHQ1 homolog	Shq1
-5.12844	-4.23605	-4.572	-5.46425	-5.10693	-5.10237						3	3	3	3.7	3.7	3.7	114.35	0	6.9723	109970000	2	0.945501	0.579017	Q8CHH5	Q8CHH5	GLTSCR1-like protein	Gltscr1l
-1.09986	-0.899982	-1.42738	-2.07891	-1.96512	-1.11964						3	3	3	31.3	31.3	31.3	15.771	0	38.237	269800000	11	0.786985	0.57881	Q9CXU1	Q9CXU1	Mediator of RNA polymerase II transcription subunit 31	Med31
-2.79462	-3.34959	-2.60616	-3.67435	-3.25004	-3.55821						19	19	19	20.5	20.5	20.5	129.45	0	24.023	803830000	41	1.05761	0.577414	Q3UMF0-3;Q3UMF0-4;Q3UMF0-2;Q3UMF0	Q3UMF0-3;Q3UMF0-4;Q3UMF0-2;Q3UMF0	Cordon-bleu protein-like 1	Cobll1
-1.48385	-1.78152	-1.95515	-2.29972	-2.58667	-2.06536				+	WT_KO	10	6	6	16.1	12.4	12.4	93.869	0	47.764	560670000	30	1.32353	0.57708	Q8CIE2-2;Q8CIE2-3;Q8CIE2	Q8CIE2-2;Q8CIE2-3;Q8CIE2	Zinc finger MIZ domain-containing protein 2	Zmiz2
-2.80663	-4.48656	-4.38133	-4.51642	-4.55765	-4.33105						9	9	9	15.2	15.2	15.2	79.13	0	17.462	217730000	12	0.45386	0.576864	Q3TLR7;Q3TLR7-2;Q3TLR7-4	Q3TLR7;Q3TLR7-2	Denticleless protein homolog	Dtl
-5.28969	-5.37229	-4.99416	-5.74026	-5.86947	-5.77397				+	WT_KO	10	10	10	2.5	2.5	2.5	523.38	0	15.557	502130000	11	2.04848	0.575857	Q4U2R1-2;Q4U2R1	Q4U2R1-2;Q4U2R1	E3 ubiquitin-protein ligase HERC2	Herc2
-2.77728	-2.04878	-2.26176	-2.91717	-2.85367	-3.04359						3	3	3	8.3	8.3	8.3	35.507	0.00032933	4.9349	210210000	11	1.2109	0.575538	Q3TVP5-2;Q3TVP5	Q3TVP5-2;Q3TVP5	Inactive ubiquitin thioesterase FAM105A	Fam105a
-0.48653	-0.434614	-1.1618	-1.24868	-0.820131	-1.73905						9	9	9	26.4	26.4	26.4	37.535	0	60.327	700570000	28	0.745506	0.574974	Q8R0F5	Q8R0F5	RNA-binding motif protein, X-linked 2	Rbmx2
-1.35931	-1.84267	-1.4362	-2.0516	-2.14852	-2.16116				+	WT_KO	4	4	4	23.5	23.5	23.5	28.531	0	43.314	290670000	13	1.69336	0.574366	Q80Z60-3;Q80Z60;Q80Z60-2	Q80Z60-3	Endothelin-converting enzyme 2;Methyltransferase-like region;Endothelin-converting enzyme 2 region	Ece2
0.776777	-0.590219	0.275249	-1.55707	0.264269	0.0370235						18	3	3	46.3	13.8	13.8	42.004	0	6.8523	2218900000	29	0.338781	0.572528	Q8BFZ3	Q8BFZ3	Beta-actin-like protein 2	Actbl2
-1.41538	-1.5565	-3.85411	-3.33553	-2.61541	-2.58636						2	2	2	12.4	12.4	12.4	20.886	0	6.1507	189200000	4	0.27693	0.570437	P62340	P62340	TATA box-binding protein-like protein 1	Tbpl1
-3.55411	-2.26912	-2.06512	-2.4999	-3.44847	-3.64824						4	4	4	10.9	10.9	10.9	48.597	0	12.43	183540000	7	0.413665	0.569419	P58058	P58058	NAD kinase	Nadk
-4.70796	-4.25287	-4.43004	-5.25337	-3.85772	-5.98717						3	3	3	5.2	5.2	5.2	70.808	0.00064537	4.0502	123770000	6	0.373596	0.569132	Q9EQ32-2;Q9EQ32;Q9EQ32-3	Q9EQ32-2;Q9EQ32	Phosphoinositide 3-kinase adapter protein 1	Pik3ap1
-4.62279	-5.13453	-4.05118	-5.87933	-5.12865	-4.50786						4	4	4	9.6	9.6	9.6	68.505	0.0065122	2.1076	93830000	2	0.490978	0.569112	Q9EQR6	Q9EQR6	Fanconi anemia group G protein homolog	Fancg
2.62136	2.24121	2.50269	1.53951	2.535	1.58447						6	6	6	34.2	34.2	34.2	25.428	0	89.792	2865900000	37	0.761752	0.568761	Q9ES97-3;Q9ES97-4;Q9ES97-5;Q9ES97-2;Q9ES97	Q9ES97-3;Q9ES97-4;Q9ES97-5;Q9ES97-2;Q9ES97	Reticulon-3	Rtn3
0.247961	-0.0263405	-0.165787	-0.66176	-0.169456	-0.817146						14	14	14	38.8	38.8	38.8	56.405	0	108.14	2265600000	58	1.16161	0.568066	P97360	P97360	Transcription factor ETV6	Etv6
-5.15535	-6.60346	NaN	-5.81732	-6.28698	-7.23754						2	2	2	4.2	4.2	4.2	81.033	0	6.4665	49700000	2	0.29184	0.56787	Q80TI0-2;Q80TI0-3;Q80TI0;Q80TI0-4	Q80TI0-2;Q80TI0-3;Q80TI0;Q80TI0-4	GRAM domain-containing protein 1B	Gramd1b
-0.71125	-1.46884	-1.66746	-1.88598	-2.05799	-1.60423						14	14	14	30.9	30.9	30.9	69.48	0	77.361	911380000	34	0.820673	0.566883	Q9D2X5-2;Q9D2X5	Q9D2X5-2;Q9D2X5	MAU2 chromatid cohesion factor homolog	Mau2
-1.16564	-1.14266	-0.759596	-1.27674	-1.89473	-1.59645						24	24	24	41	41	41	84.877	0	83.372	1774700000	51	1.20099	0.566675	O89050	O89050	Muskelin	Mkln1
-2.57392	-1.96284	-1.45662	-2.06256	-2.63094	-2.99873						3	3	3	19.9	19.9	19.9	33.048	0	26.774	235050000	8	0.6	0.566282	Q64281-2;Q64281	Q64281-2;Q64281	Leukocyte immunoglobulin-like receptor subfamily B member 4	Lilrb4
-2.897	-2.43939	-2.1351	-3.15386	-3.23239	-2.78156						12	12	12	26.3	26.3	26.3	65.825	0	28.728	593280000	22	1.01501	0.565445	Q8R2P1	Q8R2P1	Kelch-like protein 25	Klhl25
0.543634	-0.408611	0.00167465	0.162363	-0.584265	-1.13437						32	32	29	19.5	19.5	17.8	215.54	0	92.074	8866200000	88	0.533671	0.564325	Q99104	Q99104	Unconventional myosin-Va	Myo5a
-2.37815	-2.41586	-2.40023	-2.83599	-3.09086	-2.95727				+	WT_KO	14	14	14	16.4	16.4	16.4	141.6	0	49.933	1034200000	39	2.78713	0.563297	Q80TE0-2;Q80TE0	Q80TE0-2;Q80TE0	RNA polymerase II-associated protein 1	Rpap1
-7.19248	-5.36205	NaN	-7.57954	-6.77622	-6.16446						2	2	2	2.2	2.2	2.2	92.417	0.00032526	4.4639	39113000	3	0.251105	0.562805	O35625-2;O35625	O35625-2;O35625	Axin-1	Axin1
-4.29829	-5.35801	-4.45801	-5.02449	-5.86139	-4.91276						7	4	4	16.1	11.5	11.5	69.198	0	15.786	95392000	3	0.55906	0.561442	O70161-2;O70161-3;O70161;P70181-2;P70181	O70161-2;O70161-3;O70161	Phosphatidylinositol 4-phosphate 5-kinase type-1 gamma	Pip5k1c
3.13944	2.85661	3.41597	2.61063	2.41721	2.70013				+	WT_KO	18	18	18	80.8	80.8	80.8	27.581	0	323.31	11133000000	128	1.43599	0.561349	Q8BVF2	Q8BVF2	Phosducin-like protein 3	Pdcl3
-0.146086	-0.657576	-0.212627	-0.335957	-1.50863	-0.855009						6	6	6	14.9	14.9	14.9	54.043	0	64.77	1576000000	27	0.679331	0.561102	O35114	O35114	Lysosome membrane protein 2	Scarb2
-2.3445	-3.02164	-3.00659	-3.12996	-3.48952	-3.43444						2	2	2	8.4	8.4	8.4	24.896	0.0035276	2.4536	113630000	7	1.0546	0.5604	O08609-2;O08609-3;O08609	O08609-2;O08609-3;O08609	Max-like protein X	Mlx
-2.1189	-3.14283	-3.31144	-3.69905	-3.13026	NaN						2	2	2	8.4	8.4	8.4	37.701	0	14.553	193080000	6	0.435183	0.556934	Q61144-2;Q61144;P49769	Q61144-2;Q61144;P49769	Presenilin-2;Presenilin-2 NTF subunit;Presenilin-2 CTF subunit;Presenilin-1;Presenilin-1 NTF subunit;Presenilin-1 CTF subunit;Presenilin-1 CTF12	Psen2;Psen1
2.97898	3.82261	3.335	3.04821	3.22619	2.1915						3	3	3	27.2	27.2	27.2	12.354	0	9.1417	3570700000	30	0.622622	0.556897	O35207;Q9CPY4	O35207;Q9CPY4	Cyclin-dependent kinase 2-associated protein 1;Cyclin-dependent kinase 2-associated protein 2	Cdk2ap1;Cdk2ap2
-2.49493	-2.00547	-2.25596	-2.6244	-3.71286	-2.08743						13	6	6	50.9	27.6	27.6	37.379	0	32.242	252340000	9	0.485218	0.556108	P29387	P29387	Guanine nucleotide-binding protein subunit beta-4	Gnb4
-1.36865	-0.896259	-0.402269	-1.48128	-0.948727	-1.90298						11	11	11	25.4	25.4	25.4	53.375	0	37.415	1388300000	34	0.638131	0.555269	Q9D2Y4-2;Q9D2Y4	Q9D2Y4-2;Q9D2Y4	Mixed lineage kinase domain-like protein	Mlkl
-3.15197	-1.11969	-3.51877	-2.60499	-3.73778	-3.11313						15	15	15	33.3	33.3	33.3	64.144	0	45.496	620440000	14	0.273202	0.555155	P70191	P70191	TNF receptor-associated factor 5	Traf5
-5.77328	-4.55541	-4.2678	NaN	-5.15042	-5.68888						4	4	4	11	11	11	54.968	0	7.9377	70188000	3	0.353672	0.554146	Q8VC16	Q8VC16	Leucine-rich repeat-containing protein 14	Lrrc14
6.47195	6.44935	6.32414	6.0106	6.05841	5.51443				+	WT_KO	14	14	14	73.3	73.3	73.3	9.4226	0	258.57	14508000000	162	1.43252	0.553996	P09602	P09602	Non-histone chromosomal protein HMG-17	Hmgn2
-1.62415	-1.71344	-1.70263	-2.94037	-1.76133	-2.00036						4	4	4	18.9	18.9	18.9	41.236	0	32.16	511410000	19	0.699729	0.553944	Q6P6I6;Q6P6I6-2	Q6P6I6;Q6P6I6-2	DNA-directed RNA polymerase II subunit GRINL1A	Polr2m
-2.12811	-2.00857	-2.34163	-2.94232	-2.50617	-2.69085				+	WT_KO	13	13	13	20	20	20	113.35	0	108.56	834050000	29	1.5919	0.553678	Q80V86	Q80V86	Integrator complex subunit 8	Ints8
-5.87726	-5.67143	-5.8415	-5.77877	-7.06928	-6.19791						2	2	2	6	6	6	77.776	0.0011006	3.1741	55360000	1	0.647155	0.551924	Q6PDJ6	Q6PDJ6	F-box only protein 42	Fbxo42
-2.66764	-2.91019	-3.00487	-2.59009	-2.87412	-4.77213						2	2	2	23.2	23.2	23.2	20.114	0	13.217	89009000	4	0.327468	0.551212	Q9CQ85	Q9CQ85	Mitochondrial import inner membrane translocase subunit Tim22	Timm22
1.54389	NaN	-0.847391	-1.35637	-0.497478	1.24532						2	2	2	66.7	66.7	66.7	9.2234	0	19.903	255630000	7	0.150838	0.551091	Q8BGH7	Q8BGH7	CDC42 small effector protein 2	Cdc42se2
3.00735	3.10417	2.3605	2.23942	2.25094	2.33022						7	7	7	87.1	87.1	87.1	17.667	0	276.33	3654700000	56	1.10066	0.550481	Q9D187	Q9D187	Mitotic spindle-associated MMXD complex subunit MIP18	Fam96b
-2.76842	-2.01063	-3.23042	-2.95969	-3.65898	-3.03882						3	3	3	10.1	10.1	10.1	39.799	0	7.0688	205180000	4	0.585467	0.54934	Q810S1	Q810S1	Calcium uniporter regulatory subunit MCUb, mitochondrial	Ccdc109b
-1.58428	-1.70025	-1.39238	-2.24313	-1.88465	-2.19325				+	WT_KO	14	14	14	27	27	27	88.179	0	84.875	975680000	30	1.72478	0.548035	Q8K1C9	Q8K1C9	Leucine-rich repeat-containing protein 41	Lrrc41
-2.76288	-2.50663	-2.89663	-3.75063	-2.62469	-3.42884						15	15	15	14.5	14.5	14.5	152.88	0	35.786	787830000	28	0.704039	0.546004	Q9JLM4	Q9JLM4	Zinc finger MYM-type protein 3	Zmym3
2.2917	2.61769	2.49475	1.69172	2.54639	1.52955						18	18	18	42.2	42.2	42.2	36.09	0	120.84	6189100000	58	0.761743	0.545491	Q9CY27	Q9CY27	Very-long-chain enoyl-CoA reductase	Tecr
-1.42077	-1.83043	-1.1012	-2.31939	-1.73796	-1.931						20	20	15	34.1	34.1	28	100.11	0	141.78	1475700000	33	0.93892	0.545312	P26231	P26231	Catenin alpha-1	Ctnna1
-3.44454	-3.95199	-3.26511	-3.98054	-3.49433	-4.82049						5	5	4	12.8	12.8	11.5	61.764	0	13.028	226150000	10	0.549479	0.544574	Q9Z206-2;Q9Z206	Q9Z206-2;Q9Z206	Neuroepithelial cell-transforming gene 1 protein	Net1
-3.33169	-2.71454	-2.72839	-3.53761	-3.25645	-3.6112						13	13	13	27.5	27.5	27.5	75.795	0	42.586	475540000	14	1.10948	0.54355	E9Q7F2	E9Q7F2	E3 ubiquitin-protein ligase RNF169	Rnf169
1.47866	1.85175	1.81523	1.33596	1.42587	0.756565						8	8	8	49.7	49.7	49.7	22.848	0	126.78	2778300000	40	1.05755	0.542414	Q8BXC6	Q8BXC6	COMM domain-containing protein 2	Commd2
0.578878	0.499897	0.499399	-0.483509	0.057539	0.379047						29	29	29	51.2	51.2	51.2	75.916	0	226.45	4049600000	99	1.00429	0.541699	Q9Z179	Q9Z179	SHC SH2 domain-binding protein 1	Shcbp1
-2.03493	-1.86547	-2.2165	-2.88044	-2.30856	-2.55289				+	WT_KO	14	14	14	13.3	13.3	13.3	127.31	0	41.913	1035000000	37	1.3066	0.541659	Q3U0M1-2;Q3U0M1;Q3U0M1-3;Q3U0M1-4;Q3U0M1-5	Q3U0M1-2;Q3U0M1;Q3U0M1-3;Q3U0M1-4	Trafficking protein particle complex subunit 9	Trappc9
-5.64848	-4.35591	-4.17574	-4.86998	-4.0921	-6.83843						4	4	4	8.9	8.9	8.9	92.194	0	10.072	117250000	3	0.224598	0.540127	O08715;O08715-4;O08715-2;O08715-5;O08715-3;O08715-6	O08715;O08715-4;O08715-2;O08715-5;O08715-3;O08715-6	A-kinase anchor protein 1, mitochondrial	Akap1
0.621298	-0.43223	0.730841	-0.155392	-0.0391674	-0.505623						27	27	27	51.6	51.6	51.6	57.534	0	172.55	4079100000	72	0.611263	0.54003	Q9WUB0	Q9WUB0	RanBP-type and C3HC4-type zinc finger-containing protein 1	Rbck1
-0.998363	-0.766621	-1.04178	-1.75167	-1.11547	-1.55911						11	11	11	26.1	26.1	26.1	66.924	0	53.754	1333700000	37	1.22611	0.539829	Q02395;Q02395-2	Q02395;Q02395-2	Metal-response element-binding transcription factor 2	Mtf2
-4.09981	-6.03117	-4.9229	-5.59792	NaN	-5.51764						1	1	1	5.1	5.1	5.1	55.823	0.0001657	5.1921	60559000	1	0.292879	0.539819	Q6RI63-2;Q6RI63	Q6RI63-2;Q6RI63	Constitutive coactivator of peroxisome proliferator-activated receptor gamma	Fam120b
-3.65004	-3.63998	-3.51984	-4.32731	-3.92091	-4.176				+	WT_KO	9	9	9	15	15	15	98.495	0	71.061	347790000	18	1.89099	0.538122	Q91ZP3-2;Q91ZP3	Q91ZP3-2;Q91ZP3	Phosphatidate phosphatase LPIN1	Lpin1
-1.36491	-1.35878	-1.12547	-1.80291	-1.97946	-1.67988				+	WT_KO	9	9	9	25.3	25.3	25.3	29.69	0	20.154	449150000	13	1.99282	0.537696	Q8K072	Q8K072	Receptor expression-enhancing protein 4	Reep4
-3.13455	-4.85077	-4.33567	-4.76641	-4.19015	-4.97301						2	2	2	6.4	6.4	6.4	40.763	0.00064031	3.765	90946000	2	0.406267	0.536191	Q8BP74	Q8BP74	L-seryl-tRNA(Sec) kinase	Pstk
0.0234375	-0.183493	-0.53488	-0.860975	-0.352449	-1.08842						15	15	4	35.3	35.3	9.9	39.807	0	68.274	1041200000	29	0.920466	0.535637	O54946;Q9QYI8;Q9QYI5-2;Q9QYI5-1	O54946	DnaJ homolog subfamily B member 6	Dnajb6
-0.941544	-0.640953	-0.425606	-1.22034	-0.950209	-1.4433						5	5	5	20.1	20.1	20.1	39.617	0	15.006	849390000	20	1.21694	0.53525	Q62086	Q62086	Serum paraoxonase/arylesterase 2	Pon2
0.622818	0.140692	0.801552	-0.262508	0.135679	0.0862675						14	14	14	44.5	44.5	44.5	37.52	0	114.85	2591500000	45	1.07615	0.535208	O54950;Q91WG5-2;Q91WG5	O54950	5-AMP-activated protein kinase subunit gamma-1	Prkag1
-2.50263	-2.61946	-2.84974	-2.56011	-3.30476	-3.71256						4	4	4	16.4	16.4	16.4	56.677	0	17.879	346030000	10	0.691415	0.5352	B7ZMP1;B7ZMP1-2	B7ZMP1	Probable Xaa-Pro aminopeptidase 3	Xpnpep3
-1.79177	-1.8176	-3.70366	-3.29409	-2.62765	-2.99434						6	6	6	16.2	16.2	16.2	48.219	0	9.0505	249880000	12	0.332875	0.534349	Q8BGA9	Q8BGA9	Mitochondrial inner membrane protein OXA1L	Oxa1l
-0.669933	0.490341	-0.766489	0.234615	0.0364323	-2.81864						5	5	5	15.4	15.4	15.4	49.509	0	6.6067	2037900000	18	0.19194	0.533836	Q9JKC7	Q9JKC7	AP-4 complex subunit mu-1	Ap4m1
0.576458	0.117077	0.129135	-0.310783	-0.055481	-0.411598				+	WT_KO	7	7	7	63.4	63.4	63.4	16.786	0	48.431	944200000	15	1.35102	0.533511	P83877	P83877	Thioredoxin-like protein 4A	Txnl4a
-2.97416	-2.98617	-2.72475	-3.92401	-2.74765	-3.61257						13	13	13	17.2	17.2	17.2	99.403	0	31.669	525690000	16	0.667697	0.533048	Q8CB62;Q8CB62-2	Q8CB62;Q8CB62-2	Centrobin	Cntrob
-3.38425	-4.48839	-4.32247	-5.7296	-3.72066	-4.34232						5	5	5	12	12	12	58.083	0	12.036	144390000	8	0.317826	0.532489	Q8R179-2;Q8R179	Q8R179-2;Q8R179	Kelch repeat and BTB domain-containing protein 4	Kbtbd4
-0.908798	-0.807457	-1.74888	-1.39909	-1.49718	-2.16176						4	4	4	28.5	28.5	28.5	26.014	0	130.25	318590000	8	0.624282	0.530966	O54957	O54957	Linker for activation of T-cells family member 1	Lat
0.764553	0.681133	0.732748	-0.0595951	0.291464	0.357285				+	WT_KO	23	23	23	50.3	50.3	50.3	71.459	0	189.23	3932900000	81	1.80095	0.52976	Q8R349	Q8R349	Cell division cycle protein 16 homolog	Cdc16
0.560503	1.17417	1.3504	-0.0479832	1.02961	0.514523						5	5	5	16.1	16.1	16.1	38.241	0	40.426	1752200000	20	0.604439	0.52964	O09005	O09005	Sphingolipid delta(4)-desaturase DES1	Degs1
-1.60548	-1.59431	-2.24634	-2.44896	-2.38095	-2.20432						8	8	8	21.7	21.7	21.7	56.242	0	21.268	638620000	17	1.09405	0.529368	Q3TJM4	Q3TJM4	Centromere protein T	Cenpt
-5.39919	-9.17691	-8.04504	-7.83353	-7.06671	-9.30685						3	3	3	1.8	1.8	1.8	94.635	0.0091235	1.8369	44548000	3	0.152013	0.528646	B2RQE8	B2RQE8	Rho GTPase-activating protein 42	Arhgap42
3.32463	3.06386	3.16697	2.74405	2.40818	2.81772				+	WT_KO	42	42	42	69.1	69.1	69.1	72.082	0	323.31	20171000000	213	1.64017	0.528507	Q61550;A2AU37	Q61550	Double-strand-break repair protein rad21 homolog	Rad21
-0.870043	-1.98305	-1.60018	-1.5817	-2.26611	-2.18874						10	10	10	30.8	30.8	30.8	46.596	0	37.636	715450000	15	0.603623	0.527759	Q9ERV1	Q9ERV1	Probable E3 ubiquitin-protein ligase makorin-2	Mkrn2
-2.95672	-3.38438	-3.66627	-3.86885	-3.91775	-3.803						5	5	5	11.9	11.9	11.9	54.352	0	8.9412	233480000	13	1.18672	0.527407	Q8VCX5;Q8VCX5-3;Q8VCX5-2	Q8VCX5;Q8VCX5-3;Q8VCX5-2	Calcium uptake protein 1, mitochondrial	Micu1
-6.89302	-6.10118	-6.0211	NaN	-5.70379	-8.02789						3	3	3	3.9	3.9	3.9	89.825	0.00095042	3.4228	47843000	4	0.212471	0.527402	Q9JLF6	Q9JLF6	Protein-glutamine gamma-glutamyltransferase K	Tgm1
-5.67108	NaN	NaN	-6.10843	-6.08827	-6.39579						1	1	1	2.7	2.7	2.7	45.54	0.00095087	3.4368	21149000	2	0	0.526414	Q8R2X8;Q8R2X8-2	Q8R2X8;Q8R2X8-2	Golgin-45	Blzf1
-4.22972	-5.2636	-4.84447	-5.11165	-5.29449	-5.51085						3	3	3	13.8	13.8	13.8	52.615	0.00016815	5.8682	71938000	4	0.751902	0.526398	Q91YI1-2;Q91YI1	Q91YI1-2;Q91YI1	Autophagy-related protein 13	Atg13
-3.38565	-3.77639	-3.24545	-3.52685	-3.6234	-4.83549						6	6	6	11.7	11.7	11.7	81.652	0	35.168	224040000	9	0.512428	0.526082	Q711T7	Q711T7	Glutamine-dependent NAD(+) synthetase	Nadsyn1
0.878592	1.51606	1.77095	0.722927	1.27772	0.58786						6	6	6	12.6	12.6	12.6	53.984	0	29.597	2693000000	43	0.707766	0.5257	P17809	P17809	Solute carrier family 2, facilitated glucose transporter member 1	Slc2a1
-1.36405	-1.36234	-1.50065	-1.95662	-1.78834	-2.05725				+	WT_KO	11	11	11	19.4	19.4	19.4	74.817	0	39.362	1346000000	42	2.35155	0.52506	Q68FG3	Q68FG3	Protein SPT2 homolog	Spty2d1
-1.76063	-1.92032	-2.66876	-2.85416	-2.71572	-2.35497						5	5	5	25.7	25.7	25.7	25.97	0	14.421	325110000	11	0.761939	0.52505	P10649;Q80W21;P15626;P19639;P48774	P10649	Glutathione S-transferase Mu 1	Gstm1
-1.36482	-1.57628	-1.25868	-1.97436	-1.94231	-1.85414				+	WT_KO	2	2	2	7.6	7.6	7.6	28.834	0	6.2088	354100000	11	2.19651	0.523678	Q99J56	Q99J56	Derlin-1	Derl1
1.03529	1.25959	0.991121	0.779228	0.292532	0.6469				+	WT_KO	31	18	18	60.1	41.3	41.3	67.076	0	280.32	6153800000	82	1.44999	0.522449	Q924K8;Q924K8-2	Q924K8;Q924K8-2	Metastasis-associated protein MTA3	Mta3
0.512064	0.486965	0.654943	0.0746536	0.117382	-0.0999146				+	WT_KO	13	11	11	48.9	43.7	43.7	38.113	0	232.19	2360900000	60	2.45158	0.520617	P40336;P40336-2	P40336;P40336-2	Vacuolar protein sorting-associated protein 26A	Vps26a
2.34122	1.7915	2.08137	2.06606	1.91429	0.672155						58	58	58	58.3	58.3	58.3	126.33	0	323.31	20786000000	269	0.482198	0.520528	Q8VI93	Q8VI93	2-5-oligoadenylate synthase 3	Oas3
-4.00221	-5.02708	-5.77367	-5.16168	-5.80042	-5.40241						11	11	11	11.9	11.9	11.9	161.29	0	43.431	205850000	7	0.403872	0.520515	P53349	P53349	Mitogen-activated protein kinase kinase kinase 1	Map3k1
-1.22628	-2.40598	-1.6023	-2.16327	-2.3459	-2.28585						8	8	8	33.8	33.8	33.8	32.883	0	41.42	483160000	16	0.670376	0.520151	Q9D7G4	Q9D7G4	Protein EURL homolog	Eurl
-1.60892	-1.70439	-1.65089	-1.75783	-2.71538	-2.04783						7	7	7	21.2	21.2	21.2	54.853	0	27.599	626920000	12	0.846004	0.518946	Q8C2A2-2;Q8C2A2	Q8C2A2-2;Q8C2A2	tRNA-splicing endonuclease subunit Sen54	Tsen54
-3.06829	-3.82335	-4.00725	-3.8767	-3.95135	-4.62209						2	2	2	12	12	12	38.207	0	11.064	117160000	3	0.624653	0.517085	Q8BGC1-2;Q8BGC1	Q8BGC1-2;Q8BGC1	UPF0489 protein C5orf22 homolog
0.507746	-1.84781	-1.37596	-1.23487	-2.74981	-0.277508						7	7	7	13.7	13.7	13.7	85.995	0	30.098	2527400000	17	0.194362	0.51539	Q3ULF4	Q3ULF4	Paraplegin	Spg7
-3.60754	-4.33084	-3.43406	-4.98853	-3.6235	NaN						4	4	4	13.9	13.9	13.9	46.646	0	7.2888	145020000	3	0.330697	0.515205	P43883	P43883	Perilipin-2	Plin2
1.01046	0.78742	1.22081	0.407946	0.622217	0.444603				+	WT_KO	32	32	32	56.4	56.4	56.4	71.793	0	194.36	4801800000	85	1.65671	0.514639	Q91XU0;Q91XU0-2	Q91XU0;Q91XU0-2	ATPase WRNIP1	Wrnip1
2.06721	2.25142	2.18015	1.99241	1.83321	1.13138						29	6	6	82.5	32	32	38.504	0	70.074	6942400000	41	0.887385	0.513924	P63087-2;P63087	P63087-2;P63087	Serine/threonine-protein phosphatase PP1-gamma catalytic subunit	Ppp1cc
0.915737	0.705774	0.696299	0.0471668	0.725212	0.00968552						21	21	21	61.6	61.6	61.6	47.598	0	100.28	3418100000	93	0.986427	0.511915	Q6PAQ4	Q6PAQ4	RNA exonuclease 4	Rexo4
0.579861	0.531794	0.488285	0.496637	0.159615	-0.591671						36	36	36	39.4	39.4	39.4	151.4	0	260.07	7810200000	108	0.725866	0.511786	Q6NXI6-2;Q6NXI6	Q6NXI6-2;Q6NXI6	Regulation of nuclear pre-mRNA domain-containing protein 2	Rprd2
-2.38226	-2.60187	-2.70718	-3.48593	-2.2426	-3.49351						4	4	4	21.5	21.5	21.5	32.788	0	10.198	243090000	5	0.5262	0.510239	Q8R2Y0-2;Q8R2Y0	Q8R2Y0-2;Q8R2Y0	Monoacylglycerol lipase ABHD6	Abhd6
-4.48106	-3.25097	-2.73986	-3.13863	-4.49154	-4.37096						9	2	2	35.6	4.3	4.3	24.061	0.0011034	3.2969	121180000	5	0.308578	0.509748	Q99388	Q99388	Component of Sp100-rs	Csprs
-0.0807247	-0.180225	-0.146065	-0.966639	-0.57618	-0.389166				+	WT_KO	13	13	13	36.2	36.2	36.2	49.126	0	41.038	1324000000	31	1.37494	0.508323	Q9CWR2	Q9CWR2	Histone-lysine N-methyltransferase SMYD3	Smyd3
0.796885	1.45554	1.18105	0.872143	0.34161	0.695282						19	19	19	68.3	68.3	68.3	35.848	0	89.01	2995300000	57	0.965073	0.508148	P51949	P51949	CDK-activating kinase assembly factor MAT1	Mnat1
1.93002	1.49862	1.47524	1.31737	1.35763	0.706116						9	9	9	43.5	43.5	43.5	28.567	0	55.203	3275300000	47	0.920936	0.507586	Q9QZ23	Q9QZ23	NFU1 iron-sulfur cluster scaffold homolog, mitochondrial	Nfu1
-5.22962	-5.43154	-4.61022	-4.81155	NaN	-6.38266						2	2	2	5.1	5.1	5.1	59.632	0.00032944	4.9525	43425000	1	0.298771	0.50664	Q9Z1T5;Q9Z1T5-2	Q9Z1T5;Q9Z1T5-2	Deformed epidermal autoregulatory factor 1 homolog	Deaf1
1.38164	1.73696	1.72008	0.705795	1.09571	1.51851						15	15	15	41.5	41.5	41.5	37.23	0	115.91	4420300000	62	0.902601	0.506221	P60762-2;P60762	P60762-2;P60762	Mortality factor 4-like protein 1	Morf4l1
-2.93172	-3.19606	-3.34399	-3.90079	-3.21609	-3.87262						5	5	5	21.8	21.8	21.8	42.106	0	58.522	176820000	15	0.930571	0.505913	Q8R0X2;Q8R0X2-2	Q8R0X2;Q8R0X2-2	CDK2-associated and cullin domain-containing protein 1	Cacul1
-4.07144	-3.41022	-3.822	-4.62281	-3.86012	-4.33735						4	4	4	14.4	14.4	14.4	33.689	0	15.196	107150000	15	0.793004	0.505541	Q5HZI9	Q5HZI9	Solute carrier family 25 member 51	Slc25a51
-2.94154	-3.07637	-2.84746	-2.82489	-3.33217	-4.2239						4	4	4	13.9	13.9	13.9	30.501	0	14.526	159170000	2	0.538127	0.505196	Q9CPQ5	Q9CPQ5	Centromere protein Q	Cenpq
6.50213	6.64497	6.51715	6.45564	6.05593	5.63791						19	19	19	99.3	99.3	99.3	16.837	0	323.31	72793000000	207	0.984642	0.504925	P0DP28;P0DP27;P0DP26;Q9D6P8;P20801	P0DP28;P0DP27;P0DP26
-3.10434	-3.45882	-2.63636	-4.06877	-3.09243	-3.55223						3	2	2	10.4	7.2	7.2	28.287	0	7.3943	136170000	5	0.613711	0.504633	Q8BXK9;Q8BHB9	Q8BXK9;Q8BHB9	Chloride intracellular channel protein 5;Chloride intracellular channel protein 6	Clic5;Clic6
NaN	-5.92538	-6.05297	-6.42733	-6.72716	-6.32677						2	2	2	4.8	4.8	4.8	58.877	0.00079885	3.716	26996000	1	1.27585	0.504576	Q9D8H7	Q9D8H7	Metalloendopeptidase OMA1, mitochondrial	Oma1
0.458979	-0.846241	-0.908371	0.28023	-2.74858	-0.340031						93	84	82	50.9	49	47.9	277.82	0	323.31	11197000000	251	0.187927	0.504251	Q80X90	Q80X90	Filamin-B	Flnb
-0.904161	-0.646048	-0.515839	-1.38385	-1.18597	-1.00877				+	WT_KO	17	17	17	42.8	42.8	42.8	60.705	0	59.106	1731900000	50	1.48461	0.504182	Q9D483;Q9D483-2	Q9D483	DNA-directed RNA polymerase III subunit RPC3	Polr3c
-2.96187	-4.00708	-2.89635	-3.28646	-3.55958	-4.52508						4	4	4	5.5	5.5	5.5	83.206	0	6.8919	357470000	8	0.40976	0.501937	Q8BH61;P49222	Q8BH61	Coagulation factor XIII A chain	F13a1
-4.69812	-5.0446	-6.17395	-6.79402	-4.81479	-5.81338						3	3	3	3.3	3.3	3.3	72.916	0.00032595	4.5451	47397000	2	0.278465	0.501836	O88627	O88627	Sodium/nucleoside cotransporter 2	Slc28a2
2.84993	3.70082	3.23217	2.53837	3.19567	2.54604						24	24	24	69.1	69.1	69.1	40.685	0	244.74	16536000000	194	0.694453	0.500951	Q9R1J0	Q9R1J0	Sterol-4-alpha-carboxylate 3-dehydrogenase, decarboxylating	Nsdhl
-2.25025	-1.86088	-2.2942	-2.43004	-2.71773	-2.76031				+	WT_KO	9	9	9	16.4	16.4	16.4	78.631	0	30.702	563290000	15	1.35784	0.50092	Q6PD19;Q6PD19-2;Q6PD19-3	Q6PD19;Q6PD19-2	UPF0668 protein C10orf76 homolog
0.859598	2.21207	2.09866	-0.343691	3.42306	0.589687						16	16	16	83.6	83.6	83.6	22.086	0	323.31	3883500000	72	0.154292	0.500426	Q91XV3	Q91XV3	Brain acid soluble protein 1	Basp1
0.0487309	-1.47861	-1.04403	-1.3979	-0.834494	-1.74181						3	3	3	20.2	20.2	20.2	20.123	0	17.664	602200000	12	0.40304	0.500099	P46656	P46656	Adrenodoxin, mitochondrial	Fdx1
1.02278	0.364107	0.0970917	-0.0495377	-0.115921	0.150209						33	33	1	38	38	1.8	134.03	0	278.6	7447600000	131	0.806823	0.499743	Q5SUQ9;Q5SUQ9-3	Q5SUQ9;Q5SUQ9-3	CST complex subunit CTC1	Ctc1
0.238417	0.0186424	0.226074	-0.402494	-0.136292	-0.477097				+	WT_KO	55	55	54	28.6	28.6	28.3	274.21	0	323.31	8461300000	183	1.78424	0.499672	Q99NH0;Q99NH0-2;Q99NH0-3	Q99NH0;Q99NH0-2;Q99NH0-3	Ankyrin repeat domain-containing protein 17	Ankrd17
-3.97768	-4.92838	-4.04033	-5.33072	-4.49484	-4.61941						8	8	8	8.8	8.8	8.8	125.22	0	11.824	270770000	18	0.549095	0.499524	Q6ZPJ0	Q6ZPJ0	Testis-expressed sequence 2 protein	Tex2
-0.561987	-0.542902	-0.728853	-1.2147	-1.14477	-0.971132				+	WT_KO	18	18	18	44	44	44	66.308	0	178.71	1846300000	45	2.22726	0.498955	Q8QZX2;Q8QZX2-2	Q8QZX2;Q8QZX2-2	HAUS augmin-like complex subunit 3	Haus3
1.06403	0.851728	0.950287	0.657383	0.389074	0.324581				+	WT_KO	17	17	17	54.4	54.4	54.4	50.012	0	169.47	3667200000	87	1.85988	0.498336	P56183-2;P56183-3;P56183	P56183-2;P56183-3;P56183	Ribosomal RNA processing protein 1 homolog A	Rrp1
0.426521	0.577513	0.327265	0.037672	-0.165245	-0.0360165				+	WT_KO	7	7	7	40.3	40.3	40.3	25.017	0	30.551	1507200000	30	2.21818	0.498296	Q9ERI2;Q99P58	Q9ERI2	Ras-related protein Rab-27A	Rab27a
-3.40577	-3.55587	-3.3551	-3.51777	-3.11228	-5.18116						3	3	3	8	8	8	46.12	0.001707	2.7896	110680000	1	0.321356	0.498156	Q8R205	Q8R205	Zinc finger CCCH domain-containing protein 10	Zc3h10
-4.26978	-3.99849	-3.15479	-4.57117	-3.36352	-4.98263						4	4	4	12.6	12.6	12.6	52.436	0	10.022	182850000	6	0.350193	0.498088	Q80UN9;Q80UN9-2	Q80UN9;Q80UN9-2	tRNA dimethylallyltransferase, mitochondrial	Trit1
-3.72213	-4.68243	-4.01243	-4.60726	-4.85481	-4.44682						6	4	4	10.7	7.9	7.9	74.85	0	12.031	202040000	4	0.740348	0.497301	Q8BPY9	Q8BPY9	Fidgetin-like protein 1	Fignl1
-0.354528	-0.230667	-0.342337	-0.514599	-0.992865	-0.909445				+	WT_KO	5	5	5	22.6	22.6	22.6	24.774	0	38.651	689320000	18	1.50414	0.496459	Q80WR5	Q80WR5	UPF0688 protein C1orf174 homolog
-0.449366	0.0223045	-1.66858	-0.986748	-1.55235	-1.04458						20	20	20	27.3	27.3	27.3	116.34	0	173.03	2665300000	56	0.391238	0.496009	Q8BUH8	Q8BUH8	Sentrin-specific protease 7	Senp7
-3.04958	-2.87474	-2.84163	-3.05094	-3.14315	-4.05771						3	3	3	11.2	11.2	11.2	38.607	0	10.982	206270000	6	0.687693	0.495281	O35386	O35386	Phytanoyl-CoA dioxygenase, peroxisomal	Phyh
-0.0878105	-1.0892	-0.1019	-0.665827	-1.28696	-0.811491						15	15	15	59.7	59.7	59.7	46.175	0	78.912	1531000000	51	0.579327	0.495125	P35505	P35505	Fumarylacetoacetase	Fah
2.92332	2.60226	2.5605	1.72731	2.84681	2.02682						6	6	6	34.3	34.3	34.3	22.705	0	63.136	5192700000	55	0.630409	0.495047	Q9R0Q3	Q9R0Q3	Transmembrane emp24 domain-containing protein 2	Tmed2
1.0365	0.999071	1.25416	0.465794	0.997293	0.343153						36	36	33	61.1	61.1	58.6	76.205	0	194.25	6273200000	127	1.07648	0.494495	Q8JZR0	Q8JZR0	Long-chain-fatty-acid--CoA ligase 5	Acsl5
1.82965	1.94406	2.08463	1.40319	1.43844	1.53528				+	WT_KO	28	28	28	61.7	61.7	61.7	66.213	0	211.21	8874100000	126	2.38521	0.493808	P33611	P33611	DNA polymerase alpha subunit B	Pola2
1.45944	0.562244	2.23849	0.774565	1.05993	0.947771						24	24	24	50.7	50.7	50.7	56.356	0	318.42	5355700000	114	0.428548	0.492636	Q03173-6;Q03173-3;Q03173-4;Q03173-5;Q03173;Q03173-2	Q03173-6;Q03173-3;Q03173-4;Q03173-5;Q03173	Protein enabled homolog	Enah
-0.358809	0.254852	0.206507	-0.64835	-0.305126	-0.421652						11	11	11	38.3	38.3	38.3	41.032	0	89.454	1739900000	38	1.04575	0.492559	Q80W37	Q80W37	Snurportin-1	Snupn
-2.19849	-1.485	-1.65464	-2.24384	-2.29262	-2.27325						3	3	3	13.3	13.3	13.3	53.435	0	44.683	420200000	6	1.069	0.490526	Q8CHK3	Q8CHK3	Lysophospholipid acyltransferase 7	Mboat7
-2.75126	-2.94618	-2.68568	-3.17808	-3.50133	-3.17521				+	WT_KO	12	8	8	18.9	13.9	13.9	77.951	0	18.826	457060000	18	1.67091	0.490496	P41216	P41216	Long-chain-fatty-acid--CoA ligase 1	Acsl1
-4.42739	-4.04452	-4.36124	-4.31881	-4.76273	-5.22308						16	16	16	13.5	13.5	13.5	211.71	0	54.066	343080000	12	0.790183	0.490491	C3VPR6;C3VPR6-2	C3VPR6;C3VPR6-2	Protein NLRC5	Nlrc5
-0.524679	-1.77315	-1.3305	-2.04993	-1.38541	-1.66312						19	19	19	30.5	30.5	30.5	78.751	0	78.153	1367400000	31	0.521139	0.490042	Q8R080	Q8R080	G2 and S phase-expressed protein 1	Gtse1
-3.083	-3.97789	-2.85904	-5.05673	-3.27541	-3.05539						7	7	7	7.6	7.6	7.6	113.03	0	25.792	229000000	10	0.272368	0.489199	O54826	O54826	Protein AF-10	Mllt10
-2.53214	-1.92804	-1.88985	-2.64748	-2.42454	-2.74113						8	8	8	15.8	15.8	15.8	68.927	0	12.344	451760000	16	1.00245	0.487705	Q9DBU0	Q9DBU0	Transmembrane 9 superfamily member 1	Tm9sf1
-2.5529	-2.04556	-1.31387	-3.04604	-1.48659	-2.84005						15	15	15	24.7	24.7	24.7	102.7	0	206.68	1100200000	40	0.330141	0.486783	Q8VBT6	Q8VBT6	Apolipoprotein B receptor	Apobr
-2.49368	-2.29702	-2.52761	-3.23607	-2.52628	-3.016						4	4	4	10.4	10.4	10.4	51.709	0	9.7942	350470000	11	1.03062	0.486678	Q8BM72;Q8BM72-2	Q8BM72	Heat shock 70 kDa protein 13	Hspa13
-4.15769	-3.46086	-4.17022	-5.75801	-3.61621	-3.87165						3	3	3	17	17	17	24.656	0	12.234	109450000	6	0.272316	0.485701	Q9JKM7	Q9JKM7	Ras-related protein Rab-37	Rab37
-4.06684	-4.6313	-5.14964	-5.35456	-5.30262	-4.64737						6	6	6	10.5	10.5	10.5	86.525	0	8.9255	170690000	9	0.556613	0.485593	P35831	P35831	Tyrosine-protein phosphatase non-receptor type 12	Ptpn12
-2.43139	-2.37053	NaN	-3.36855	-2.6586	-2.63118	+					1	1	1	14.2	14.2	14.2	12.732	1	-2	80389000	3	0.661038	0.48515	P01800;P01799;P01798;P01797;P01796;P01802;P01801	P01800;P01799;P01798;P01797;P01796;P01802;P01801	Ig heavy chain V-III region T957;Ig heavy chain V-III region ABE-47N;Ig heavy chain V-III region E109;Ig heavy chain V-III region U61;Ig heavy chain V-III region A4;Ig heavy chain V-III region W3082;Ig heavy chain V-III region J606
1.62518	1.26482	0.805077	0.481501	0.760086	0.998878						33	33	33	43.9	43.9	43.9	86.014	0	184.46	5218200000	90	0.798801	0.484872	Q99LI8	Q99LI8	Hepatocyte growth factor-regulated tyrosine kinase substrate	Hgs
-4.13766	-4.33331	-4.01042	-4.65118	-4.36769	-4.91564						3	3	3	6.5	6.5	6.5	45.882	0.00032616	4.5624	101620000	8	1.23643	0.484376	Q9Z222	Q9Z222	N-acetyllactosaminide beta-1,3-N-acetylglucosaminyltransferase 2	B3GNT2
-4.63067	-3.74417	-4.18455	-4.1033	-4.39277	-5.51597						2	2	2	5.9	5.9	5.9	53.015	0	7.4856	116930000	8	0.410487	0.484218	Q9D842-3;Q9D842;Q9D842-2	Q9D842-3;Q9D842;Q9D842-2	Aprataxin and PNK-like factor	Aplf
0.608421	0.338697	0.305719	-0.44845	0.369289	-0.120014						23	23	23	59.6	59.6	59.6	66.839	0	153.81	3755000000	82	0.879845	0.484004	Q8R060	Q8R060	Protein zwilch homolog	Zwilch
-1.98677	-0.871679	-0.868668	-1.47784	-2.03064	-1.67023						16	16	16	31.3	31.3	31.3	84.684	0	74.974	1457000000	43	0.524109	0.483866	Q3UMT1	Q3UMT1	Protein phosphatase 1 regulatory subunit 12C	Ppp1r12c
-6.15809	-5.83873	-6.38549	-7.03533	-6.8621	-5.93637						4	3	3	11.8	10.1	10.1	55.549	0	7.7855	36236000	3	0.572195	0.483829	Q149T7	Q149T7	Protein phosphatase 1J	Ppm1j
-4.8771	-5.32308	-5.02516	-6.28089	-4.97483	-5.41894						4	4	4	5.4	5.4	5.4	125.81	0	7.4542	153850000	2	0.524238	0.483108	Q2KHI9;Q2KHI9-2;Q2KHI9-3	Q2KHI9;Q2KHI9-2;Q2KHI9-3	DNA helicase MCM9	Mcm9
-1.42646	-1.07937	-1.49442	-1.96967	-2.13574	-1.3438						3	3	3	7.2	7.2	7.2	62.524	0	10.276	409720000	11	0.81858	0.482987	P59054	P59054	Cysteine/serine-rich nuclear protein 1	Csrnp1
0.983902	1.05776	1.05856	0.201725	0.747152	0.702868						27	27	27	55.6	55.6	55.6	67.175	0	209.29	5800000000	106	1.28184	0.482828	Q91WC0;Q91WC0-2;Q91WC0-3;Q91WC0-4	Q91WC0;Q91WC0-2	Histone-lysine N-methyltransferase setd3	Setd3
3.82393	3.35217	3.49023	3.07222	3.3788	2.76723						26	26	26	71.3	71.3	71.3	40.068	0	323.31	20718000000	165	1.00499	0.48269	P54923	P54923	[Protein ADP-ribosylarginine] hydrolase	Adprh
-2.48595	-3.26537	-2.55352	-3.46305	-3.04177	-3.24518						5	5	5	16.9	16.9	16.9	43.81	0	6.8596	247020000	5	0.8028	0.481719	Q8K4X7	Q8K4X7	1-acyl-sn-glycerol-3-phosphate acyltransferase delta	Agpat4
0.206621	0.0871353	0.0620899	-0.116041	-0.460283	-0.510139				+	WT_KO	31	31	31	45.7	45.7	45.7	100.74	0	211.08	4404900000	122	1.66255	0.48077	Q80Y44	Q80Y44	Probable ATP-dependent RNA helicase DDX10	Ddx10
0.210093	0.0611954	0.778219	0.0438881	0.264269	-0.696541						25	21	21	45.1	39.6	39.6	73.704	0	84.629	4486500000	57	0.58872	0.479297	Q91WM1;Q91WM1-2	Q91WM1;Q91WM1-2	Spermatid perinuclear RNA-binding protein	Strbp
-3.88017	-3.50321	-3.31867	-4.11578	-4.30759	-3.71644						6	6	6	13.6	13.6	13.6	76.578	0	12.337	244340000	8	0.93339	0.479253	Q8C0L9;Q8C0L9-2;Q8C0L9-3	Q8C0L9;Q8C0L9-2	Glycerophosphocholine phosphodiesterase GPCPD1	Gpcpd1
0.031765	-0.383554	-0.394533	-0.893404	-0.732162	-0.556833				+	WT_KO	19	19	19	60.4	60.4	60.4	45.464	0	157.23	1840100000	45	1.31353	0.478692	P39428	P39428	TNF receptor-associated factor 1	Traf1
-0.842693	-0.161198	-1.86147	-1.9824	-1.33944	-0.979418						7	7	7	29	29	29	24.2	0	13.286	621340000	8	0.34517	0.478628	Q8R2M0	Q8R2M0	Transcription elongation factor A N-terminal and central domain-containing protein 2	Tceanc2
0.481989	0.0479584	0.202705	0.252247	-1.00021	0.0466137						4	4	4	26.8	26.8	26.8	18.066	0	13.826	1052100000	21	0.513647	0.478001	Q60772	Q60772	Cyclin-dependent kinase 4 inhibitor C	Cdkn2c
0.417891	0.2978	1.16144	0.244648	0.419456	-0.220072						25	25	25	50.4	50.4	50.4	68.561	0	226.82	4186200000	103	0.653422	0.4777	Q8BGZ4;Q8BGZ4-2	Q8BGZ4;Q8BGZ4-2	Cell division cycle protein 23 homolog	Cdc23
-0.513853	-1.17875	-1.29786	-1.65486	-1.3847	-1.37828						7	7	7	29.9	29.9	29.9	36.354	0	44.735	629100000	11	0.848676	0.475792	Q811I0	Q811I0	ATP synthase mitochondrial F1 complex assembly factor 1	Atpaf1
0.536648	0.549799	0.027956	-0.195414	0.199509	-0.316139						10	10	10	59.8	59.8	59.8	26.864	0	112.23	1477000000	37	0.960177	0.475482	Q9D853	Q9D853	Protein-lysine N-methyltransferase Mettl10	Mettl10
0.787699	0.804911	1.43035	0.628729	0.703468	0.264933						39	39	39	52	52	52	96.428	0	262.29	7997400000	166	0.881725	0.475277	Q9ESV0	Q9ESV0	ATP-dependent RNA helicase DDX24	Ddx24
2.92938	2.81841	2.71325	2.22212	2.1237	2.69039						8	8	7	69.8	69.8	65.8	22.464	0	127.1	4275000000	59	1.20255	0.474943	Q9DAP7	Q9DAP7	Histone chaperone ASF1B	Asf1b
-2.19748	-2.11054	-2.28941	-3.28995	-2.5905	-2.14029						26	26	26	19.1	19.1	19.1	216.82	0	108.52	2033000000	60	0.631557	0.474436	Q8R418;Q8R418-2	Q8R418;Q8R418-2	Endoribonuclease Dicer	Dicer1
-2.79068	-4.69267	-4.52796	-4.41852	-4.65079	-4.36378						13	13	13	8.1	8.1	8.1	196.53	0	32.07	626190000	23	0.315375	0.473922	A2AUM9	A2AUM9	Centrosomal protein of 152 kDa	Cep152
-1.39766	-1.96538	-1.547	-1.6321	-1.28195	-3.41738						5	5	5	27.5	27.5	27.5	25.493	0	10.129	427670000	5	0.279113	0.473795	Q3UBZ5;Q3UBZ5-2	Q3UBZ5;Q3UBZ5-2	MIF4G domain-containing protein	Mif4gd
4.16686	3.35007	3.36642	2.97633	3.38791	3.09889						8	8	8	83.1	83.1	83.1	7.8501	0	49.886	4485300000	31	0.733121	0.473412	P63213	P63213	Guanine nucleotide-binding protein G(I)/G(S)/G(O) subunit gamma-2	Gng2
1.01546	0.335609	0.132284	-0.122065	-0.155302	0.340504						7	7	7	17.9	17.9	17.9	36.566	0	16.082	1779500000	23	0.692554	0.473405	Q80X95;Q6NTA4	Q80X95;Q6NTA4	Ras-related GTP-binding protein A;Ras-related GTP-binding protein B	Rraga;Rragb
1.50027	1.16807	1.64699	0.903893	0.855633	1.13597				+	WT_KO	17	17	17	49.9	49.9	49.9	44.013	0	81.008	3748100000	74	1.33396	0.473279	Q61239	Q61239	Protein farnesyltransferase/geranylgeranyltransferase type-1 subunit alpha	Fnta
1.87249	0.110294	0.199789	0.233658	0.195097	0.336639						22	22	21	40.9	40.9	38.8	50.248	0	81.871	3706200000	49	0.339892	0.472393	Q922M5	Q922M5	Cell division cycle-associated 7-like protein	Cdca7l
-2.60701	-2.59805	-3.45118	-3.50747	-3.71401	-2.85183						5	5	5	13.8	13.8	13.8	48.499	0	6.002	193550000	4	0.543281	0.472357	P56931	P56931	Transcription factor E2F2	E2f2
-0.209595	-0.657927	-0.19109	-1.0285	-0.711603	-0.735289						21	21	21	29.4	29.4	29.4	112.41	0	145.88	2796700000	89	1.20929	0.472261	Q8K2V6;Q8K2V6-2	Q8K2V6;Q8K2V6-2	Importin-11	Ipo11
1.24045	1.34006	1.24981	0.871784	0.817833	0.72397				+	WT_KO	20	20	20	66.5	66.5	66.5	52.768	0	195.92	5006600000	139	3.03813	0.472245	Q9D2C2;Q9D2C2-2	Q9D2C2;Q9D2C2-2	Protein SAAL1	Saal1
3.12794	2.82393	2.42762	2.64031	1.45349	2.87303						4	4	4	44.4	44.4	44.4	13.194	0	30.903	3760800000	25	0.413694	0.470885	Q9Z199;P63271	Q9Z199;P63271	Transcription elongation factor SPT4-B;Transcription elongation factor SPT4-A	Supt4h1b;Supt4h1a
2.96996	3.50839	3.30798	2.88	2.90503	2.58896						1	1	1	7.9	7.9	7.9	16.607	0	10.138	4108300000	12	1.18346	0.47078	Q9R1Q7	Q9R1Q7	Proteolipid protein 2	Plp2
-1.84846	-2.11613	-1.72251	-2.19636	-2.14111	-2.76155						3	3	3	11.8	11.8	11.8	26.776	0.0004852	4.1543	328400000	11	0.959229	0.470644	Q8K2U2	Q8K2U2	Alpha-ketoglutarate-dependent dioxygenase alkB homolog 6	Alkbh6
NaN	NaN	-7.63843	-8.18275	-8.10419	-8.03895	+					21	1	1	6.8	0.5	0.5	253.62	1	-2	31790000	0	0	0.470205	Q71LX4	Q71LX4	Talin-2	Tln2
0.221775	0.276947	0.374384	0.023222	-0.44429	-0.116369				+	WT_KO	10	10	10	54.4	54.4	54.4	33.758	0	84.171	1363600000	29	1.49519	0.470181	Q8K2H2	Q8K2H2	OTU domain-containing protein 6B	Otud6b
2.71962	2.90255	5.0911	3.02645	3.28563	2.99089						22	22	22	82.9	82.9	82.9	27.497	0	202.84	18963000000	139	0.241617	0.4701	O09131;Q8K2Q2	O09131	Glutathione S-transferase omega-1	Gsto1
-0.194523	-0.351322	0.090107	-0.650457	-0.790802	-0.424381				+	WT_KO	9	9	9	38.1	38.1	38.1	32.313	0	92.785	1083900000	29	1.3134	0.469968	Q924T2	Q924T2	28S ribosomal protein S2, mitochondrial	Mrps2
-4.19527	-5.27219	-6.11581	-5.92835	-5.22036	-5.84432						6	6	6	9.1	9.1	9.1	119.56	0	54.251	148270000	10	0.321874	0.469921	O08901	O08901	Mitotic checkpoint serine/threonine-protein kinase BUB1	Bub1
-4.52836	-1.36432	-3.54181	-4.19239	-3.40403	-3.24566						7	7	7	14.8	14.8	14.8	69.724	0	10.753	414600000	8	0.182484	0.469202	Q80TG1-2;Q80TG1;Q80TG1-3;Q80TG1-4	Q80TG1-2;Q80TG1;Q80TG1-3;Q80TG1-4	KAT8 regulatory NSL complex subunit 1	Kansl1
2.71758	2.93704	3.02745	2.19079	2.40815	2.67724				+	WT_KO	25	17	17	65.1	50.9	50.9	57.772	0	200.36	10808000000	135	1.30608	0.468634	O35344	O35344	Importin subunit alpha-4	Kpna3
-3.06063	-3.45964	-3.59948	-3.94323	-3.39373	-4.18645						10	10	10	19.5	19.5	19.5	91.982	0	28.443	405430000	17	0.755479	0.467885	B2RUR8;Q8R554	B2RUR8	OTU domain-containing protein 7B	Otud7b
-3.07397	-2.68449	-2.82596	-3.21575	-3.9819	-2.78886						5	5	5	13.4	13.4	13.4	51.421	0	6.0137	226340000	8	0.565532	0.467365	O54784;Q8VDF3;Q8VDF3-2	O54784	Death-associated protein kinase 3	Dapk3
0.197441	-0.217108	0.168049	-0.52322	-0.359707	-0.3701				+	WT_KO	73	73	73	38.5	38.5	38.5	266.23	0	323.31	9724900000	233	1.50434	0.467136	Q6PR54;Q6PR54-3;Q6PR54-2	Q6PR54;Q6PR54-3;Q6PR54-2	Telomere-associated protein RIF1	Rif1
-4.29856	-5.89522	-5.74766	-4.94946	-6.15961	-6.23353						3	3	3	11.2	11.2	11.2	43.452	0.00016622	5.2978	58935000	2	0.28658	0.467059	Q8BKY8	Q8BKY8	Transcription termination factor 2, mitochondrial	Mterf2
-6.597	-5.97751	-5.73619	-6.42725	-6.78842	-6.49392						1	1	1	1.2	1.2	1.2	113.18	0.00064568	4.0739	65994000	4	0.768549	0.466295	Q91VB4	Q91VB4	Hermansky-Pudlak syndrome 3 protein homolog	Hps3
-0.00532532	0.1257	0.220886	-0.0723877	-0.668127	-0.3169						13	13	13	41.3	41.3	41.3	45.145	0	73.763	1764700000	49	1.18534	0.466225	Q8BKJ9	Q8BKJ9	NAD-dependent protein deacetylase sirtuin-7	Sirt7
-1.98372	-2.0786	-2.71023	-3.12857	-3.09324	-1.94507						7	7	7	21.1	21.1	21.1	33.975	0	14.319	320870000	15	0.442881	0.464777	Q8C142	Q8C142	Low density lipoprotein receptor adapter protein 1	Ldlrap1
-0.776049	-1.09179	-1.70633	-1.51998	-0.993092	-2.45449						4	4	4	39.4	39.4	39.4	15.709	0	10.718	327070000	7	0.385566	0.464467	Q8VCS6	Q8VCS6	Mediator of RNA polymerase II transcription subunit 9	Med9
-0.0256615	-0.155083	-0.38076	-0.968164	-0.228014	-0.754698						12	12	12	24.1	24.1	24.1	71.06	0	35.959	2399800000	54	0.887441	0.463124	Q8K297	Q8K297	Procollagen galactosyltransferase 1	Colgalt1
0.0335293	-1.11357	-0.858412	-0.504696	-2.11477	-0.704346						2	2	2	21	21	21	23.787	0	20.211	489160000	8	0.306106	0.461786	Q99KS6-2;Q99KS6	Q99KS6-2;Q99KS6	Manganese-dependent ADP-ribose/CDP-alcohol diphosphatase	Adprm
-5.89171	-6.29637	-7.14235	NaN	-6.9041	NaN						65	1	1	62.7	2.4	2.4	114.68	0.00016554	5.1415	48532000	1	0	0.460625	Q8C2K5-2	Q8C2K5-2	RAS protein activator like-3	Rasal3
4.48091	4.24583	4.21642	3.95096	3.98228	3.62819				+	WT_KO	10	10	10	55	55	55	31.013	0	249.6	24345000000	146	1.51248	0.460578	O35658	O35658	Complement component 1 Q subcomponent-binding protein, mitochondrial	C1qbp
2.63111	2.70347	2.9374	2.05271	2.6538	2.18552						26	26	26	94.1	94.1	94.1	39.166	0	323.31	11129000000	158	1.05747	0.459983	Q99P31	Q99P31	Hsp70-binding protein 1	Hspbp1
-2.35325	-3.03246	-1.9541	-2.86385	-2.20902	-3.64684						9	9	9	22.3	22.3	22.3	58.193	0	31.854	491130000	19	0.369086	0.459963	Q8C6L5	Q8C6L5	Cyclic GMP-AMP synthase	Mb21d1
0.994072	0.738321	1.2371	0.23765	0.887949	0.464138						15	14	14	61.1	61.1	61.1	33.75	0	84.927	2778600000	40	0.897968	0.45992	P30285	P30285	Cyclin-dependent kinase 4	Cdk4
4.32446	3.96318	4.00407	3.57441	3.83634	3.50326				+	WT_KO	34	34	34	73.5	73.5	73.5	49.03	0	323.31	37575000000	239	1.40212	0.459235	Q8BWY3	Q8BWY3	Eukaryotic peptide chain release factor subunit 1	Etf1
0.573946	0.475655	0.672178	0.28826	0.0126781	0.043951				+	WT_KO	28	28	28	43.3	43.3	43.3	83.549	0	106.18	5266100000	107	1.93713	0.458963	Q8K0D5	Q8K0D5	Elongation factor G, mitochondrial	Gfm1
5.45376	5.61124	5.9309	5.38949	5.45882	4.77317						11	11	11	95.5	95.5	95.5	10.051	0	27.904	22066000000	120	0.818474	0.458141	P14069	P14069	Protein S100-A6	S100a6
-0.0501595	-0.161613	-0.067812	-0.683187	-0.612526	-0.357136				+	WT_KO	6	6	6	21.8	21.8	21.8	34.709	0	26.609	728540000	16	1.91989	0.457755	P29037;Q6SJ95	P29037;Q6SJ95	TATA-box-binding protein;TATA box-binding protein-like protein 2	Tbp;Tbpl2
-4.11536	-5.84331	-5.4578	-6.09391	-5.81547	-4.86945						2	2	2	8.1	8.1	8.1	46.986	0.00032971	4.9798	57429000	1	0.285586	0.454118	Q61457	Q61457	G1/S-specific cyclin-E1	Ccne1
-4.22035	-3.12562	-3.62155	-4.54477	-3.26179	-4.52323						3	3	3	10.3	10.3	10.3	37.629	0.0072551	2.0482	136690000	5	0.357323	0.45409	Q9JL56	Q9JL56	Glycerophosphodiester phosphodiesterase 1	Gde1
-3.7261	-2.15213	-1.68523	-2.07427	-2.52317	-4.32687						3	3	3	2.8	2.8	2.8	69.1	0.0096986	1.8034	412030000	5	0.187477	0.453617	Q9D1T0	Q9D1T0	Leucine-rich repeat and immunoglobulin-like domain-containing nogo receptor-interacting protein 1	Lingo1
-1.32893	-1.58038	NaN	-2.08328	-1.32551	-2.31503						2	2	2	20	20	20	12.017	0.00095314	3.4865	107420000	3	0.473148	0.453283	Q9CQW0	Q9CQW0	ER membrane protein complex subunit 6	Emc6
-0.83242	-0.801504	-0.365076	-1.21778	-1.3332	-0.805786						3	3	3	27.9	27.9	27.9	16.441	0	7.2439	325960000	9	0.963472	0.45259	Q9CQP2	Q9CQP2	Trafficking protein particle complex subunit 2	Trappc2
1.87066	1.2644	1.68327	1.12574	1.54331	0.791735						36	36	36	62.8	62.8	62.8	74.112	0	119.12	9255100000	152	0.736287	0.452515	Q99ME9	Q99ME9	Nucleolar GTP-binding protein 1	Gtpbp4
-2.49417	-3.06785	-3.35873	-3.94714	-3.28643	-3.04325						6	6	6	11.5	11.5	11.5	57.368	0	10.288	336470000	14	0.538032	0.452022	Q3UJV1	Q3UJV1	Coiled-coil domain-containing protein 61	Ccdc61
1.9826	1.82091	1.98499	0.997883	1.56659	1.87028						10	10	10	40.6	40.6	40.6	17.725	0	78.835	3329400000	38	0.797633	0.45125	Q9D6U8	Q9D6U8	Protein FAM162A	Fam162a
-0.60536	-0.950048	-0.693813	-1.39385	-0.77212	-1.43692						25	25	25	39.5	39.5	39.5	97.747	0	138.15	2365200000	81	0.881777	0.451221	Q8K4L0	Q8K4L0	ATP-dependent RNA helicase DDX54	Ddx54
-4.64829	NaN	-6.2947	-6.21223	-5.82335	-5.73242						3	3	3	4.4	4.4	4.4	90.545	0	10.393	56533000	4	0.273258	0.451168	Q7TN60;Q7TN60-3;Q7TN60-2;Q7TN60-4	Q7TN60;Q7TN60-3;Q7TN60-2	Transmembrane channel-like protein 6	Tmc6
3.64757	2.73896	2.88955	2.82601	2.61104	2.48752						24	24	24	77.7	77.7	77.7	37.863	0	295.01	17901000000	185	0.687868	0.450506	P18155;D3YZG8	P18155	Bifunctional methylenetetrahydrofolate dehydrogenase/cyclohydrolase, mitochondrial;NAD-dependent methylenetetrahydrofolate dehydrogenase;Methenyltetrahydrofolate cyclohydrolase	Mthfd2
-3.42201	-3.38933	-3.29416	-4.01352	-3.93485	-3.50791				+	WT_KO	11	11	11	11.3	11.3	11.3	162.54	0	27.138	567960000	14	1.3047	0.450261	Q99NG0	Q99NG0	Helicase ARIP4	Rad54l2
-1.07543	-0.739925	-0.616089	-1.71507	-1.28586	-0.777493						10	10	10	31.2	31.2	31.2	33.982	0	22.474	740590000	22	0.670762	0.448992	Q99J47-2;Q99J47	Q99J47-2;Q99J47	Dehydrogenase/reductase SDR family member 7B	Dhrs7b
-1.87911	-1.42321	-1.81503	-2.29857	-2.11284	-2.05167				+	WT_KO	14	14	14	27.3	27.3	27.3	89.125	0	52.744	1109700000	30	1.30788	0.448575	P49135	P49135	TFIIH basal transcription factor complex helicase XPB subunit	Ercc3
-1.18519	-1.43208	-1.40325	-1.57746	-2.46972	-1.31771						38	38	37	37.7	37.7	36.8	133.37	0	88.146	2234700000	49	0.555559	0.448123	P52332	P52332	Tyrosine-protein kinase JAK1	Jak1
NaN	-6.13799	-6.35558	-5.46836	-6.42054	-8.19507						2	2	2	2.7	2.7	2.7	127.48	0.00016562	5.1628	61859000	1	0.158427	0.447872	Q64700	Q64700	Retinoblastoma-like protein 2	Rbl2
3.86221	4.05774	4.03418	3.44831	3.47238	3.69053				+	WT_KO	76	76	76	65.1	65.1	65.1	126.85	0	323.31	74832000000	427	1.97804	0.447638	Q3U1J4	Q3U1J4	DNA damage-binding protein 1	Ddb1
0.0506039	-1.00601	-1.26381	-1.56533	-0.447023	-1.5488						6	6	6	41.2	41.2	41.2	22.607	0	25.584	586990000	6	0.338179	0.447311	Q9JJR8;Q9CR23	Q9JJR8	Transmembrane protein 9B	Tmem9b
3.29899	3.07471	3.16385	2.64305	2.9798	2.57299				+	WT_KO	11	11	11	71.3	71.3	71.3	12.097	0	71.865	4756600000	43	1.46663	0.447238	Q91WS0	Q91WS0	CDGSH iron-sulfur domain-containing protein 1	Cisd1
-1.36663	-2.68479	-2.59142	-2.63026	-2.5295	-2.82446						17	17	17	23	23	23	94.347	0	60.203	1055700000	34	0.443059	0.447128	O35551-2;O35551-3;O35551;O35551-6;O35551-5;O35551-4	O35551-2;O35551-3;O35551;O35551-6;O35551-5;O35551-4	Rab GTPase-binding effector protein 1	Rabep1
2.48067	2.32971	2.13235	2.12438	1.63892	1.83989						8	8	8	70.1	70.1	70.1	15.147	0	29.513	2613700000	46	1.21133	0.446512	Q9DB42	Q9DB42	Zinc finger protein 593	Znf593
2.38525	2.08486	1.81509	1.73419	2.36537	0.847492						2	2	2	34.5	34.5	34.5	6.6979	0.0014131	3.118	1184800000	11	0.401908	0.446052	P56379	P56379	6.8 kDa mitochondrial proteolipid	Mp68
0.82353	-0.973713	-1.16666	-0.913982	-1.30209	-0.437828						33	33	33	44.6	44.6	44.6	103.45	0	207.59	4464300000	88	0.260706	0.445685	Q99KD5	Q99KD5	Protein unc-45 homolog A	Unc45a
0.620646	0.0592346	0.679758	-0.0684395	0.0547714	0.0384121						8	8	8	77.8	77.8	77.8	13.131	0	87.995	843830000	26	1.03732	0.444965	Q9D8C6	Q9D8C6	Mediator of RNA polymerase II transcription subunit 11	Med11
2.39176	2.71483	2.95277	1.88831	3.08531	1.75461						24	24	24	56.3	56.3	56.3	69.062	0	323.31	13343000000	137	0.416812	0.443713	Q9DBG6	Q9DBG6	Dolichyl-diphosphooligosaccharide--protein glycosyltransferase subunit 2	Rpn2
5.25541	5.13066	4.97625	4.48324	4.9574	4.59236						37	37	26	75.5	75.5	57.1	55.074	0	323.31	64164000000	394	1.2637	0.44311	O09106	O09106	Histone deacetylase 1	Hdac1
-0.689312	-1.99166	-1.50721	-1.61027	-2.53627	-1.36952						2	2	2	22.6	22.6	22.6	18.53	0	11.11	180510000	4	0.353579	0.442624	Q8R3W5	Q8R3W5	tRNA-splicing endonuclease subunit Sen15	Tsen15
2.12568	2.22548	2.20659	1.09517	1.70548	2.43146						3	3	3	50	50	50	9.3308	0	17.728	1606000000	21	0.497943	0.441879	Q9CQ91	Q9CQ91	NADH dehydrogenase [ubiquinone] 1 alpha subcomplex subunit 3	Ndufa3
-3.50525	NaN	-4.20522	-5.83026	-3.76717	-3.29366						1	1	1	4	4	4	41.789	0	55.382	68046000	2	0.155379	0.441794	Q9JKN1	Q9JKN1	Zinc transporter 7	Slc30a7
-4.59403	-4.21511	-4.41794	-5.2464	-4.3363	-4.96736						16	16	16	8.3	8.3	8.3	300.22	0	34.519	594800000	29	0.690926	0.440994	Q9JKK8	Q9JKK8	Serine/threonine-protein kinase ATR	Atr
3.36878	3.14086	3.1847	3.04275	2.76884	2.56241				+	WT_KO	30	13	12	88.7	59.9	56.6	37.186	0	187.31	14003000000	110	1.32362	0.440115	P62141	P62141	Serine/threonine-protein phosphatase PP1-beta catalytic subunit	Ppp1cb
-1.78226	-1.66042	-1.6144	-2.1537	-2.00759	-2.21317				+	WT_KO	13	13	13	36.7	36.7	36.7	39.599	0	59.063	483570000	18	2.2904	0.439121	Q8C6E0	Q8C6E0	Cilia- and flagella-associated protein 36	Cfap36
-0.659021	-0.493288	-0.58152	-2.36938	0.503937	-1.18113						5	5	5	29.8	29.8	29.8	10.505	0	27.253	338630000	10	0.202094	0.437578	P56565	P56565	Protein S100-A1	S100a1
3.29858	2.952	3.71821	2.56329	3.23056	2.86271						40	40	40	79.8	79.8	79.8	57.568	0	323.31	22139000000	221	0.676244	0.437409	Q8JZK9;P54869	Q8JZK9	Hydroxymethylglutaryl-CoA synthase, cytoplasmic	Hmgcs1
0.384691	0.155277	0.516434	-0.0124626	0.0760269	-0.31893						9	9	9	36.4	36.4	36.4	16.564	0	52.126	893110000	20	1.2851	0.437256	Q9D6K8	Q9D6K8	FUN14 domain-containing protein 2	Fundc2
-6.88795	-6.28582	-5.61883	-7.50675	-6.7527	-5.84444						6	3	3	6.8	4	4	130.12	0.0030774	2.5556	76759000	1	0.292794	0.437098	Q60575-3;Q60575-2;Q60575	Q60575-3;Q60575-2;Q60575	Kinesin-like protein KIF1B	Kif1b
-1.77241	-4.36963	-3.99273	-3.01098	-4.74864	-3.68468						5	5	5	32	32	32	27.014	0	11.114	163290000	8	0.173021	0.436509	Q05915	Q05915	GTP cyclohydrolase 1	Gch1
-2.86806	-2.71283	-2.47233	-3.32005	-2.87169	-3.17016						8	8	8	18.6	18.6	18.6	63.379	0	14.284	391120000	9	1.17219	0.436225	Q8BXN9;Q8BXN9-2;Q8BXN9-3	Q8BXN9;Q8BXN9-2	Transmembrane protein 87A	Tmem87a
-1.5898	-1.83238	-1.71255	-1.81421	-1.08652	-3.54129						1	1	1	21.5	21.5	21.5	8.1828	0	20.562	118510000	5	0.234077	0.435762	P60603	P60603	Reactive oxygen species modulator 1	Romo1
3.19582	3.09398	2.95108	2.67339	2.53268	2.72802				+	WT_KO	9	8	8	76.8	67	67	12.293	0	100.56	5163600000	64	2.04591	0.435601	P56212;P56212-2	P56212;P56212-2	cAMP-regulated phosphoprotein 19	Arpp19
-1.12901	-0.680437	-0.59342	-1.38719	-1.29486	-1.02719						17	17	17	32.7	32.7	32.7	67.146	0	114.47	1481600000	45	1.03299	0.435459	O08856	O08856	RNA polymerase II elongation factor ELL	Ell
-0.99543	-0.71611	-0.569027	-1.46134	-0.897215	-1.22642						32	19	19	41.1	29	29	87.752	0	82.446	2463400000	59	0.990043	0.4348	Q3TCH7	Q3TCH7	Cullin-4A	Cul4a
-0.261292	0.21979	0.354046	-0.474077	-0.148132	-0.368391						8	8	8	80.7	80.7	80.7	17.809	0	75.614	1021300000	18	0.968791	0.434381	Q60773	Q60773	Cyclin-dependent kinase 4 inhibitor D	Cdkn2d
-5.42506	-4.90902	-5.40021	-5.40409	-6.24126	-5.3904						2	2	2	2.7	2.7	2.7	124.84	0	10.654	133690000	4	0.591482	0.433822	Q80V94	Q80V94	AP-4 complex subunit epsilon-1	Ap4e1
2.8424	2.86658	2.88892	2.44643	2.43066	2.42				+	WT_KO	23	23	19	52.5	52.5	42.5	39.842	0	137.56	13261000000	147	5.01568	0.433603	Q06138	Q06138	Calcium-binding protein 39	Cab39
2.07933	1.79908	2.13041	1.92872	1.34532	1.43767						30	30	30	55.7	55.7	55.7	65.629	0	323.31	10557000000	163	0.972515	0.432367	Q8BQ30;Q8BQ30-2	Q8BQ30;Q8BQ30-2	Phostensin	Ppp1r18
1.64091	1.81574	1.67524	1.16798	1.35834	1.3098				+	WT_KO	10	10	10	66.9	66.9	66.9	19.526	0	107.58	2553600000	48	2.27925	0.431926	Q8R2Y8	Q8R2Y8	Peptidyl-tRNA hydrolase 2, mitochondrial	Ptrh2
5.18221	5.49881	5.43926	4.84873	5.00829	4.96769				+	WT_KO	11	11	11	98.2	98.2	98.2	12.473	0	195.4	25043000000	98	1.78788	0.431856	P83940	P83940	Transcription elongation factor B polypeptide 1	Tceb1
-4.88255	-4.84507	-4.69826	-5.18855	-5.99053	-4.54138						3	3	3	6.5	6.5	6.5	79.835	0	14.205	94748000	10	0.437452	0.431527	Q9D2Q2	Q9D2Q2	Probable tRNA (uracil-O(2)-)-methyltransferase	Trmt44
-4.62264	-3.73017	-3.76377	-4.50852	-4.23908	-4.66283	+					2	2	2	3.9	3.9	3.9	89.394	1	-2	217150000	1	0.609858	0.431286	Q9Z268	Q9Z268	RasGAP-activating-like protein 1	Rasal1
-1.05418	-1.03402	-1.43007	-1.36596	-1.85138	-1.59414						10	10	10	32.9	32.9	32.9	38.789	0	33.395	973970000	30	1.0641	0.431068	Q99MK9;Q99MK9-2	Q99MK9;Q99MK9-2	Ras association domain-containing protein 1	Rassf1
-0.794712	-0.715469	-0.762676	-1.21582	-0.63904	-1.71056						3	3	3	22.2	22.2	22.2	18.104	0	17.134	420700000	11	0.624288	0.430854	Q9CWU6-2;Q9CWU6	Q9CWU6-2;Q9CWU6	Ubiquinol-cytochrome-c reductase complex assembly factor 1	Uqcc1
-0.204271	-0.459305	-0.449833	-0.809551	-0.806505	-0.789616				+	WT_KO	29	29	28	54.6	54.6	54.6	67.177	0	199.7	1830100000	56	2.16984	0.430754	Q80UP5	Q80UP5	Ankyrin repeat domain-containing protein 13A	Ankrd13a
1.4917	1.09755	1.01016	1.33857	0.289038	0.679737						18	18	18	75.1	75.1	75.1	34.627	0	102.84	3930100000	74	0.561913	0.430688	Q9JM90;Q9JM90-2	Q9JM90	Signal-transducing adaptor protein 1	Stap1
-3.57435	-3.8083	-3.16855	-3.85982	-3.66052	-4.32119						1	1	1	3.2	3.2	3.2	31.231	0.003677	2.4282	108040000	4	0.727875	0.430106	Q3KNM2	Q3KNM2	E3 ubiquitin-protein ligase MARCH5	2019-03-05
-0.257292	-0.45052	-0.890213	-0.859354	-1.10224	-0.925573						21	21	21	36.6	36.6	36.6	80.371	0	132.2	2087700000	67	1.00393	0.429715	Q923E4;Q923E4-2	Q923E4;Q923E4-2	NAD-dependent protein deacetylase sirtuin-1;SirtT1 75 kDa fragment	Sirt1
-0.648926	-0.796751	-0.599195	-1.32061	-1.11494	-0.896788				+	WT_KO	7	7	7	33.5	33.5	33.5	23.034	0	17.892	651860000	23	1.46443	0.429155	Q8BPA8;Q8BPA8-2	Q8BPA8	Protein DPCD	Dpcd
2.24028	2.93534	3.04348	1.98191	3.04899	1.90167						5	5	5	21	21	21	32.065	0	26.885	5989400000	35	0.406738	0.428846	Q9CY50	Q9CY50	Translocon-associated protein subunit alpha	Ssr1
-2.80645	-2.37553	-2.39458	-2.76194	-2.16787	-3.93295						2	2	2	8.1	8.1	8.1	41.979	0	9.767	238420000	6	0.328314	0.42873	Q91ZN5-2;Q91ZN5	Q91ZN5-2;Q91ZN5	Adenosine 3-phospho 5-phosphosulfate transporter 1	Slc35b2
-2.17346	-3.033	-0.675604	-2.79379	-2.03947	-2.33332						11	11	11	22.8	22.8	22.8	64.227	0	76.78	737350000	20	0.232459	0.428174	Q62073	Q62073	Mitogen-activated protein kinase kinase kinase 7	Map3k7
-1.56141	-2.03098	-1.55166	-1.65424	-2.08934	-2.68403						2	2	2	6.6	6.6	6.6	33.061	0.00016753	5.6798	164180000	4	0.56222	0.42785	Q8BWG9	Q8BWG9	Calcium release-activated calcium channel protein 1	Orai1
-3.84565	-5.08463	-0.528147	-4.5756	-4.85607	-1.30941						21	14	12	40.8	32.9	28.7	70.741	0	59.083	727140000	18	0.0854629	0.427553	Q99K51	Q99K51	Plastin-3	Pls3
-0.825653	-0.292007	0.0585155	-0.837132	-0.785259	-0.718964						40	40	40	46.6	46.6	46.6	125.53	0	204.86	3936500000	113	0.757797	0.427403	Q5NC05	Q5NC05	Transcription termination factor 2	Ttf2
-3.46064	-3.36635	-3.59733	-3.93461	-3.394	-4.37757						4	4	4	15.1	15.1	15.1	47.406	0	21.21	192120000	6	0.6626	0.427285	Q9CZP5	Q9CZP5	Mitochondrial chaperone BCS1	Bcs1l
3.61521	3.39606	3.84142	3.0473	3.24609	3.28131				+	WT_KO	24	24	24	69.2	69.2	69.2	49.278	0	323.31	18217000000	157	1.34788	0.425997	Q8BY71	Q8BY71	Histone acetyltransferase type B catalytic subunit	Hat1
-4.37916	-4.29944	-3.48052	-4.85339	-3.23979	-5.34295						3	3	3	19.6	19.6	19.6	24.189	0.0012563	3.1293	87665000	3	0.240691	0.425669	Q8VCF1-2;Q8VCF1;Q8VCF1-3	Q8VCF1-2;Q8VCF1;Q8VCF1-3	Soluble calcium-activated nucleotidase 1	Cant1
-7.4764	-8.8665	-5.93942	-7.98235	-7.7231	NaN						2	2	2	1.1	1.1	1.1	219.89	0.0099911	1.7939	55123000	1	0.140389	0.425289	Q5PRF0	Q5PRF0	HEAT repeat-containing protein 5A	Heatr5a
0.928261	0.44589	0.659788	0.631826	0.358377	-0.228632						31	11	11	73.2	40.8	40.8	46.402	0	158.37	3308400000	101	0.663565	0.424122	P10630;P10630-2	P10630;P10630-2	Eukaryotic initiation factor 4A-II;Eukaryotic initiation factor 4A-II, N-terminally processed	Eif4a2
-0.125231	0.154778	-0.360882	-0.206978	-0.799444	-0.596786						8	8	8	13.8	13.8	13.8	45.58	0	18.761	1382300000	18	0.86086	0.423958	Q8BU14	Q8BU14	Translocation protein SEC62	Sec62
-4.44127	-2.96571	-2.61395	-4.55658	-3.20889	-3.52597						6	6	6	16.5	16.5	16.5	51.815	0	9.6267	238750000	7	0.241389	0.423506	Q9CYQ7	Q9CYQ7	Nuclear prelamin A recognition factor	Narf
-1.41743	-0.840109	-1.1656	-1.70596	-0.933371	-2.05374						40	40	40	26.3	26.3	26.3	213.67	0	172.1	4084300000	110	0.498409	0.423311	Q8BI84;Q8BI84-3;Q8BI84-2	Q8BI84;Q8BI84-3	Melanoma inhibitory activity protein 3	Mia3
-2.97873	-2.85653	-2.00828	-3.5168	-1.9588	-3.63756						2	2	2	6.5	6.5	6.5	49.804	0	10.99	154660000	5	0.273409	0.423204	Q8K358	Q8K358	Phosphatidylinositol glycan anchor biosynthesis class U protein	Pigu
0.827038	0.157612	0.11458	-0.251051	0.186996	-0.106255						21	21	21	59.8	59.8	59.8	54.831	0	192.71	3283600000	77	0.734074	0.42318	O70475	O70475	UDP-glucose 6-dehydrogenase	Ugdh
1.26004	1.20572	1.29899	0.385021	0.621025	1.48995						27	27	27	63.6	63.6	63.6	63.131	0	241.98	5483800000	100	0.556166	0.422921	Q9D0N7	Q9D0N7	Chromatin assembly factor 1 subunit B	Chaf1b
-3.5707	-3.92846	-2.54664	-4.41312	-3.82533	-3.07566						4	4	4	25.8	25.8	25.8	30.998	0	16.425	153940000	9	0.303496	0.422771	Q80V24	Q80V24	Transcription cofactor vestigial-like protein 4	Vgll4
-2.06838	-2.38419	-2.76389	-3.17774	-3.43502	-1.87087						4	4	4	16.8	16.8	16.8	34.971	0	9.4122	280030000	6	0.331955	0.42239	Q9CY52	Q9CY52	Probable tRNA(His) guanylyltransferase	Thg1l
0.143696	0.308716	0.230289	-0.275307	0.113516	-0.42029						20	20	20	28.1	28.1	28.1	93.275	0	71.823	3379600000	96	1.19144	0.421594	A2AJI0;A2AJI0-2	A2AJI0;A2AJI0-2	MAP7 domain-containing protein 1	Map7d1
-4.37098	-4.28096	-5.54829	NaN	-5.21818	-5.09168						1	1	1	6.6	6.6	6.6	40.178	0.0030764	2.5406	45495000	1	0.315228	0.421522	Q9D771	Q9D771	Transmembrane protein 206	Tmem206
-4.00887	-4.07221	-4.27381	-5.09693	-5.12444	-3.39526						6	6	6	13.2	13.2	13.2	55.324	0.00016736	5.6015	170700000	5	0.295223	0.420581	Q9D7B1	Q9D7B1	tRNA-dihydrouridine(20) synthase [NAD(P)+]-like	Dus2
2.32022	2.12267	2.61094	1.81133	2.71844	1.26417						20	20	20	71.4	71.4	71.4	30.752	0	266.97	6535200000	77	0.397063	0.419965	Q60931	Q60931	Voltage-dependent anion-selective channel protein 3	Vdac3
-4.1082	-5.66025	-2.70968	-5.29958	-3.23601	-5.20131						3	3	3	10.4	10.4	10.4	36.426	0.00032664	4.6563	109750000	6	0.143437	0.419587	Q9EPL4	Q9EPL4	Methyltransferase-like protein 9	Mettl9
-0.54814	-0.946177	-1.01273	-0.725525	-1.16019	-1.87561						10	10	10	43.7	43.7	43.7	35.652	0	21.767	867700000	15	0.499962	0.418091	Q921X6	Q921X6	DNA-directed RNA polymerase III subunit RPC6	Polr3f
-4.58498	-3.91803	-3.78108	-4.58142	-4.87522	-4.08165						10	10	10	8.9	8.9	8.9	142.99	0	19.287	382120000	12	0.544063	0.418063	Q3TUF7-3;Q3TUF7;Q3TUF7-2	Q3TUF7-3;Q3TUF7;Q3TUF7-2	YEATS domain-containing protein 2	Yeats2
2.94336	2.90168	2.80915	2.69834	2.3914	2.31226				+	WT_KO	35	35	35	36.3	36.3	36.3	68.512	0	323.31	13608000000	143	1.54796	0.417395	Q99KN9;Q99KN9-2	Q99KN9;Q99KN9-2	Clathrin interactor 1	Clint1
-0.155361	-1.28749	-0.280941	-0.673948	-0.990749	-1.31118						7	7	7	14.8	14.8	14.8	67.091	0	72.541	1242900000	12	0.445385	0.417363	Q09143;P18581-2	Q09143	High affinity cationic amino acid transporter 1	Slc7a1
-2.72774	-2.52957	-2.5102	-2.73584	-3.47869	-2.79966						11	11	11	19.2	19.2	19.2	92.632	0	26.722	623050000	25	0.773023	0.41556	Q8CIG3;Q8CIG3-2;Q8CIG3-3	Q8CIG3;Q8CIG3-2	Lysine-specific histone demethylase 1B	Kdm1b
1.81694	1.67169	1.97533	1.23585	1.94086	1.04143						16	16	16	50.6	50.6	50.6	35.147	0	67.161	4728600000	57	0.654809	0.415272	Q9QYF1	Q9QYF1	Retinol dehydrogenase 11	Rdh11
2.4713	3.16571	2.79015	2.16652	2.23331	2.78361						72	72	72	58.5	58.5	58.5	139.34	0	323.31	37244000000	474	0.671503	0.414574	O08808	O08808	Protein diaphanous homolog 1	Diaph1
-1.97821	-2.25878	-1.87549	-2.30107	-2.4999	-2.5548				+	WT_KO	5	5	5	19	19	19	38.636	0	7.4923	427880000	12	1.39932	0.41443	Q99J64	Q99J64	RNA-binding protein 43	Rbm43
-2.84387	-2.55042	-2.52268	-2.87988	-3.85797	-2.42217						12	12	12	9.5	9.5	9.5	191.9	0	26.721	1237400000	22	0.402856	0.414352	Q8BJ34-4;Q8BJ34;Q8BJ34-6;Q8BJ34-3;Q8BJ34-2;Q8BJ34-5	Q8BJ34-4;Q8BJ34;Q8BJ34-6;Q8BJ34-3	Meiosis arrest female protein 1	Marf1
-2.60831	-1.83672	-1.64677	-2.8716	-2.77963	-1.68298						3	3	3	12.6	12.6	12.6	28.396	0.0033763	2.4661	239290000	4	0.357956	0.414136	Q8BHE1	Q8BHE1	Gem-associated protein 8	Gemin8
-2.62421	-2.76782	-3.19228	-4.02826	-2.90796	-2.89047						15	15	15	17.8	17.8	17.8	163.62	0	160.56	902240000	34	0.428342	0.414124	Q80V62;Q80V62-2	Q80V62	Fanconi anemia group D2 protein homolog	Fancd2
-4.43196	-4.46015	NaN	-4.90766	-5.37343	-4.29854						16	2	2	35.8	7.5	7.5	40.63	0	9.5778	60052000	2	0.421443	0.413822	P04223-2	P04223-2	H-2 class I histocompatibility antigen, K-K alpha chain	H2-K1
0.825191	0.663883	0.850479	0.217899	0.18293	0.698923						54	54	54	46	46	46	169.43	0	323.31	9926800000	206	1.10139	0.413267	Q6ZQK0	Q6ZQK0	Condensin-2 complex subunit D3	Ncapd3
-2.24232	-2.92853	-2.53035	-3.57186	-2.13915	-3.22954						3	3	3	15.5	15.5	15.5	32.79	0.00016787	5.7884	158390000	3	0.362462	0.413116	Q9D3W4	Q9D3W4	GPN-loop GTPase 3	Gpn3
2.212	1.95315	1.98289	1.46831	2.05073	1.39016						6	6	6	27.5	27.5	27.5	30.381	0	60.722	4064500000	36	0.857463	0.412949	Q64310	Q64310	Surfeit locus protein 4	Surf4
-1.62679	-1.47174	-1.69993	-2.12057	-1.63909	-2.27763						11	11	11	22.5	22.5	22.5	67.272	0	39.473	960890000	31	0.949391	0.412943	Q8CIB9	Q8CIB9	N-acetyltransferase ESCO2	Esco2
-2.43543	-2.85842	-3.24492	-3.26343	-3.28762	-3.22458						6	6	6	38	38	38	31.739	0	15.047	226330000	8	0.813844	0.41229	Q9CZD5	Q9CZD5	Translation initiation factor IF-3, mitochondrial	Mtif3
-4.09935	-3.76801	-3.4522	-4.45998	-3.73941	-4.35421						9	9	9	21.9	21.9	21.9	69.399	0	22.465	225500000	8	0.634615	0.411347	Q6ZPT1;Q80TF4-5;Q80TF4-3;Q80TF4-4;Q80TF4-2;Q80TF4	Q6ZPT1;Q80TF4-5;Q80TF4-3;Q80TF4-4;Q80TF4-2;Q80TF4	Kelch-like protein 9;Kelch-like protein 13	Klhl9;Klhl13
-7.18245	-6.96249	-6.25424	-7.08348	-7.59881	-6.95027						2	2	2	1.9	1.9	1.9	119.2	0.00064257	3.8815	47345000	3	0.527809	0.411126	Q3U3T8-2;Q3U3T8-3;Q3U3T8	Q3U3T8-2;Q3U3T8-3;Q3U3T8	WD repeat-containing protein 62	Wdr62
-2.71623	-4.27818	-2.79304	-3.16622	-4.0213	-3.83299						6	6	6	15.1	15.1	15.1	75.128	0	36.511	261090000	13	0.291379	0.41102	Q91XL2	Q91XL2	Ligand of Numb protein X 2	Lnx2
2.00329	2.36375	1.68411	0.858572	1.77173	2.18802						10	10	10	51.4	51.4	51.4	19.784	0	82.555	4016500000	55	0.395576	0.410941	Q9CXZ1	Q9CXZ1	NADH dehydrogenase [ubiquinone] iron-sulfur protein 4, mitochondrial	Ndufs4
-0.320242	-0.0164413	0.137968	-0.590567	0.179161	-1.01837						6	6	6	15.5	15.5	15.5	79.996	0	101.66	1968800000	36	0.474074	0.410352	Q8C3X8	Q8C3X8	Lipase maturation factor 2	Lmf2
-0.464043	0.170214	0.169374	-0.760216	0.515148	-1.11009						10	10	10	41.7	41.7	41.7	26.175	0	21.689	1257300000	18	0.311932	0.410236	Q6QD59	Q6QD59	Vesicle transport protein SEC20	Bnip1
4.87657	5.02051	5.20805	4.78786	4.23233	4.8545						19	19	19	76.5	76.5	76.5	32.277	0	323.31	45696000000	274	0.870197	0.410149	P23492	P23492	Purine nucleoside phosphorylase	Pnp
-6.29667	-5.89306	-5.71377	-6.44803	-6.3059	NaN						2	2	2	5	5	5	48.994	0.0024695	2.6561	24316000	2	0.7654	0.409132	Q9Z0P7-2;Q9Z0P7-3;Q9Z0P7;Q9Z0P7-4	Q9Z0P7-2;Q9Z0P7-3;Q9Z0P7;Q9Z0P7-4	Suppressor of fused homolog	Sufu
0.42697	0.543949	0.470509	0.0450726	-0.0693264	0.241278				+	WT_KO	34	34	34	37	37	37	120.26	0	323.31	6073500000	119	1.86749	0.408134	P53569;P53569-2	P53569;P53569-2	CCAAT/enhancer-binding protein zeta	Cebpz
-1.45012	-2.65453	-2.72321	-3.00222	-2.38204	-2.66712						2	2	2	12.5	12.5	12.5	32.934	0.00016697	5.5221	320500000	4	0.38031	0.40784	Q8C460-2;Q8C460;Q8C460-3	Q8C460-2;Q8C460;Q8C460-3	ERI1 exoribonuclease 3	Eri3
-3.66768	-3.6824	-3.87078	-4.37632	-3.98411	-4.0831				+	WT_KO	5	5	1	11.3	11.3	3.3	79.576	0	21.086	223970000	8	1.4096	0.407554	Q80Y98;Q80Y98-2	Q80Y98;Q80Y98-2	Phospholipase DDHD2	Ddhd2
-2.0942	-2.10773	-1.77804	-2.42383	-2.40288	-2.37442				+	WT_KO	7	7	7	26.6	26.6	26.6	54.325	0	29.451	481680000	19	1.69864	0.407049	O88746;O88746-2	O88746	Target of Myb protein 1	Tom1
4.2673	4.95892	4.81333	3.44244	5.24956	4.12887						50	50	49	72	72	71	77.06	0	323.31	83242000000	405	0.289507	0.406226	P21981	P21981	Protein-glutamine gamma-glutamyltransferase 2	Tgm2
5.50863	5.12412	5.33283	4.88189	5.07419	4.791				+	WT_KO	31	24	24	90.2	83.7	83.7	27.778	0	323.31	49716000000	243	1.36504	0.406171	P68254;P68254-2	P68254;P68254-2	14-3-3 protein theta	Ywhaq
-2.46292	-1.59221	-1.99455	-2.6861	-1.86672	-2.71503						6	6	6	16.6	16.6	16.6	49.429	0	10.806	550770000	13	0.468783	0.406061	Q8VHI3	Q8VHI3	GDP-fucose protein O-fucosyltransferase 2	Pofut2
-2.76437	-3.47298	-3.39003	-2.98955	-4.61983	-3.23547						6	6	6	19.5	19.5	19.5	36.347	0.00032884	4.9095	182930000	8	0.296839	0.405819	Q8C0D0;Q8C0D0-2	Q8C0D0;Q8C0D0-2	Probable tRNA pseudouridine synthase 1	Trub1
1.16725	0.945625	1.06695	0.49103	0.728584	0.742825				+	WT_KO	16	16	16	62	62	62	30.708	0	88.462	2752900000	67	1.7594	0.405795	Q9D720	Q9D720	Non-structural maintenance of chromosomes element 1 homolog	Nsmce1
-5.11168	-4.43715	-4.43402	NaN	-4.96881	-5.16449						2	2	2	5.2	5.2	5.2	79.673	0.00048662	4.3414	71545000	2	0.570069	0.405701	Q91VX9	Q91VX9	Transmembrane protein 168	Tmem168
0.824398	0.783594	0.787155	0.0709	0.984125	0.126539						22	22	22	57.2	57.2	57.2	46.975	0	129.19	3431800000	62	0.613809	0.404528	Q9ESW4;Q9ESW4-2	Q9ESW4	Acylglycerol kinase, mitochondrial	Agk
1.72624	1.04809	1.06926	1.1209	0.909191	0.600601						34	34	34	45.7	45.7	45.7	102.65	0	298.3	9100100000	110	0.683391	0.404296	Q3UW53	Q3UW53	Protein Niban	Fam129a
0.215284	-0.000928879	0.261091	-0.34071	-0.0922947	-0.303524				+	WT_KO	30	30	30	57	57	57	79.864	0	188.48	3242400000	81	1.64739	0.403992	Q8K268	Q8K268	ATP-binding cassette sub-family F member 3	Abcf3
2.93839	3.48867	3.62938	3.14097	3.23195	2.47298						8	8	8	73.8	73.8	73.8	11.97	0	53.974	6306300000	76	0.561539	0.403511	Q9EQS3	Q9EQS3	C-Myc-binding protein	Mycbp
0.566925	0.120327	0.507877	0.242426	-0.123123	-0.134577						15	15	15	33.6	33.6	33.6	55.518	0	83.585	3513900000	76	1.0129	0.403468	Q8CE96;Q8CE96-3;Q8CE96-4	Q8CE96;Q8CE96-3	tRNA (adenine(58)-N(1))-methyltransferase non-catalytic subunit TRM6	Trmt6
-1.25731	-1.08862	-1.64756	-1.65205	-1.66564	-1.88404						8	8	8	21.7	21.7	21.7	44.687	0	32.1	809870000	27	1.0406	0.402744	Q9JIB4	Q9JIB4	General transcription factor IIH subunit 2	Gtf2h2
0.311226	0.460749	0.667376	0.361944	0.120274	-0.250622						15	15	14	39.2	39.2	37.5	64.844	0	224.21	4038100000	87	0.912864	0.402585	Q921T2-2;Q921T2-3;Q921T2	Q921T2-2;Q921T2-3;Q921T2	Torsin-1A-interacting protein 1	Tor1aip1
-2.61362	-3.69823	-3.02832	-4.34888	-2.68275	NaN						4	4	4	34.8	34.8	34.8	24.97	0	9.0638	139300000	4	0.203643	0.402425	Q9D6Z0;Q9D6Z0-2	Q9D6Z0;Q9D6Z0-2	Alpha-ketoglutarate-dependent dioxygenase alkB homolog 7, mitochondrial	Alkbh7
-2.98682	-2.42226	-3.01162	-3.50576	-3.30994	-2.81183						8	8	8	11.5	11.5	11.5	75.847	0	13.528	314460000	14	0.643381	0.402276	Q8CHY3;Q8CHY3-2	Q8CHY3	Dymeclin	Dym
-2.81602	-3.31775	-2.91198	-3.57477	-3.81596	-2.86074						7	7	7	14.7	14.7	14.7	53.511	0	8.057	288440000	9	0.546092	0.40191	Q8C2P3	Q8C2P3	tRNA-dihydrouridine(16/17) synthase [NAD(P)(+)]-like	Dus1l
0.634964	NaN	NaN	2.6949	-2.14304	0.152958						4	4	2	30.5	30.5	15.3	14.09	0	74.395	761950000	9	0	0.400023	P0CW03	P0CW03	Lymphocyte antigen 6C2	Ly6c2
-1.02491	-1.99903	-1.36443	-2.21868	-1.76518	-1.6012						7	7	7	27.5	27.5	27.5	29.188	0	18.567	633500000	15	0.514566	0.398893	Q9WUJ8	Q9WUJ8	Origin recognition complex subunit 6	Orc6
-0.084547	-0.139343	-0.0980072	-0.898249	-0.287134	-0.332579						12	12	12	41.4	41.4	41.4	39.552	0	109.5	1475500000	39	0.945576	0.398688	Q9CYC5	Q9CYC5	Kinetochore-associated protein DSN1 homolog	Dsn1
0.168116	0.294319	0.488882	-0.327084	0.439148	-0.356224						12	12	12	27.9	27.9	27.9	43.295	0	27.497	1772200000	33	0.651455	0.398492	Q9D517	Q9D517	1-acyl-sn-glycerol-3-phosphate acyltransferase gamma	Agpat3
-0.992102	-1.0833	-0.820799	-1.22335	-0.997421	-1.87028						6	6	6	39.3	39.3	39.3	20.358	0	9.5266	456830000	19	0.661829	0.398282	Q9CQI9	Q9CQI9	Mediator of RNA polymerase II transcription subunit 30	Med30
0.248861	0.447731	0.423212	0.0313396	0.338097	-0.443907						16	16	16	42.9	42.9	42.9	46.121	0	71.878	2062900000	41	0.777722	0.398092	P70295	P70295	Ancient ubiquitous protein 1	Aup1
-2.33938	-3.96766	-2.07047	-4.01053	-2.0829	-3.47596						4	4	4	9.5	9.5	9.5	50.844	0	7.3869	256270000	7	0.183461	0.397295	Q8K0P3	Q8K0P3	TLD domain-containing protein 1	Tldc1
0.00156975	-0.440401	0.0328827	-0.890055	-0.274208	-0.432461						9	9	9	46.5	46.5	46.5	36.525	0	51.522	1139000000	34	0.761834	0.396925	Q9D1H7;Q9D1H7-2	Q9D1H7;Q9D1H7-2	Golgi to ER traffic protein 4 homolog	Get4
-0.22991	-0.179068	0.0573521	-0.899143	-0.352228	-0.290272						86	86	86	45.3	45.3	45.3	290.08	0	323.31	10374000000	265	0.867475	0.396673	Q69ZR2	Q69ZR2	E3 ubiquitin-protein ligase HECTD1	Hectd1
0.370283	-0.543442	0.44924	-0.468992	-0.0631161	-0.377485						19	11	11	33.2	24	24	48.906	0	45.895	2535800000	47	0.506581	0.395225	Q8VEJ9	Q8VEJ9	Vacuolar protein sorting-associated protein 4A	Vps4a
-1.21373	-1.68596	-2.43467	-2.09392	-1.96229	-2.46373						7	7	7	22.3	22.3	22.3	37.809	0	15.064	520720000	26	0.43935	0.395197	Q9CWX2	Q9CWX2	Complex I intermediate-associated protein 30, mitochondrial	Ndufaf1
-2.12793	-2.76928	-2.44706	-2.98805	-3.12782	-2.41358						3	3	3	12.4	12.4	12.4	19.977	0.002468	2.6245	99257000	5	0.619963	0.395061	Q80XH1	Q80XH1	KxDL motif-containing protein 1	Kxd1
0.110462	-0.853825	-0.543409	-0.778048	-1.0685	-0.625233						1	1	1	11.2	11.2	11.2	14.617	0.00095329	3.49	274180000	6	0.560849	0.395004	Q9CQV6	Q9CQV6	Microtubule-associated proteins 1A/1B light chain 3B	Map1lc3b
1.57305	0.959209	1.37176	1.15833	1.07789	0.483192						21	13	1	83.2	69.9	7.5	30.764	0	269.28	2234700000	49	0.637856	0.394869	Q9JKB3-2	Q9JKB3-2	Y-box-binding protein 3	Ybx3
0.797077	0.728432	0.536036	0.0601196	0.548691	0.268316						5	5	5	40.9	40.9	40.9	17.595	0	31.596	1143600000	23	1.14836	0.394806	Q9CQL4	Q9CQL4	39S ribosomal protein L20, mitochondrial	Mrpl20
1.85184	1.82589	1.73418	0.789927	1.69188	1.74698						39	39	39	70.3	70.3	70.3	53.93	0	280.99	9049200000	136	0.56028	0.394374	Q8BT07;Q8BT07-2	Q8BT07;Q8BT07-2	Centrosomal protein of 55 kDa	Cep55
1.32036	1.04093	1.07307	0.874043	0.788088	0.589687				+	WT_KO	20	20	20	53.2	53.2	53.2	50.201	0	107.8	3339800000	50	1.4957	0.394181	P27577;P15037	P27577	Protein C-ets-1	Ets1
-0.347113	-0.29508	-0.413393	-0.826857	-0.0932255	-1.31753						31	31	31	35.8	35.8	35.8	132.39	0	135.11	3981500000	76	0.478703	0.39401	Q9EPE9	Q9EPE9	Manganese-transporting ATPase 13A1	Atp13a1
-1.88128	-1.97704	-1.95114	-2.15273	-2.97229	-1.86608						11	11	11	23.9	23.9	23.9	79.565	0	61.351	837220000	24	0.520013	0.393881	Q571G4;Q571G4-2;Q571G4-3;Q9WTJ6-2;Q9WTJ6	Q571G4	Protein lin-54 homolog	Lin54
3.9143	3.32721	3.62553	3.16014	3.11973	3.40656						27	27	19	59.3	59.3	45.1	57.922	0	323.31	17662000000	189	0.961098	0.393539	O35343	O35343	Importin subunit alpha-3	Kpna4
-1.44712	-0.660156	-0.778778	-2.07012	-0.555008	-1.44026						6	2	2	37.5	22.8	22.8	31.109	0	21.187	375250000	7	0.320348	0.393108	Q9ET47-7;Q9ET47-6;Q9ET47-5;Q9ET47-4;Q9ET47-2;Q9ET47-3;Q9ET47	Q9ET47-7;Q9ET47-6;Q9ET47-5;Q9ET47-4;Q9ET47-2;Q9ET47-3;Q9ET47	Espin	Espn
0.432575	-0.000278473	0.0983982	-0.27656	-0.147938	-0.222801				+	WT_KO	34	23	23	60.7	47.8	47.8	100.46	0	323.31	4039200000	93	1.34815	0.392665	Q99LG2	Q99LG2	Transportin-2	Tnpo2
-1.432	-0.981157	-0.900158	-1.71408	-1.08353	-1.69338						6	6	6	11.3	11.3	11.3	67.948	0	16.423	820600000	14	0.672792	0.392557	Q9WTK3	Q9WTK3	Glycosylphosphatidylinositol anchor attachment 1 protein	Gpaa1
-0.756832	0.1115	-0.338091	-1.03078	0.694658	-1.8232						6	6	6	36.8	36.8	36.8	35.897	0	26.268	961060000	23	0.191427	0.391968	Q8R1J9;Q8R1J9-2;P0C7W3	Q8R1J9;Q8R1J9-2;P0C7W3	Torsin-2A;Prosalusin;Salusin-beta	Tor2a
2.57814	2.68557	2.79432	2.01215	2.58125	2.2896						34	18	18	75.2	41.9	41.9	32.904	0	220.26	11896000000	69	1.04693	0.391677	P48962;Q3V132	P48962	ADP/ATP translocase 1	Slc25a4
-0.421883	0.0194664	-0.389765	0.862299	-1.77754	-1.05161						13	13	13	36.9	36.9	36.9	36.098	0	27.426	1415000000	25	0.186965	0.391555	Q8VDI1;Q8VDI1-2	Q8VDI1;Q8VDI1-2	Epithelial-stromal interaction protein 1	Epsti1
-1.85865	-2.12736	-2.21932	-2.41628	-2.7544	-2.20921						8	8	8	33.9	33.9	33.9	34.134	0	25.991	445690000	14	0.953246	0.391517	Q8K2C6	Q8K2C6	NAD-dependent protein deacylase sirtuin-5, mitochondrial	Sirt5
-3.03132	-3.3334	-2.10308	-3.53347	-3.07072	-3.03781						5	5	5	19	19	19	57.145	0	18.539	281720000	10	0.412584	0.391401	Q9ERE3	Q9ERE3	Serine/threonine-protein kinase Sgk3	Sgk3
-4.83073	-4.76994	-6.90814	-5.59373	NaN	-6.19284						3	3	3	6.9	6.9	6.9	94.28	0	11.539	72824000	3	0.152287	0.39035	A2ACJ2	A2ACJ2	Fanconi anemia-associated protein of 100 kDa	Faap100
2.77857	2.52093	2.81605	2.33354	2.26045	2.35103				+	WT_KO	19	19	19	78.2	78.2	78.2	38.822	0	257.96	8628300000	122	1.80312	0.390172	O54984	O54984	ATPase Asna1	Asna1
3.14171	3.37643	3.50302	2.74643	3.16254	2.94471						14	14	9	73.6	73.6	47.2	23.412	0	98.333	9763300000	84	1.14289	0.389162	P35278	P35278	Ras-related protein Rab-5C	Rab5c
-2.30162	-3.59428	-2.04602	-3.32919	-2.72798	-3.05074						7	7	7	19.7	19.7	19.7	58.512	0	34.61	348400000	11	0.311363	0.38866	Q62158	Q62158	Zinc finger protein RFP	Trim27
3.18557	2.89844	3.02711	2.41284	2.6784	2.85598						59	59	56	78.2	78.2	76.1	87.555	0	323.31	32064000000	321	1.19036	0.387969	Q8VDF2-2;Q8VDF2	Q8VDF2-2;Q8VDF2	E3 ubiquitin-protein ligase UHRF1	Uhrf1
0.946272	0.588303	0.740631	0.205805	0.441526	0.464285				+	WT_KO	25	25	23	47.9	47.9	42.7	71.011	0	165.45	3462300000	73	1.3662	0.387863	P69566;P69566-2	P69566;P69566-2	Ran-binding protein 9	Ranbp9
-1.77813	-2.05456	-2.25161	-2.56795	-2.11496	-2.56386						4	4	4	11.5	11.5	11.5	63.798	0	9.8346	485920000	14	0.886864	0.387491	Q61263	Q61263	Sterol O-acyltransferase 1	Soat1
-3.06684	-2.89809	-3.72284	-3.69502	-3.66262	-3.4911						6	6	6	5.8	5.8	5.8	118.46	0	13.776	488780000	9	0.677801	0.386992	Q3U2A8	Q3U2A8	Valine--tRNA ligase, mitochondrial	Vars2
-1.69705	-6.14527	-4.90228	-4.50216	-3.51014	-5.89236	+					2	2	2	4.4	4.4	4.4	61.818	1	-2	292850000	1	0.0922719	0.386687	Q3T9Z9-3;Q3T9Z9-2;Q3T9Z9	Q3T9Z9-3;Q3T9Z9-2;Q3T9Z9	Zinc finger with UFM1-specific peptidase domain protein	Zufsp
1.1064	0.235653	1.40165	1.1833	0.332218	0.0682278						130	130	130	40	40	40	482.63	0	323.31	32070000000	481	0.327562	0.386655	Q7TMY8;Q7TMY8-3;Q7TMY8-4;Q7TMY8-2	Q7TMY8;Q7TMY8-3;Q7TMY8-4;Q7TMY8-2	E3 ubiquitin-protein ligase HUWE1	Huwe1
5.33877	5.44394	5.43904	4.92055	4.95087	5.19159				+	WT_KO	89	89	89	81.7	81.7	81.7	82.342	0	323.31	152360000000	637	1.85749	0.386249	P49718	P49718	DNA replication licensing factor MCM5	Mcm5
3.56119	2.654	2.07096	2.81041	2.78171	1.53546						15	15	15	80.2	80.2	80.2	19.992	0	131.64	6120700000	53	0.253952	0.386194	Q9DCJ5	Q9DCJ5	NADH dehydrogenase [ubiquinone] 1 alpha subcomplex subunit 8	Ndufa8
-5.49859	-5.05657	-4.97223	-5.98213	-6.54289	-4.16096						5	5	5	24.9	24.9	24.9	38.272	0	16.122	31800000	0	0.201978	0.386193	Q9QXA7	Q9QXA7	Tripartite motif-containing protein 44	Trim44
-0.982033	-2.59546	-2.09785	-1.15173	-3.24474	-2.43532						3	3	3	20.9	20.9	20.9	15.809	0.00016576	5.2102	227090000	8	0.190757	0.385486	Q0VG62	Q0VG62	Uncharacterized protein C8orf59 homolog
-3.96928	-5.14019	-4.29229	-4.53188	-4.70415	-5.322						8	8	8	6.8	6.8	6.8	191.09	0	20.396	379230000	11	0.382618	0.385424	Q69Z38	Q69Z38	Pseudopodium-enriched atypical kinase 1	Peak1
-2.03921	-3.47825	-3.16136	-3.37078	-2.76711	-3.69664						5	5	5	20.6	20.6	20.6	43.567	0	23.174	294410000	9	0.30483	0.385236	Q8VCN5	Q8VCN5	Cystathionine gamma-lyase	Cth
1.59452	1.3217	1.71225	1.57209	0.395056	1.50598						7	7	7	45.3	45.3	45.3	19.52	0	32.384	1836700000	39	0.410011	0.385117	Q3THJ3	Q3THJ3	Probable RNA-binding protein EIF1AD	Eif1ad
-0.0965748	-0.156635	-0.383917	-0.798031	-0.56156	-0.432049				+	WT_KO	32	32	2	34	34	3.7	128.42	0	155.45	3902800000	94	1.30345	0.384837	Q9Z148-2;Q9Z148-3	Q9Z148-2;Q9Z148-3	Histone-lysine N-methyltransferase EHMT2	Ehmt2
-2.48412	-3.97239	-2.86168	-2.96953	-3.50073	-4.00091						5	2	2	15.8	7.8	7.8	37.697	0	16.063	124120000	5	0.289371	0.384331	Q9D032-2;Q9D032	Q9D032-2;Q9D032	Single-stranded DNA-binding protein 3	Ssbp3
-5.17094	-4.76218	-5.09054	-5.67993	-5.13112	-5.36518						6	6	6	5.4	5.4	5.4	161.21	0	9.1164	222030000	5	0.884968	0.384192	Q9JL70	Q9JL70	Fanconi anemia group A protein homolog	Fanca
-0.73798	-0.651085	-0.259815	-1.32628	-0.277798	-1.19634						6	6	6	12.8	12.8	12.8	48.166	0	21.353	925710000	20	0.458553	0.383848	Q9D6K9;Q9D6K9-2	Q9D6K9;Q9D6K9-2	Ceramide synthase 5	Cers5
-0.75864	-0.803463	-1.08807	-1.07536	-1.55015	-1.17597						14	14	14	40	40	40	54.346	0	95.897	1299900000	47	1.01475	0.383766	Q8BGQ1-2;Q8BGQ1	Q8BGQ1-2;Q8BGQ1	Spermatogenesis-defective protein 39 homolog	Vipas39
-3.23148	-3.31396	-3.33268	-4.21497	-3.044	-3.76791						6	6	6	10.7	10.7	10.7	94.946	0	25.909	398570000	7	0.486419	0.382916	P35951	P35951	Low-density lipoprotein receptor	Ldlr
-1.34334	-1.44644	-0.851873	-1.59818	-1.30467	-1.88738						6	6	6	28.6	28.6	28.6	33.221	0	16.339	460570000	20	0.701571	0.382858	Q9D0I4	Q9D0I4	Syntaxin-17	Stx17
-2.45139	-1.57794	-1.2663	-1.17226	-2.84713	-2.4243						13	13	13	26.7	26.7	26.7	66.376	0	66.34	792720000	19	0.245876	0.382687	Q9WTV7	Q9WTV7	E3 ubiquitin-protein ligase RLIM	Rlim
-3.25247	-2.807	-3.30489	-4.14382	-3.27828	-3.08903						6	6	6	15.3	15.3	15.3	84.18	0	56.895	370430000	13	0.456629	0.382257	Q9Z0R0	Q9Z0R0	Serine/threonine-protein kinase haspin	Gsg2
2.16454	1.43343	1.75439	1.1767	1.59088	1.43838						10	10	10	81.5	81.5	81.5	13.37	0	149.1	2511100000	51	0.716814	0.382133	Q9D1K2	Q9D1K2	V-type proton ATPase subunit F	Atp6v1f
-2.21643	-1.55838	-1.71867	-1.80774	-1.57501	-3.25652						2	2	2	12.6	12.6	12.6	20.962	0	15.093	208330000	6	0.27236	0.38193	Q3U4G0-2;Q3U4G0	Q3U4G0-2;Q3U4G0	Uncharacterized protein C15orf41 homolog
-3.82722	-3.67835	-3.79459	-4.78298	-3.76112	-3.89972						3	3	3	9.2	9.2	9.2	52.941	0	6.2287	177570000	8	0.517761	0.381221	Q07174	Q07174	Mitogen-activated protein kinase kinase kinase 8	Map3k8
3.33772	2.65215	2.76816	2.19131	2.53034	2.89331						18	18	9	91.5	91.5	65.1	26.519	0	182.41	10384000000	107	0.579077	0.381026	Q9QY36	Q9QY36	N-alpha-acetyltransferase 10	Naa10
3.36314	3.52091	3.4696	3.08823	3.49057	2.63255						33	33	33	54.7	54.7	54.7	77.444	0	323.31	32221000000	206	0.687059	0.38077	P36371	P36371	Antigen peptide transporter 2	Tap2
-4.31363	-4.08037	-5.11297	-4.73387	-4.71848	-5.19582						5	5	5	6.8	6.8	6.8	92.07	0	6.6496	177880000	4	0.471296	0.380398	Q6ZQ82	Q6ZQ82	Rho GTPase-activating protein 26	Arhgap26
0.961388	1.51499	1.27205	0.796381	1.2285	0.582432						4	4	4	14.6	14.6	14.6	36.464	0	59.629	1473100000	21	0.697542	0.380373	Q9ERN0	Q9ERN0	Secretory carrier-associated membrane protein 2	Scamp2
2.5549	2.5654	2.38947	2.50534	2.04495	1.81977						13	13	13	34.6	34.6	34.6	28.97	0	62.495	3032000000	58	0.841068	0.379901	Q9D7Z3;Q9D7Z3-2	Q9D7Z3;Q9D7Z3-2	Nucleolar protein 7	Nol7
-2.68344	-2.82618	-2.90059	-3.2268	-3.22846	-3.09414				+	WT_KO	5	5	5	17	17	17	42.454	0	21.751	266440000	13	2.09026	0.379733	Q3UUJ4-2;Q3UUJ4-3;Q3UUJ4	Q3UUJ4-2;Q3UUJ4-3;Q3UUJ4	STE20-related kinase adapter protein alpha	Strada
1.01175	1.39929	1.19683	0.840992	0.538578	1.08957						12	11	11	70.1	64.9	64.9	23.414	0	38.696	3025000000	47	0.910067	0.379574	Q8VHN8;Q8VHN8-2;Q8VHN8-3	Q8VHN8;Q8VHN8-2;Q8VHN8-3	Protein syndesmos	Nudt16l1
0.719595	0.280315	0.54953	0.302355	0.293173	-0.184477						17	17	9	51.4	51.4	30.4	43.905	0	65.876	2574700000	65	0.858741	0.379463	Q9WTU6-3;Q9WTU6-4;Q9WTU6-2;Q9WTU6	Q9WTU6-3;Q9WTU6-4;Q9WTU6-2;Q9WTU6	Mitogen-activated protein kinase 9	Mapk9
NaN	-3.61064	-4.56782	-4.3253	-4.49415	-4.58659						4	4	4	14.3	14.3	14.3	35.259	0.00095801	3.6664	60208000	1	0.419382	0.37945	O55230	O55230	DNA repair protein RAD51 homolog 4	Rad51d
3.60129	1.14191	2.57388	1.86872	2.49975	1.81086						7	7	7	84.1	84.1	84.1	6.784	0	78.96	2351000000	34	0.195069	0.37925	P56394	P56394	Cytochrome c oxidase copper chaperone	Cox17
2.37498	3.1437	2.53481	2.03575	2.62242	2.26105						7	7	7	47.3	47.3	47.3	15.081	0	50.358	2858400000	34	0.581467	0.378094	Q9CQC7	Q9CQC7	NADH dehydrogenase [ubiquinone] 1 beta subcomplex subunit 4	Ndufb4
-1.69722	-2.60718	-2.1594	-2.1123	-2.96239	-2.52152						3	3	3	14.1	14.1	14.1	34.25	0	10.316	208110000	9	0.452217	0.377466	Q7TSA3-3;Q7TSA3;Q7TSA3-2	Q7TSA3-3;Q7TSA3;Q7TSA3-2	B- and T-lymphocyte attenuator	Btla
1.15329	1.21339	1.35699	0.711779	1.38109	0.49905						17	17	17	55.4	55.4	55.4	29.579	0	98.906	3391000000	74	0.6225	0.377251	P47758	P47758	Signal recognition particle receptor subunit beta	Srprb
-2.50947	-2.26064	-2.63863	-2.77121	-3.08545	-2.68377						4	4	4	5.3	5.3	5.3	91.977	0	28.858	286580000	17	1.0756	0.377229	Q5PRE5	Q5PRE5	Proline and serine-rich protein 1	Proser1
-0.0767708	-0.347652	0.547874	-0.47238	-0.181572	-0.35375						9	9	9	46.3	46.3	46.3	26.248	0	25.824	1291600000	32	0.607491	0.377051	Q9JI75	Q9JI75	Ribosyldihydronicotinamide dehydrogenase [quinone]	Nqo2
0.501148	0.829319	0.786184	-0.0285778	0.693148	0.322222						16	16	16	57.4	57.4	57.4	44.113	0	101.42	3320300000	71	0.743632	0.37662	P47809	P47809	Dual specificity mitogen-activated protein kinase kinase 4	Map2k4
-3.67526	-3.51017	-3.45782	-4.43689	-3.39795	-3.93589						6	6	6	10.4	10.4	10.4	89.015	0	66.845	245310000	9	0.540419	0.375823	P70188-2;P70188	P70188-2;P70188	Kinesin-associated protein 3	Kifap3
-3.48116	-3.12586	-4.06277	-4.37849	-4.36067	-3.05793						4	4	4	11.3	11.3	11.3	61.271	0	8.3678	197100000	6	0.295469	0.375763	Q8BYM8	Q8BYM8	Probable cysteine--tRNA ligase, mitochondrial	Cars2
-1.57416	-1.41896	-1.4856	-2.64501	-1.59727	-1.36364						12	12	11	28.4	28.4	26.6	69.07	0	49.942	736360000	19	0.401171	0.375736	Q8JZN7	Q8JZN7	Mitochondrial Rho GTPase 2	Rhot2
2.17467	1.92972	2.03127	1.6473	1.92889	1.43244						35	35	35	56.4	56.4	56.4	72.799	0	244.63	12184000000	182	1.10167	0.375676	Q8BKS9	Q8BKS9	Pumilio domain-containing protein KIAA0020	Kiaa0020
-1.86353	-1.71146	-1.72383	-1.92076	-2.6121	-1.88987						3	3	3	15.5	15.5	15.5	27.483	0	11.542	311340000	5	0.710707	0.374636	Q6PDX6-4;Q6PDX6-2;Q6PDX6	Q6PDX6-4;Q6PDX6-2;Q6PDX6	E3 ubiquitin-protein ligase Rnf220	Rnf220
-2.14058	-2.39089	-1.7945	-2.78281	-2.31736	-2.34962						5	5	5	25.3	25.3	25.3	20.959	0	9.8497	247800000	11	0.751715	0.374608	O88848;O88848-2	O88848;O88848-2	ADP-ribosylation factor-like protein 6	Arl6
-0.355898	-0.137094	-0.268318	-0.586891	-0.876072	-0.41988						44	44	41	35.4	35.4	33.8	206.72	0	323.31	6262000000	162	1.19026	0.373844	Q8VDD9	Q8VDD9	PH-interacting protein	Phip
-3.10826	-2.7382	-2.89802	-3.83331	-2.56798	-3.46435						13	13	13	14.8	14.8	14.8	131.36	0	36.946	759670000	21	0.405668	0.373718	Q5SXJ3	Q5SXJ3	Fanconi anemia group J protein homolog	Brip1
-1.24238	-1.20267	-1.35885	-1.4148	-1.56197	-1.94743						14	14	14	24.5	24.5	24.5	86.841	0	47.93	1440700000	35	1.05986	0.373433	O08811	O08811	TFIIH basal transcription factor complex helicase XPD subunit	Ercc2
-3.02423	-4.53666	-4.60575	-4.61696	-4.76335	-3.90633						2	2	2	5.8	5.8	5.8	65.527	0	32.706	98207000	3	0.25586	0.373334	Q8BUR3-2;Q8BUR3	Q8BUR3-2;Q8BUR3	Forkhead box protein J3	Foxj3
-4.90373	-5.35839	-5.17799	-5.42458	-5.44876	-5.68604						6	1	1	8.1	2	2	100.42	0.00064092	3.7942	124400000	2	1.12258	0.373093	Q61301-2;Q61301-3;Q61301	Q61301-2;Q61301-3;Q61301	Catenin alpha-2	Ctnna2
-0.487936	-0.401846	-0.118292	-0.969673	-0.160362	-0.995033						6	6	6	52.5	52.5	52.5	20.769	0	37.675	426970000	21	0.557807	0.372332	P40338	P40338	Von Hippel-Lindau disease tumor suppressor	Vhl
0.010025	0.219709	0.151201	-0.254522	-0.0947151	-0.385971				+	WT_KO	12	12	12	41	41	41	40.301	0	41.489	1539500000	26	1.6286	0.372048	P51863	P51863	V-type proton ATPase subunit d 1	Atp6v0d1
0.0923939	0.281614	0.0200768	-0.477215	-0.360043	0.115309						14	14	14	32.2	32.2	32.2	67.843	0	88.924	2712100000	58	0.878322	0.372011	Q9CWS4	Q9CWS4	Integrator complex subunit 11	Cpsf3l
1.90897	1.50857	1.48543	1.32381	1.04491	1.42195						15	15	15	41.6	41.6	41.6	50.235	0	87.184	4745200000	91	0.976494	0.370766	Q91V81-2;Q91V81	Q91V81-2;Q91V81	RNA-binding protein 42	Rbm42
-3.3448	-3.4263	-3.42633	-3.75863	-3.93019	-3.61332				+	WT_KO	5	5	5	11.7	11.7	11.7	72.462	0	14.718	276760000	12	1.7393	0.368234	Q8C3X4;Q8C3X4-2	Q8C3X4;Q8C3X4-2	Translation factor Guf1, mitochondrial	Guf1
-1.25131	-1.28111	-1.77657	-1.43616	-2.42838	-1.54859						6	6	6	48.8	48.8	48.8	23.922	0	14.51	402800000	8	0.442782	0.368048	Q9EPQ7	Q9EPQ7	StAR-related lipid transfer protein 5	Stard5
-1.28496	-1.24572	-1.19586	-1.58258	-1.52247	-1.72398				+	WT_KO	24	24	24	34.3	34.3	34.3	106.13	0	70.343	2053700000	48	2.31544	0.367495	Q6P1H6-2;Q6P1H6;Q6P1H6-3;Q6P1H6-4	Q6P1H6-2;Q6P1H6;Q6P1H6-3	Ankyrin repeat and LEM domain-containing protein 2	Ankle2
2.36775	0.964407	1.09172	1.3534	1.04842	0.922489						16	16	16	52.8	52.8	52.8	53.133	0	182.59	6599900000	101	0.322839	0.366526	Q8VEJ4	Q8VEJ4	Notchless protein homolog 1	Nle1
-1.38061	-2.31618	-1.8248	-2.25771	-1.85547	-2.50635						7	7	7	30.6	30.6	30.6	34.278	0	25.542	468970000	16	0.481849	0.365979	B1AVZ0	B1AVZ0	Uracil phosphoribosyltransferase homolog	Uprt
2.51359	2.5626	2.50701	2.37538	2.43467	1.67751						31	31	31	47.4	47.4	47.4	78.863	0	313.99	17606000000	146	0.681102	0.365213	P21958	P21958	Antigen peptide transporter 1	Tap1
7.1846	7.1336	7.07241	7.28204	6.05815	6.95669						7	7	4	44.2	44.2	33.7	10.871	0	48.404	25335000000	40	0.423379	0.364578	P61957	P61957	Small ubiquitin-related modifier 2	Sumo2
-2.8385	-2.96622	-2.40728	-3.74419	-2.45961	NaN						1	1	1	8	8	8	22.853	0	7.6979	48305000	2	0.269054	0.364567	Q8R0I4	Q8R0I4	TM2 domain-containing protein 2	Tm2d2
-0.527374	-0.597792	-0.29356	-0.554497	-1.67135	-0.283937						5	5	5	69.2	69.2	69.2	14.689	0	25.885	456100000	16	0.347136	0.363685	Q8R2K1-2;Q8R2K1;Q8R2K1-5;Q8R2K1-4;Q8R2K1-3	Q8R2K1-2;Q8R2K1;Q8R2K1-5;Q8R2K1-4;Q8R2K1-3	Fucose mutarotase	Fuom
-3.20381	-2.84527	-2.99184	-3.4485	-3.31055	-3.37263				+	WT_KO	1	1	1	6.9	6.9	6.9	23.766	0.00064454	4.0024	108920000	3	1.50838	0.363584	Q9Z2F7	Q9Z2F7	BCL2/adenovirus E1B 19 kDa protein-interacting protein 3-like	Bnip3l
-2.52689	-2.81039	-2.44153	-2.76136	-3.1553	-2.95246						6	6	6	18.4	18.4	18.4	37.998	0	15.482	236170000	8	1.07263	0.363437	Q3UDR8	Q3UDR8	Protein YIPF3;Protein YIPF3, N-terminally processed	Yipf3
-0.451284	-0.317823	-0.242407	-0.692303	-0.901085	-0.506721				+	WT_KO	12	12	12	31.8	31.8	31.8	48.513	0	75.903	1463000000	34	1.31482	0.362865	Q9CQ26	Q9CQ26	STAM-binding protein	Stambp
0.748648	-0.456242	-0.0719185	-0.050415	-0.205814	-0.60965						7	7	7	50	50	50	18.698	0	31.102	806150000	11	0.388906	0.362122	Q80ZK0	Q80ZK0	28S ribosomal protein S10, mitochondrial	Mrps10
-4.43758	-6.00385	-5.30358	-5.42559	-5.99937	-5.40624						4	4	4	16.4	16.4	16.4	53.503	0	6.9872	74821000	1	0.298059	0.362063	Q61382	Q61382	TNF receptor-associated factor 4	Traf4
-0.409845	-0.192381	-0.0785942	-0.818129	-0.392422	-0.554352						18	18	18	51.5	51.5	51.5	48.343	0	121.39	1660100000	55	1.07795	0.361361	P97346;P97346-2	P97346;P97346-2	Nucleoredoxin	Nxn
-0.204887	1.20958	0.879837	0.691082	0.872358	-0.762947						7	7	7	11.6	11.6	11.6	74.922	0	15.381	3956900000	44	0.208413	0.361347	Q8VC42	Q8VC42	Uncharacterized protein C18orf8 homolog	Mic1
2.45347	2.41437	2.47219	1.95491	2.38504	1.91633						10	10	10	35	35	35	34.085	0	273.83	4863400000	79	1.12373	0.361253	Q9R060	Q9R060	Cytosolic Fe-S cluster assembly factor NUBP1	Nubp1
5.3527	5.34213	5.47302	4.93399	5.06611	5.08454				+	WT_KO	19	19	3	89.5	89.5	21	20.697	0	323.31	37047000000	233	2.33007	0.361068	P84078	P84078	ADP-ribosylation factor 1	Arf1
1.49706	1.25847	1.10798	0.554369	0.958546	1.27051						8	4	4	23	16.4	16.4	29.237	0	10.545	1322000000	19	0.694274	0.360027	P81269	P81269	Cyclic AMP-dependent transcription factor ATF-1	Atf1
2.01729	1.46812	1.39149	1.23565	0.987736	1.5736						17	17	17	59.4	59.4	59.4	36.744	0	68.841	5077900000	66	0.622292	0.35997	Q9JJ78	Q9JJ78	Lymphokine-activated killer T-cell-originated protein kinase	Pbk
-3.12887	-3.99124	-2.88076	-2.87636	-4.64434	-3.56001						2	2	2	11.4	11.4	11.4	26.064	0.00032765	4.7693	104500000	9	0.229317	0.359943	Q3U9F6	Q3U9F6	RING finger protein 166	Rnf166
-3.91242	-4.86083	-5.29954	-6.5308	-4.27065	-4.35056						10	10	10	5.9	5.9	5.9	219.09	0	11.548	424200000	15	0.15954	0.359741	Q9WUF3	Q9WUF3	CASP8-associated protein 2	Casp8ap2
-0.498945	-0.558958	-0.602587	-0.76524	-0.857351	-1.11637				+	WT_KO	21	20	20	53.8	52.6	52.6	59.513	0	87.027	2064200000	72	1.51913	0.35949	Q8R3Y8-2;Q8R3Y8	Q8R3Y8-2;Q8R3Y8	Interferon regulatory factor 2-binding protein 1	Irf2bp1
-2.06566	-2.49507	-2.34664	-2.90128	-2.49418	-2.58948						26	26	26	22	22	22	188.28	0	81.224	1482300000	55	0.955471	0.359192	Q80TL7-2;Q80TL7	Q80TL7-2;Q80TL7	Protein MON2 homolog	Mon2
1.16532	0.730112	0.800377	0.539246	0.551668	0.528418						31	31	31	38.3	38.3	38.3	92.023	0	107.37	6052700000	106	1.24735	0.358824	Q9DBT5	Q9DBT5	AMP deaminase 2	Ampd2
-3.40378	-3.24014	-3.17923	-4.0309	-3.37361	-3.49191						10	6	6	13.4	9.1	9.1	87.046	0	14.743	422610000	12	0.773401	0.357756	Q920A7;Q920A7-2	Q920A7;Q920A7-2	AFG3-like protein 1	Afg3l1
-1.0394	-0.929451	-0.826439	-1.66499	-1.41671	-0.785822						44	44	44	28.4	28.4	28.4	262.1	0	302.92	5177700000	134	0.594474	0.357412	Q9WVF7	Q9WVF7	DNA polymerase epsilon catalytic subunit A	Pole
-4.76911	-5.80329	-5.91937	-5.72447	-5.91264	-5.92674						2	2	2	4.6	4.6	4.6	74.049	0.00032889	4.9107	74319000	3	0.408471	0.357361	Q8BN78	Q8BN78	Transcriptional regulator Kaiso	Zbtb33
-5.06565	-5.16974	-5.25204	-6.04015	-4.69138	-5.82781						3	3	3	5.8	5.8	5.8	73.884	0.00032819	4.8142	88579000	1	0.351623	0.357305	Q9Z0F8-2;Q9Z0F8	Q9Z0F8-2;Q9Z0F8	Disintegrin and metalloproteinase domain-containing protein 17	Adam17
-0.660818	-0.847326	-0.720707	-1.11984	-0.944927	-1.23379				+	WT_KO	3	3	3	4	4	4	103.45	0.00032922	4.9268	2774800000	14	1.62409	0.356569	Q91WF7	Q91WF7	Polyphosphoinositide phosphatase	Fig4
-3.2316	-3.19368	-3.15405	-3.91831	-3.22349	-3.50144						3	3	3	12.9	12.9	12.9	27.009	0.0015605	2.9313	107500000	5	0.807445	0.354637	Q8BVH9-2;Q8BVH9;Q8BVH9-3	Q8BVH9-2;Q8BVH9;Q8BVH9-3	Methyltransferase-like protein 6	Mettl6
-1.47135	-1.1645	-1.29942	-1.6271	-1.86529	-1.50649						42	42	42	35	35	35	201.44	0	323.31	3479200000	135	1.20883	0.354536	A2AIV2;A2AIV2-2;REV__Q8BI55	A2AIV2;A2AIV2-2	Protein virilizer homolog	Kiaa1429
2.73235	3.18942	3.342	2.71327	2.58389	2.90327						14	14	14	53.5	53.5	53.5	29.518	0	108.11	6732100000	80	0.797647	0.354448	Q9R061	Q9R061	Cytosolic Fe-S cluster assembly factor NUBP2	Nubp2
-1.70196	-1.66354	-2.56903	-2.13334	-2.31297	-2.54931						11	11	11	39.7	39.7	39.7	43.308	0	27.245	538070000	17	0.481478	0.353701	Q8C5H8-2;Q8C5H8-3;Q8C5H8;Q8C5H8-4	Q8C5H8-2;Q8C5H8-3;Q8C5H8;Q8C5H8-4	NAD kinase 2, mitochondrial	Nadk2
-2.03575	-2.83695	-2.97673	-2.98515	-3.03625	-2.88896						8	8	8	24.2	24.2	24.2	57.093	0	21.138	397090000	10	0.524863	0.353642	P22518;O35493;O35493-2;P22518-2	P22518	Dual specificity protein kinase CLK1	Clk1
-1.44525	-1.79287	-1.24263	-1.27909	-2.42047	-1.84059						8	8	8	22.8	22.8	22.8	46.329	0	12.175	452530000	13	0.408998	0.353136	Q99KN1;Q99KN1-2	Q99KN1;Q99KN1-2	Arrestin domain-containing protein 1	Arrdc1
1.27326	1.41773	1.39907	0.810495	1.03371	1.18661				+	WT_KO	51	51	51	66.5	66.5	66.5	103.16	0	323.31	10467000000	150	1.39247	0.353083	Q9EQQ9;Q9EQQ9-3;Q9EQQ9-2	Q9EQQ9;Q9EQQ9-3	Protein O-GlcNAcase	Mgea5
-1.58036	-1.46617	-1.873	-1.29841	-1.37153	-3.30579						6	6	6	30	30	30	37.335	0	19.343	466980000	13	0.203279	0.352068	Q9CXI0	Q9CXI0	2-methoxy-6-polyprenyl-1,4-benzoquinol methylase, mitochondrial	Coq5
-0.161777	0.148506	0.0396957	-0.305429	-0.319859	-0.404306				+	WT_KO	15	15	15	40.3	40.3	40.3	54.381	0	65.341	1953700000	54	1.66879	0.352006	O35280;O35280-2	O35280;O35280-2	Serine/threonine-protein kinase Chk1	Chek1
4.30627	4.02211	4.23391	3.94175	3.87995	3.68492				+	WT_KO	15	15	12	77.8	77.8	68.2	22.382	0	155.53	16324000000	153	1.42244	0.351888	Q9CQC9	Q9CQC9	GTP-binding protein SAR1b	Sar1b
5.04877	5.31067	5.12908	5.15961	4.71552	4.55812						10	10	10	87.8	87.8	87.8	11.083	0	125.06	15960000000	127	0.832044	0.351756	P50543	P50543	Protein S100-A11	S100a11
-0.266106	0.26099	0.286369	-0.664709	0.50135	-0.610489						39	39	39	47.3	47.3	47.3	133.42	0	284.3	6652000000	127	0.34681	0.3517	Q6GQT9	Q6GQT9	Nodal modulator 1	Nomo1
-3.64601	-3.80583	-3.51664	-4.01534	-3.56401	-4.44159						9	9	9	12.3	12.3	12.3	107.17	0	24.217	352190000	19	0.586894	0.350817	Q8CI71-2;Q8CI71-3;Q8CI71	Q8CI71-2;Q8CI71-3;Q8CI71	Coiled-coil domain-containing protein 132	Ccdc132
1.93392	1.86421	1.93312	1.40571	1.58435	1.68946				+	WT_KO	19	19	18	51.5	51.5	49.1	56.551	0	127.27	8019100000	98	1.82006	0.350574	Q60996-3;Q60996;Q60996-2;Q60996-4	Q60996-3;Q60996;Q60996-2;Q60996-4	Serine/threonine-protein phosphatase 2A 56 kDa regulatory subunit gamma isoform	Ppp2r5c
-5.78758	-4.96269	-4.80922	-5.91808	-5.17412	-5.51848						1	1	1	2.2	2.2	2.2	60.065	0.001102	3.2273	68945000	2	0.398231	0.350398	Q6YGZ1	Q6YGZ1	Heparanase;Heparanase 8 kDa subunit;Heparanase 50 kDa subunit	Hpse
1.7895	2.05674	1.65252	1.26043	2.10829	1.08065						6	6	6	36.4	36.4	36.4	20.921	0	17.301	3585700000	33	0.444134	0.349794	Q3TYS2	Q3TYS2	Uncharacterized protein C17orf62 homolog
-0.510326	-0.297132	-1.55101	-0.883293	-1.36689	-1.15585						6	6	6	48.5	48.5	48.5	25.823	0	41.47	704240000	22	0.352336	0.349188	Q8K136;Q8K136-3	Q8K136;Q8K136-3	Sodium channel modifier 1	Scnm1
2.03379	1.86247	1.81998	1.70997	1.72835	1.23074						19	19	19	80.4	80.4	80.4	33.34	0	183.33	5405000000	95	0.929557	0.349064	P46737;P46737-2;Q7M757	P46737;P46737-2	Lys-63-specific deubiquitinase BRCC36	Brcc3
4.29528	4.60148	4.64737	4.16271	4.18544	4.14914				+	WT_KO	71	71	71	68.2	68.2	68.2	121.55	0	323.31	96790000000	623	1.45913	0.348945	Q3U7R1;Q3U7R1-2	Q3U7R1;Q3U7R1-2	Extended synaptotagmin-1	Esyt1
-5.10183	-5.20682	-4.74234	-5.46649	-5.18389	-5.44704						1	1	1	1.8	1.8	1.8	74.273	0.0068089	2.0785	41319000	1	0.975308	0.34881	Q6ZQ89-2;Q6ZQ89-3;Q6ZQ89	Q6ZQ89-2;Q6ZQ89-3;Q6ZQ89	E3 ubiquitin-protein ligase MARCH6	2019-03-06
-8.30197	-8.95671	-8.46797	-8.92368	-8.72727	-9.12203						3	3	3	1.3	1.3	1.3	370.66	0	12.648	42383000	1	0.700069	0.348776	P97929	P97929	Breast cancer type 2 susceptibility protein homolog	Brca2
-1.15426	-1.12006	-1.22081	-1.57312	-1.293	-1.67383				+	WT_KO	34	34	34	26.2	26.2	26.2	198.92	0	186.6	3396600000	104	1.38086	0.348272	Q6A009	Q6A009	E3 ubiquitin-protein ligase listerin	Ltn1
-4.47771	-3.66864	-3.13534	-4.17954	-3.15904	-4.98669						3	3	3	11.8	11.8	11.8	32.831	0.00016795	5.7966	120670000	2	0.204399	0.347862	Q8BFR1;Q8BFR1-2	Q8BFR1;Q8BFR1-2	Zinc finger CCCH-type antiviral protein 1-like	Zc3hav1l
1.05138	0.613474	0.643955	0.27581	0.615002	0.374815						10	10	10	37.7	37.7	37.7	28.231	0	28.827	1859800000	36	0.937747	0.347727	Q91VT1;Q91VT1-2	Q91VT1;Q91VT1-2	E3 SUMO-protein ligase NSE2	Nsmce2
-1.55247	-1.65243	-0.761047	-2.13223	-0.741085	-2.1346						9	8	8	54.6	50.8	50.8	27.01	0	125.97	494790000	20	0.253964	0.347324	Q9Z2R6	Q9Z2R6	Protein unc-119 homolog A	Unc119
3.09624	2.88493	2.94081	2.76798	2.58384	2.52875				+	WT_KO	76	72	72	83.3	80.2	80.2	91.696	0	323.31	32370000000	283	1.64809	0.347133	Q61699-2;Q61699	Q61699-2;Q61699	Heat shock protein 105 kDa	Hsph1
1.04225	1.19578	1.2076	0.501095	0.832798	1.07249						16	16	16	56.2	56.2	56.2	34.909	0	135	4132400000	71	0.930536	0.346415	Q9WUD1	Q9WUD1	STIP1 homology and U box-containing protein 1	Stub1
1.97088	2.14779	2.3726	1.71908	1.88691	1.8465						15	14	14	42.3	39.4	39.4	43.5	0	122.7	6737200000	74	1.28098	0.346263	Q9Z2E1;Q9Z2E1-2	Q9Z2E1	Methyl-CpG-binding domain protein 2	Mbd2
2.58149	2.15955	2.59598	2.06059	2.11545	2.12236						22	22	20	60.1	60.1	57	44.049	0	129.84	9302600000	104	1.12712	0.346204	P49138;Q922R0	P49138	MAP kinase-activated protein kinase 2	Mapkapk2
-2.03526	-1.72396	-1.73278	-1.67739	-2.31301	-2.53862						4	4	4	28.4	28.4	28.4	10.38	0.00016633	5.3204	176350000	5	0.551729	0.345676	Q8R033	Q8R033	LYR motif-containing protein 2	Lyrm2
1.83319	0.263159	1.14224	1.66576	-0.554497	1.09177						34	34	17	66.5	66.5	37.2	60.526	0	323.31	6376900000	99	0.1609	0.345182	D0QMC3	D0QMC3	Myeloid cell nuclear differentiation antigen-like protein	Mndal
5.13256	5.05526	4.93649	4.60876	4.73698	4.74339				+	WT_KO	48	43	43	86.9	83	83	46.839	0	323.31	67691000000	365	2.06221	0.34506	Q91VC3	Q91VC3	Eukaryotic initiation factor 4A-III;Eukaryotic initiation factor 4A-III, N-terminally processed	Eif4a3
-1.64746	-1.46547	-1.74032	-1.9727	-2.81228	-1.10312						6	6	6	23.9	23.9	23.9	41.524	0	16.399	330130000	9	0.277219	0.344949	Q99L00-2;Q99L00	Q99L00-2;Q99L00	HAUS augmin-like complex subunit 8	Haus8
-2.72716	-2.79039	-2.88737	-3.18944	-2.98418	-3.26178				+	WT_KO	9	9	9	22.7	22.7	22.7	59.231	0	15.686	398290000	8	1.64446	0.343493	Q566J8	Q566J8	AarF domain-containing protein kinase 4	Adck4
0.402954	-0.118826	0.221605	-0.298475	-0.321383	0.0952511						14	14	14	30.3	30.3	30.3	66.275	0	192.83	2442100000	48	0.775232	0.343447	Q922L6	Q922L6	Negative elongation factor D	Nelfcd
-3.42531	-3.72181	-3.44376	-4.2971	-3.31462	-4.00754						1	1	1	7.7	7.7	7.7	19.639	0.00032589	4.5354	63470000	6	0.486107	0.342791	Q9D2X0	Q9D2X0	Ankyrin repeat domain-containing protein 39	Ankrd39
1.17026	0.176146	-0.0740757	0.833151	-0.283096	-0.306038						8	8	8	37.1	37.1	37.1	39.9	0	93.856	1598800000	26	0.254712	0.34277	Q9JHK5	Q9JHK5	Pleckstrin	Plek
-1.36958	-1.6648	-1.3306	-2.13128	-1.46379	NaN						4	4	4	16.7	16.7	16.7	34.772	0	14.056	231260000	11	0.503548	0.342542	Q9CRA4	Q9CRA4	Methylsterol monooxygenase 1	Msmo1
1.41972	1.45256	1.44617	1.11948	1.33564	0.837959						12	12	12	66.8	66.8	66.8	22.893	0	27.425	3157400000	41	1.11283	0.341786	Q9CZ15	Q9CZ15	DNA replication complex GINS protein PSF1	Gins1
-5.44878	-6.19191	-5.65405	-5.90152	-6.45716	-5.96139	+					10	1	1	4.7	0.7	0.7	117.71	1	-2	89390000	4	0.532082	0.341781	A2APV2-2;A2APV2;A2APV2-3	A2APV2-2;A2APV2;A2APV2-3	Formin-like protein 2	Fmnl2
1.54107	1.57692	1.62596	1.17874	1.3613	1.1803				+	WT_KO	62	62	62	61.9	61.9	61.9	95.125	0	310.12	11186000000	164	2.1911	0.341204	Q60848;Q60848-2	Q60848;Q60848-2	Lymphocyte-specific helicase	Hells
-5.38686	-6.91565	-4.20992	-5.20081	-8.05834	-4.27638						8	8	8	11.5	11.5	11.5	113.32	0	13.544	145370000	9	0.0876689	0.341031	Q6PCN7	Q6PCN7	Helicase-like transcription factor	Hltf
2.41112	2.32982	2.82869	2.05852	2.37586	2.1123						40	40	40	57.1	57.1	57.1	85.73	0	323.31	19531000000	221	0.866767	0.340986	Q62351	Q62351	Transferrin receptor protein 1	Tfrc
-0.360695	-0.477812	-0.484346	-1.09161	-0.648306	-0.605045						20	20	20	27.8	27.8	27.8	125.79	0	183.89	2644200000	72	0.994996	0.340704	Q9Z2V5	Q9Z2V5	Histone deacetylase 6	Hdac6
1.37103	1.26099	1.22021	1.30186	0.625103	0.905312						15	15	15	67.2	67.2	67.2	40.054	0	209.86	3723400000	70	0.778064	0.339986	Q9QXK9-2;Q9QXK9	Q9QXK9-2;Q9QXK9	SH2 domain-containing protein 2A	Sh2d2a
-1.72738	-1.47639	-1.38886	-1.68157	-2.71693	-1.21397						5	5	5	25.7	25.7	25.7	26.178	0	10.769	439930000	11	0.303677	0.339944	Q9D968	Q9D968	Host cell factor 2	Hcfc2
-2.02641	-2.96912	-2.81202	-3.32928	-2.25021	-3.24605						5	5	5	35.4	35.4	35.4	30.427	0	23.283	239760000	10	0.304998	0.339329	Q6PB51	Q6PB51	Coiled-coil domain-containing protein 117	Ccdc117
-0.562382	-0.972237	-0.72349	-1.21459	-0.88069	-1.17785						10	10	10	24.8	24.8	24.8	48.774	0	18.657	1021700000	26	0.995926	0.338343	Q3TPE9;Q3TPE9-2	Q3TPE9;Q3TPE9-2	Ankyrin repeat and MYND domain-containing protein 2	Ankmy2
0.216377	0.430605	0.504532	0.0927505	-0.388077	0.433567						10	10	10	37.5	37.5	37.5	48.819	0	142.65	1509700000	34	0.595859	0.337758	Q8K2I1	Q8K2I1	Protein farnesyltransferase subunit beta	Fntb
-4.58205	-4.25858	-3.73557	-4.60793	-4.39027	-4.59061						9	8	8	9.9	8.8	8.8	112.36	0	10.531	229430000	11	0.587954	0.337533	O70157	O70157	DNA topoisomerase 3-alpha	Top3a
-0.680716	-1.28411	-0.847994	-1.0981	-1.19695	-1.52975						11	11	11	19.7	19.7	19.7	79.43	0	30.7	1670900000	36	0.691049	0.337325	Q80UZ2-2;Q80UZ2;Q80UZ2-3	Q80UZ2-2;Q80UZ2	Protein SDA1 homolog	Sdad1
-4.30647	-3.72476	NaN	-4.07335	-5.42241	-3.56301						9	1	1	49.1	7.2	7.2	29.182	0.007829	1.9722	57147000	0	0.165776	0.337311	O54786-2	O54786-2	DNA fragmentation factor subunit alpha	Dffa
-2.05332	-2.10889	-2.28332	-2.25148	-2.72239	-2.48346						15	15	15	28.9	28.9	28.9	82.031	0	66.613	749080000	41	1.03815	0.337262	A2RSY1-3;A2RSY1-2;A2RSY1	A2RSY1-3;A2RSY1-2;A2RSY1	KAT8 regulatory NSL complex subunit 3	Kansl3
1.41569	1.36096	1.60926	1.53552	0.545107	1.29511						6	6	6	63.9	63.9	63.9	17.437	0	25.822	1736900000	30	0.474727	0.336725	Q8CFV9	Q8CFV9	Riboflavin kinase	Rfk
1.50951	1.95859	1.8674	1.10066	2.09393	1.13096						10	10	10	44.7	44.7	44.7	32.342	0	201.41	5006200000	59	0.403183	0.336647	Q6ZQI3	Q6ZQI3	Malectin	Mlec
4.36707	4.40073	4.49911	4.13215	4.16551	3.96048				+	WT_KO	77	77	77	81.7	81.7	81.7	107.5	0	323.31	89789000000	604	1.96298	0.336255	Q64737;Q64737-2	Q64737;Q64737-2	Trifunctional purine biosynthetic protein adenosine-3;Phosphoribosylamine--glycine ligase;Phosphoribosylformylglycinamidine cyclo-ligase;Phosphoribosylglycinamide formyltransferase	Gart
-3.05357	-3.30264	-2.9236	-3.07696	-3.85027	-3.35941						10	8	8	12.4	10.1	10.1	98.462	0	20.958	306270000	11	0.596109	0.335611	Q8K4J6-2;Q8K4J6	Q8K4J6-2;Q8K4J6	MKL/myocardin-like protein 1	Mkl1
-4.98709	-3.5526	-3.39561	-6.32822	-2.78527	-3.82656						4	4	4	9.9	9.9	9.9	60.811	0	7.6559	204890000	7	0.103278	0.33492	Q60716-2;Q60716	Q60716-2;Q60716	Prolyl 4-hydroxylase subunit alpha-2	P4ha2
1.74265	1.77464	1.7878	1.33025	1.56632	1.4043				+	WT_KO	39	39	39	55.1	55.1	55.1	92.849	0	262.15	11245000000	187	2.03616	0.334738	Q6ZQ88	Q6ZQ88	Lysine-specific histone demethylase 1A	Kdm1a
-3.01534	NaN	-3.74728	-4.58428	-2.90286	-3.66016						4	4	4	17.8	17.8	17.8	41.987	0	12.371	140310000	5	0.181413	0.334453	Q9QYI4	Q9QYI4	DnaJ homolog subfamily B member 12	Dnajb12
3.54988	3.68993	3.82271	3.19525	3.35299	3.51149						13	13	13	62	62	62	23.598	0	65.378	16010000000	52	1.29915	0.334262	Q9Z1B5	Q9Z1B5	Mitotic spindle assembly checkpoint protein MAD2A	Mad2l1
1.77828	1.96071	2.22312	1.82306	1.51081	1.62796						23	19	19	60.1	60.1	60.1	39.706	0	170.22	4928600000	79	0.989501	0.333428	P54726	P54726	UV excision repair protein RAD23 homolog A	Rad23a
-2.08411	-2.9111	-3.27176	-3.37692	-2.91071	-2.97926						8	8	7	46.2	46.2	43.8	32.2	0	30.076	227730000	15	0.366142	0.33331	Q7M759	Q7M759	Alpha/beta hydrolase domain-containing protein 17B	Abhd17b
-0.567127	-1.77045	-1.84374	-1.72085	-1.65497	-1.8036						19	19	18	21.6	21.6	20.3	120.81	0	34.906	1757900000	31	0.329067	0.332701	Q9WTU0	Q9WTU0	Lysine-specific demethylase PHF2	Phf2
-2.52477	-2.75109	-2.53191	-2.94434	-2.35568	-3.50583						8	8	8	7.9	7.9	7.9	142.88	0	18.789	501870000	13	0.416177	0.332691	O35604	O35604	Niemann-Pick C1 protein	Npc1
3.51329	3.45239	3.39787	2.9671	3.11007	3.28852				+	WT_KO	16	16	16	88.1	88.1	88.1	20.747	0	197.84	9810200000	118	1.55124	0.332624	Q9CQ80;Q9CQ80-2	Q9CQ80;Q9CQ80-2	Vacuolar protein-sorting-associated protein 25	Vps25
3.49728	3.1883	3.20949	2.84524	3.067	2.98563				+	WT_KO	12	12	12	78.9	78.9	78.9	20.451	0	91.079	8897200000	96	1.31008	0.332403	Q9CXK8	Q9CXK8	60S ribosome subunit biogenesis protein NIP7 homolog	Nip7
0.792145	1.00579	0.953369	0.46027	0.701378	0.59293				+	WT_KO	22	22	22	47.9	47.9	47.9	55.196	0	156.45	4534300000	104	1.60522	0.332243	Q80YV2;Q80YV2-2	Q80YV2;Q80YV2-2	Nuclear-interacting partner of ALK	Zc3hc1
-5.09324	-5.66783	-5.40719	-5.9976	-5.4696	-5.69693						3	3	3	4.7	4.7	4.7	69.069	0.0015625	2.9621	59114000	3	0.666693	0.331954	Q8BP00-2;Q8BP00	Q8BP00-2;Q8BP00	IQ calmodulin-binding motif-containing protein 1	Iqcb1
0.999798	1.31366	1.18126	0.947393	0.308115	1.24459						7	7	7	27.2	27.2	27.2	25.219	0	10.923	1604400000	18	0.497586	0.331537	Q9CQ10	Q9CQ10	Charged multivesicular body protein 3	Chmp3
-0.557945	-0.627905	-0.571932	-1.06812	-0.84688	-0.837334				+	WT_KO	13	13	13	35.6	35.6	35.6	49.981	0	69.377	1429900000	30	1.8741	0.331519	O88708;CON__Q2YDI2	O88708	Origin recognition complex subunit 4	Orc4
0.691313	0.751677	0.764135	0.137623	0.907797	0.167892						20	20	20	43	43	43	66.545	0	89.013	3778600000	70	0.584543	0.331271	Q91VH2	Q91VH2	Sorting nexin-9	Snx9
-6.47028	-6.89538	-5.88869	NaN	-6.66521	-6.83331						2	2	2	7.4	7.4	7.4	42.857	0.0015579	2.8809	22141000	1	0.347143	0.331144	Q8C4V4-2;Q8C4V4	Q8C4V4-2;Q8C4V4	F-box/LRR-repeat protein 3	Fbxl3
2.46284	2.03294	2.15994	2.02897	1.84455	1.78879						9	9	9	74.4	74.4	74.4	13.828	0	70.069	2959300000	44	1.06059	0.331137	Q8K3D3-2;Q8K3D3	Q8K3D3-2;Q8K3D3	DNA repair protein SWI5 homolog	Swi5
4.15839	4.65735	4.68277	4.12457	4.27611	4.1047						16	16	16	92.8	92.8	92.8	19.724	0	157.78	24092000000	140	0.859381	0.331044	P08030	P08030	Adenine phosphoribosyltransferase	Aprt
-3.74077	-3.79329	-5.64595	-3.98729	-6.1498	-4.03316						3	3	3	15.6	15.6	15.6	37.851	0	17.302	91986000	3	0.127491	0.330077	Q6NXK5	Q6NXK5	RNA/RNP complex-1-interacting phosphatase	Dusp11
-2.08822	-2.63409	-2.48866	-3.36264	-2.16661	-2.67133						22	22	22	24.4	24.4	24.4	151.11	0	120.32	1117500000	31	0.3587	0.329872	Q6NZL6	Q6NZL6	Tonsoku-like protein	Tonsl
-2.55824	-4.02135	-4.21969	-4.05262	-3.47937	-4.25652						4	4	4	17.2	17.2	17.2	19.965	0.00095027	3.4217	51609000	2	0.224799	0.329743	Q8R143	Q8R143	Pituitary tumor-transforming gene 1 protein-interacting protein	Pttg1ip
-3.41857	-2.57655	-2.07741	-2.20115	-2.23728	-4.62252						8	8	8	6.9	6.9	6.9	134.59	0	12.673	911290000	13	0.136392	0.32947	Q148V7;Q148V7-2;Q148V7-3	Q148V7;Q148V7-2;Q148V7-3	LisH domain and HEAT repeat-containing protein KIAA1468	Kiaa1468
0.636427	0.294245	0.549786	-0.0640106	0.185234	0.372301						7	7	5	38.6	38.6	29.4	17.04	0	14.398	1398100000	16	0.945055	0.328978	Q9D6K5-4;Q9D6K5-2;Q9D6K5;Q9D6K5-3	Q9D6K5-4;Q9D6K5-2;Q9D6K5;Q9D6K5-3	Synaptojanin-2-binding protein	Synj2bp
-1.43013	-1.55584	-1.38935	-1.68662	-2.26204	-1.41282						5	5	5	24.6	24.6	24.6	30.202	0	16.863	523890000	14	0.573152	0.32872	Q8BFR6	Q8BFR6	AN1-type zinc finger protein 1	Zfand1
-2.85882	-3.47051	-2.87679	-3.63586	-3.63213	-2.92299						5	4	4	18.9	15.2	15.2	31.113	0	11.98	185680000	3	0.455511	0.328286	Q9DC07	Q9DC07	LIM zinc-binding domain-containing Nebulette	Nebl
-0.638065	-1.01009	-0.669708	-1.44681	-0.557318	-1.29856						13	13	13	32.9	32.9	32.9	64.254	0	100.22	1564500000	36	0.474908	0.328276	O08912;Q8CF93;Q8CF93-2	O08912	Polypeptide N-acetylgalactosaminyltransferase 1;Polypeptide N-acetylgalactosaminyltransferase 1 soluble form	Galnt1
-1.48189	-1.02681	-1.03268	-1.59607	-1.51842	-1.41003						14	14	14	23.3	23.3	23.3	91.841	0	82.491	1525000000	31	0.958374	0.32771	A2A6Q5;A2A6Q5-2;A2A6Q5-3	A2A6Q5;A2A6Q5-2;A2A6Q5-3	Cell division cycle protein 27 homolog	Cdc27
-0.114698	0.307364	-0.193857	-0.21525	-0.783051	0.0155373						14	14	14	38.4	38.4	38.4	43.537	0	34.99	1617300000	31	0.50438	0.32719	Q8BGA5	Q8BGA5	KRR1 small subunit processome component homolog	Krr1
-0.388775	-0.214088	0.0150146	-0.700712	-0.345451	-0.52301						18	18	18	30.5	30.5	30.5	91.707	0	126.17	2880300000	62	0.986034	0.327108	Q91W96	Q91W96	Anaphase-promoting complex subunit 4	Anapc4
2.98143	2.37552	2.21261	2.33022	2.34125	1.91684						11	11	11	74.7	74.7	74.7	17.143	0	143.15	4836100000	50	0.528518	0.327085	Q923G2	Q923G2	DNA-directed RNA polymerases I, II, and III subunit RPABC3	Polr2h
-1.87002	-2.07559	-1.4507	-1.97358	NaN	-2.27684						2	2	2	10.8	10.8	10.8	13.188	0.0006436	3.9503	132520000	4	0.519138	0.326444	Q8CIB6	Q8CIB6	Transmembrane protein 230	Tmem230
-2.03088	-2.05317	-1.53426	-1.79934	-2.84418	-1.95408						9	9	6	43.1	43.1	28.3	35.757	0	39.323	346380000	12	0.372622	0.32643	Q9QXA1	Q9QXA1	Cysteine and histidine-rich protein 1	Cyhr1
-0.0634384	-0.149302	-0.796888	-1.07456	-0.713177	-0.200876						14	14	14	48.8	48.8	48.8	59.386	0	144.76	1905300000	49	0.402722	0.32633	O54956	O54956	DNA polymerase epsilon subunit 2	Pole2
-0.595833	-1.59123	-1.1424	-1.57858	-1.10395	-1.62275						3	3	3	21.9	21.9	21.9	17.067	0.00016801	5.8139	438860000	4	0.416747	0.325275	Q9CQK1	Q9CQK1	Zinc finger HIT domain-containing protein 3	Znhit3
-1.11516	-2.25509	-1.73433	-2.20878	-1.86215	-2.00627						6	6	6	38.5	38.5	38.5	22.12	0	22.366	409770000	7	0.398037	0.324207	Q9D920	Q9D920	Loss of heterozygosity 12 chromosomal region 1 protein homolog	Loh12cr1
0.182087	-0.287125	-0.16704	-0.394192	-0.360043	-0.490332						11	11	11	56.9	56.9	56.9	31.739	0	67.976	1370600000	30	1.04272	0.324163	Q8K305	Q8K305	Kinetochore-associated protein NSL1 homolog	Nsl1
0.116333	0.241009	0.422586	-0.444351	0.300133	-0.0478554						11	11	11	47.4	47.4	47.4	31.715	0	93.757	1618000000	52	0.626606	0.324001	Q9QZD8	Q9QZD8	Mitochondrial dicarboxylate carrier	Slc25a10
0.283213	0.757843	0.149607	0.11306	0.200647	-0.0923004						15	15	15	54.9	54.9	54.9	42.61	0	86.16	2372200000	50	0.725056	0.323085	Q9CX97	Q9CX97	WD repeat-containing protein 55	Wdr55
0.000701904	0.0179996	0.29414	-1.20299	0.700788	-0.153921						3	3	3	45.3	45.3	45.3	10.425	0	87.095	410390000	9	0.226096	0.322989	Q9JLR9	Q9JLR9	HIG1 domain family member 1A, mitochondrial	Higd1a
0.360426	0.738487	0.568314	0.116446	0.0626431	0.519358						9	9	9	37.2	37.2	37.2	46.201	0	131.82	2354600000	45	0.827502	0.322927	Q8K2Q7;Q8K2Q7-2	Q8K2Q7	BRO1 domain-containing protein BROX	Brox
-0.656069	-0.538712	-0.56406	-1.11461	-0.863718	-0.74836				+	WT_KO	29	29	29	46.6	46.6	46.6	84.669	0	231.32	2916400000	84	1.32644	0.322617	Q9JK91	Q9JK91	DNA mismatch repair protein Mlh1	Mlh1
0.1469	0.233442	-0.0493755	-0.563084	0.678671	-0.752228						5	5	5	46.1	46.1	46.1	19.454	0	89.538	1024000000	25	0.284965	0.322536	P97808	P97808	FXYD domain-containing ion transport regulator 5	Fxyd5
0.800802	0.544395	0.524424	0.0608406	0.382399	0.459112						29	29	29	59	59	59	69.819	0	123.59	5862300000	87	1.00164	0.322423	Q91VN6	Q91VN6	Probable ATP-dependent RNA helicase DDX41	Ddx41
-2.25346	-2.05001	-2.14837	-2.5521	-2.38227	-2.48289				+	WT_KO	15	15	15	16.8	16.8	16.8	133.47	0	57.048	1125300000	35	1.86204	0.321801	Q80XC6	Q80XC6	Protein NRDE2 homolog	Nrde2
-1.36016	-1.21737	-1.76272	-1.96695	-1.66293	-1.67506						7	5	5	33.6	30.3	30.3	31.068	0	94.049	498580000	15	0.775213	0.321562	P52623	P52623	Uridine-cytidine kinase 1	Uck1
-2.56606	-3.12797	-3.09474	-3.27704	-2.97736	-3.49868						23	23	22	19.1	19.1	18	192.21	0	61.994	1010200000	47	0.609524	0.321435	Q3UXZ9	Q3UXZ9	Lysine-specific demethylase 5A	Kdm5a
0.676332	0.61499	0.834318	0.414026	0.449022	0.299496				+	WT_KO	17	12	12	45.6	37.3	37.3	55.055	0	245.14	3366300000	66	1.80761	0.321032	Q3TJZ6	Q3TJZ6	Protein FAM98A	Fam98a
-0.701326	-1.00969	-0.523453	-1.07807	-0.867565	-1.25171						15	15	15	38.9	38.9	38.9	62.062	0	82.895	1731100000	45	0.82486	0.320959	Q5SRY7;Q5SRY7-2;Q5SRY7-4;Q5SRY7-3;Q3ULA2-2;Q3ULA2	Q5SRY7;Q5SRY7-2;Q5SRY7-4;Q5SRY7-3	F-box/WD repeat-containing protein 11	Fbxw11
-4.2316	-5.06557	NaN	-5.41737	-4.3908	-5.09714	+					2	2	2	4.7	4.7	4.7	29.213	1	-2	41267000	2	0.245826	0.319851	Q99KK1	Q99KK1	Receptor expression-enhancing protein 3	Reep3
1.03871	1.11459	0.872171	0.628485	0.906588	0.530886						38	38	38	55.1	55.1	55.1	106.72	0	323.31	9621000000	183	1.12762	0.319839	Q8BH74	Q8BH74	Nuclear pore complex protein Nup107	Nup107
-1.92391	-3.2602	-2.95554	-3.49121	-2.4441	-3.16358						4	4	4	10.8	10.8	10.8	39.651	0	6.2872	137620000	9	0.248724	0.319745	Q91WZ8;Q91WZ8-3;Q91WZ8-2	Q91WZ8;Q91WZ8-3;Q91WZ8-2	Dysbindin	Dtnbp1
3.4454	3.0918	3.1551	3.38628	2.59799	2.7495						23	23	23	90.6	90.6	90.6	31.875	0	255.2	12921000000	96	0.531314	0.31951	Q9D8C4	Q9D8C4	Interferon-induced 35 kDa protein homolog	Ifi35
-3.79337	-3.47618	-3.78044	-4.58868	-3.1467	-4.2727						3	3	2	3.2	3.2	2.3	83.1	0.0032248	2.4895	204900000	9	0.286659	0.319363	Q9WVD4	Q9WVD4	H(+)/Cl(-) exchange transporter 5	Clcn5
-1.56879	-2.445	-1.84344	-2.42842	-2.06534	-2.32071						5	5	5	28.2	28.2	28.2	20.398	0	34.291	240830000	5	0.496968	0.319081	Q5U5M8	Q5U5M8	Biogenesis of lysosome-related organelles complex 1 subunit 3	Bloc1s3
3.18248	3.10212	3.10746	2.98965	2.92492	2.52099						14	14	14	51.1	51.1	51.1	31.172	0	159.52	11875000000	93	1.00458	0.318836	P24668	P24668	Cation-dependent mannose-6-phosphate receptor	M6pr
-0.351114	-0.0259609	0.238684	-0.423145	-0.438015	-0.232693						20	20	7	58.3	58.3	23.8	61.104	0	235.16	3015800000	91	0.805122	0.318487	Q7TSJ2-2;Q7TSJ2	Q7TSJ2-2;Q7TSJ2	Microtubule-associated protein 6	Map6
-5.22965	-5.62173	-5.00806	-6.19147	-3.71848	-6.90371						3	3	3	7.1	7.1	7.1	43.838	0.0063646	2.1221	68004000	3	0.117943	0.31807	Q3U4G3	Q3U4G3	Xyloside xylosyltransferase 1	Xxylt1
3.36827	4.13654	4.11818	2.99449	4.06247	3.61388						16	16	16	71.1	71.1	71.1	43.008	0	323.31	17390000000	193	0.326234	0.317382	Q62433	Q62433	Protein NDRG1	Ndrg1
-1.0521	-1.76713	-1.43742	-1.466	-1.58311	-2.15944						5	5	5	20.1	20.1	20.1	34.244	0	13.126	489140000	10	0.46025	0.317305	Q8VD76	Q8VD76	General transcription factor IIH subunit 3	Gtf2h3
-3.19705	-3.21146	-4.51982	-3.93936	-3.78065	-4.15746						8	8	8	12.2	12.2	12.2	85.339	0	14.415	254220000	12	0.281938	0.31638	Q8BMK0	Q8BMK0	Centrosomal protein of 85 kDa	Cep85
3.02199	3.1358	3.02551	2.62798	3.0815	2.52542						49	49	0	73.6	73.6	0	88.053	0	323.31	29425000000	346	0.838784	0.316132	P42227	P42227	Signal transducer and activator of transcription 3	Stat3
-0.158117	0.023037	0.0395145	-0.619408	-0.272942	-0.15132						39	39	36	52.4	52.4	48.7	93.39	0	184.22	4024200000	108	0.961856	0.316034	Q921C5;Q921C5-2;Q921C5-3	Q921C5;Q921C5-2	Protein bicaudal D homolog 2	Bicd2
0.515856	0.709869	0.955677	0.471704	0.355516	0.407486						31	31	22	59	59	43.8	61.449	0	223.58	5312300000	124	1.12752	0.315565	O88447	O88447	Kinesin light chain 1	Klc1
-0.850025	-1.06641	-0.83094	-1.22544	-1.06211	-1.40638						38	38	38	37.1	37.1	37.1	152.6	0	200.93	3115400000	110	1.18803	0.315517	Q8VD65	Q8VD65	Phosphoinositide 3-kinase regulatory subunit 4	Pik3r4
-5.60707	-3.54824	-7.20201	-6.52187	-5.52078	-5.25704						2	2	2	4.3	4.3	4.3	64.327	0.0044329	2.351	83208000	2	0.100171	0.314126	Q8QZS3	Q8QZS3	Folliculin	Flcn
-3.65761	-2.5665	-3.77164	-2.95779	-2.99617	-4.98347						8	8	8	13.6	13.6	13.6	96.002	0	25.095	428380000	10	0.151878	0.313894	Q9QUG2;Q9QUG2-2	Q9QUG2;Q9QUG2-2	DNA polymerase kappa	Polk
-7.3235	-9.92874	-7.48384	-8.55901	NaN	NaN						3	3	3	6.7	6.7	6.7	81.783	0	32.62	10282000	2	0	0.313649	Q5RJY2	Q5RJY2	G2/M phase-specific E3 ubiquitin-protein ligase	G2e3
-3.50229	-3.54933	-3.11284	-3.79353	-3.44885	-3.86184						6	6	6	15.8	15.8	15.8	34.79	0	54.037	120650000	3	0.765522	0.313251	P52875	P52875	Transmembrane protein 165	Tmem165
0.261351	-0.809507	-0.477844	-1.11126	-0.493298	-0.360661						4	4	4	21.9	21.9	21.9	18.382	0	11.948	681700000	17	0.328615	0.313072	Q9CZB0	Q9CZB0	Succinate dehydrogenase cytochrome b560 subunit, mitochondrial	Sdhc
1.61973	0.986467	1.11703	1.10962	-0.0632973	1.73789						9	3	3	69.4	17.4	17.4	16.502	0	12.981	1588400000	21	0.216623	0.313005	Q60872	Q60872	Eukaryotic translation initiation factor 1A	Eif1a
-0.804483	-1.28746	-1.27385	-1.36511	-1.48273	-1.45589						11	11	11	35.5	35.5	35.5	41.771	0	79.522	632510000	16	0.89599	0.312643	Q8VH37;Q8VH37-2	Q8VH37	Histone deacetylase 8	Hdac8
1.46357	1.51486	1.25134	2.40228	-0.0985394	0.988607						2	2	2	25.7	25.7	25.7	11.721	0	9.8862	1327400000	9	0.161119	0.312471	P07091	P07091	Protein S100-A4	S100a4
-2.24828	-2.57484	-2.26686	-2.93965	-2.35658	-2.73062						27	27	27	19.8	19.8	19.8	198.95	0	45.897	1400900000	44	0.710459	0.31229	A2AKG8;A2AKG8-2;A2AKG8-3	A2AKG8	Focadhesin	Focad
-5.09256	-4.3423	-4.59454	-5.20361	-5.28303	-4.47882						6	6	6	6.7	6.7	6.7	97.988	0.00016515	5.0505	133620000	8	0.389531	0.312019	P10076	P10076	Zinc finger protein 26	Zfp26
0.0322227	0.164839	0.259848	-0.25688	-0.34379	0.12159						16	15	15	56.6	54.7	54.7	48.364	0	125.52	2383700000	58	0.926429	0.311996	O88895;O88895-2	O88895	Histone deacetylase 3	Hdac3
-1.18813	-1.86622	-1.12309	-1.26827	-1.35542	-2.48813						4	4	4	25.5	25.5	25.5	33.19	0	30.569	470650000	22	0.271822	0.31146	Q8BL95	Q8BL95	UPF0769 protein C21orf59 homolog
0.589178	0.370228	0.606813	0.31064	0.302681	0.018755						6	6	6	37.5	37.5	37.5	21.644	0	49.138	1689000000	14	1.19485	0.311381	O35671	O35671	Integrin beta-1-binding protein 1	Itgb1bp1
0.114481	1.05607	0.832645	0.389404	0.162189	0.518648						6	6	6	41.2	41.2	41.2	21.86	0	88.767	1563700000	34	0.441172	0.310984	Q9CQ02	Q9CQ02	COMM domain-containing protein 4	Commd4
-0.522469	-0.535343	-0.716921	-1.17283	-0.856941	-0.676476						35	35	35	32.9	32.9	32.9	138.85	0	186	2998600000	87	0.917479	0.310506	Q8BHK9	Q8BHK9	DNA excision repair protein ERCC-6-like	Ercc6l
-2.71136	-2.77919	-2.58024	-3.00584	NaN	-2.99524				+	WT_KO	8	1	1	11.1	2.7	2.7	85.187	0	125.79	414250000	7	1.58371	0.310275	P70351;P70351-2	P70351	Histone-lysine N-methyltransferase EZH1	Ezh1
0.354059	0.577387	0.70661	0.00899696	0.341198	0.357443						29	29	29	39.6	39.6	39.6	112.73	0	323.31	5359000000	111	0.946676	0.310139	Q8BLR5	Q8BLR5	PH and SEC7 domain-containing protein 4	Psd4
3.63391	3.31914	3.13837	2.91233	2.97315	3.27775						18	18	18	32.9	32.9	32.9	53.254	0	323.31	9422000000	110	0.776264	0.309396	Q63850	Q63850	Nuclear pore glycoprotein p62	Nup62
-5.13875	NaN	-4.90172	-5.63584	-4.75645	-5.59586						3	3	3	5.9	5.9	5.9	67.67	0	5.9551	89084000	2	0.322372	0.309151	Q8CA72	Q8CA72	Gigaxonin	Gan
-0.13518	-0.538712	0.0209026	-0.753654	-0.192894	-0.632267						9	9	9	33	33	33	40.036	0	76.932	1102800000	20	0.576618	0.308609	Q7TND5	Q7TND5	Ribosome production factor 1	Rpf1
-3.95968	-4.29265	-4.71448	-5.04959	-4.75654	-4.08631						3	3	3	9.5	9.5	9.5	58.221	0	11.871	107630000	14	0.357831	0.308542	Q3UN04	Q3UN04	Ubiquitin carboxyl-terminal hydrolase 30	Usp30
-3.22665	-3.43492	-3.23893	-4.40262	-3.14516	-3.27758						4	4	4	11.1	11.1	11.1	67.464	0.00095208	3.4559	169900000	4	0.311117	0.308289	Q99KW9	Q99KW9	T-cell immunomodulatory protein	Itfg1
5.33205	5.0881	5.21321	4.90237	4.76612	5.04056				+	WT_KO	23	23	23	69.3	69.3	69.3	37.984	0	323.31	50223000000	278	1.35821	0.308104	Q9DCH4	Q9DCH4	Eukaryotic translation initiation factor 3 subunit F	Eif3f
1.61677	1.36497	1.56085	0.915104	1.58266	1.12126						8	8	8	38.8	38.8	38.8	22.988	0	36.388	2089600000	20	0.658787	0.307854	Q9CQU3	Q9CQU3	Protein RER1	Rer1
-3.56278	-2.73202	-3.06973	-3.38074	-3.30743	-3.59919						1	1	1	7.7	7.7	7.7	15.586	0	12.538	72255000	3	0.527498	0.307613	Q69ZP3-2	Q69ZP3-2
2.06304	2.00009	2.06461	1.34934	1.77275	2.08308						30	30	30	64	64	64	58.408	0	323.31	10438000000	190	0.650622	0.307524	P33610	P33610	DNA primase large subunit	Prim2
-7.57211	-7.565	-8.41804	-8.14248	-7.40815	-8.92703						1	1	1	2	2	2	97.336	0.0011018	3.2172	18126000	2	0.231008	0.307502	Q9JMD1	Q9JMD1	Scm-like with four MBT domains protein 1	Sfmbt1
-3.87526	-2.52448	-2.94123	-3.0807	-1.8124	-5.37035						4	4	4	7.5	7.5	7.5	81.674	0	9.9429	509030000	19	0.0988741	0.307494	Q8BQC8	Q8BQC8	RB-associated KRAB zinc finger protein	Rbak
5.02275	4.7849	4.88508	4.82906	4.62217	4.32014						22	17	17	83.2	73.1	73.1	32.967	0	323.31	35295000000	200	0.877005	0.307122	P47754	P47754	F-actin-capping protein subunit alpha-2	Capza2
4.55134	4.6414	4.57162	4.23254	4.07095	4.53986						9	9	9	70.9	70.9	70.9	19.023	0	208.09	17268000000	80	1.02817	0.307007	Q9CPP0	Q9CPP0	Nucleoplasmin-3	Npm3
-7.77666	-7.3632	-6.38012	-7.83665	NaN	-7.12393						3	3	3	4.7	4.7	4.7	125.83	0	8.7794	37773000	4	0.192039	0.306959	Q0VGM9-4;Q0VGM9-5;Q0VGM9-3;Q0VGM9;Q0VGM9-2;Q0VGM9-6	Q0VGM9-4;Q0VGM9-5;Q0VGM9-3;Q0VGM9;Q0VGM9-2	Regulator of telomere elongation helicase 1	Rtel1
-0.547943	-0.561012	-0.492975	-0.413847	-1.64626	-0.461737						50	1	1	76.3	2.7	2.7	48.51	0.00064164	3.8225	1521400000	16	0.310058	0.306637	P61979-3	P61979-3	Heterogeneous nuclear ribonucleoprotein K	Hnrnpk
3.11943	3.07834	2.99662	2.43607	2.74939	3.08924						8	8	8	78.4	78.4	78.4	16.062	0	75.811	5300800000	62	0.731376	0.306567	Q9CR86	Q9CR86	Calcium-regulated heat stable protein 1	Carhsp1
0.685421	0.42009	0.549658	-0.142258	0.940025	-0.06213						8	7	7	41.5	41.5	41.5	23.334	0	131.71	1512300000	20	0.358137	0.30651	Q80UU9	Q80UU9	Membrane-associated progesterone receptor component 2	Pgrmc2
-1.24276	-1.59965	-1.05789	-2.01197	-1.79499	-1.01262						11	11	11	29.4	29.4	29.4	52.797	0	49.571	857450000	29	0.37503	0.30643	Q8BVL3	Q8BVL3	Sorting nexin-17	Snx17
-1.58068	-1.25667	-1.29548	-1.61199	-2.27351	-1.16632						1	1	1	1.8	1.8	1.8	60.186	0.00095663	3.6193	626080000	7	0.381571	0.30633	Q9JLZ6-2;Q9JLZ6	Q9JLZ6-2;Q9JLZ6	Hypermethylated in cancer 2 protein	Hic2
NaN	NaN	-4.02971	-4.69985	-3.7699	-4.53797						3	3	3	7.7	7.7	7.7	37.021	0	6.807	63864000	4	0	0.306205	Q91Z92	Q91Z92	Beta-1,3-galactosyltransferase 6	B3galt6
-2.12974	-2.82512	-2.34394	-3.06118	-2.17904	-2.97621						5	5	5	30.5	30.5	30.5	27.538	0	38.473	227060000	17	0.36729	0.305875	Q3UK78-2;Q3UK78	Q3UK78-2;Q3UK78	Polycomb group RING finger protein 5	Pcgf5
-2.11325	-2.00618	-2.10789	-2.38231	-2.81234	-1.95029						19	19	19	13	13	13	137.31	0	24.985	1284800000	51	0.536998	0.305873	B2RRD7	B2RRD7		Brpf1
-2.38984	-2.51851	-2.2705	-2.72716	-2.73238	-2.63636				+	WT_KO	26	26	26	16.8	16.8	16.8	254.61	0	181.09	2089200000	74	1.76103	0.305684	Q571H0;Q571H0-2	Q571H0	Nucleolar pre-ribosomal-associated protein 1	Urb1
-2.32755	-2.57844	-1.80628	-2.25148	-2.64331	-2.73278						3	3	3	9.7	9.7	9.7	68.203	0	13.269	463930000	12	0.490044	0.3051	Q62074	Q62074	Protein kinase C iota type	Prkci
-6.27197	-6.45723	-6.96917	NaN	-6.19432	-7.54786	+					2	2	2	6.2	6.2	6.2	37.848	1	-2	17626000	1	0.200144	0.304972	Q62313;Q62314	Q62313;Q62314	Trans-Golgi network integral membrane protein 1;Trans-Golgi network integral membrane protein 2	Tgoln1;Tgoln2
-3.26534	-3.26564	-2.48437	-3.48635	-3.29523	-3.14771						8	8	8	25.8	25.8	25.8	38.333	0	14.906	259450000	6	0.474926	0.304646	Q99LQ1	Q99LQ1	MAP3K12-binding inhibitory protein 1	Mbip
6.11021	6.23722	6.11463	6.22876	5.75355	5.56682						74	74	74	72.5	72.5	72.5	87.196	0	323.31	245210000000	635	0.687616	0.304312	P42225	P42225	Signal transducer and activator of transcription 1	Stat1
-1.49559	-1.90831	-1.81271	-1.95589	-2.35368	-1.81724						21	11	11	32.7	20.9	20.9	93.933	0	80.45	1069100000	41	0.677353	0.303401	Q922R5;Q922R5-2	Q922R5;Q922R5-2	Serine/threonine-protein phosphatase 4 regulatory subunit 3B	Smek2
0.843672	0.625204	0.788883	0.318954	0.489161	0.539454				+	WT_KO	25	25	25	54.3	54.3	54.3	68.282	0	230.04	5029400000	130	1.50012	0.303397	Q9EQG9-2;Q9EQG9;Q9EQG9-3	Q9EQG9-2;Q9EQG9;Q9EQG9-3	Collagen type IV alpha-3-binding protein	Col4a3bp
1.90055	1.87857	2.06472	1.65087	1.90279	1.38018						4	4	4	16.2	16.2	16.2	21.05	0	11.472	2096500000	18	0.871875	0.303332	Q60870	Q60870	Receptor expression-enhancing protein 5	Reep5
-0.0131283	-0.655863	0.220966	-0.570883	0.0619755	-0.848984						14	14	14	40.3	40.3	40.3	62.942	0	129.74	2288500000	50	0.332468	0.303289	Q99PP9;Q99PP9-2;Q99PP9-3	Q99PP9;Q99PP9-2;Q99PP9-3	Tripartite motif-containing protein 16	Trim16
1.6123	1.16567	1.72907	1.18867	1.82233	0.586233						15	15	15	59.8	59.8	59.8	28.543	0	47.941	3470000000	54	0.312927	0.303268	Q9D8M4	Q9D8M4	60S ribosomal protein L7-like 1	Rpl7l1
-0.288792	-0.716507	-0.483175	-0.63541	-0.685558	-1.07464						11	11	11	24.8	24.8	24.8	78.112	0	81.816	1437700000	32	0.74681	0.302377	Q8VCB2;Q8VCB2-3;Q8VCB2-2;Q91VU8	Q8VCB2;Q8VCB2-3;Q8VCB2-2	Mediator of RNA polymerase II transcription subunit 25	Med25
2.8803	2.94442	2.91608	2.39642	2.92297	2.51543						19	19	19	61.4	61.4	61.4	42.829	0	180.74	10924000000	114	0.87602	0.301995	Q3TBT3;Q3TBT3-3;Q3TBT3-2	Q3TBT3;Q3TBT3-3;Q3TBT3-2	Stimulator of interferon genes protein	Tmem173
0.308153	0.144394	-0.246933	-0.367628	-0.560272	0.227695						6	6	6	38.6	38.6	38.6	15.121	0	29.049	773200000	21	0.450146	0.30194	Q9CZ83;Q9CZ83-2	Q9CZ83;Q9CZ83-2	39S ribosomal protein L55, mitochondrial	Mrpl55
0.805477	0.635704	1.59693	0.831144	0.105837	1.19921						22	2	1	83.3	14.3	8.7	13.952	0.00048465	4.1006	1304400000	9	0.27636	0.300639	Q64475	Q64475	Histone H2B type 1-B	Hist1h2bb
0.450834	-0.00316238	0.429174	0.317144	0.286108	-0.627855						16	16	16	37.8	37.8	37.8	63.865	0	127.24	2857700000	51	0.365547	0.300483	Q3UDK1-2;Q3UDK1	Q3UDK1-2;Q3UDK1	TRAF-type zinc finger domain-containing protein 1	Trafd1
-1.71836	-2.19814	-2.02923	-2.42539	-1.97345	-2.4477						21	21	21	26	26	26	116.45	0	81.143	1123400000	41	0.650015	0.300269	Q04692;Q04692-2	Q04692;Q04692-2	SWI/SNF-related matrix-associated actin-dependent regulator of chromatin subfamily A containing DEAD/H box 1	Smarcad1
0.646624	0.657949	0.996689	0.496704	0.635361	0.270344						25	25	25	43.9	43.9	43.9	65.214	0	303.04	4762700000	105	0.892231	0.299618	Q8BLH7	Q8BLH7	HIRA-interacting protein 3	Hirip3
-2.73257	-3.11633	-2.88234	-3.1729	-3.46504	-2.99086						8	8	8	14.2	14.2	14.2	74.028	0	12.749	484850000	9	0.776361	0.299187	Q3V1H1	Q3V1H1	Cytoskeleton-associated protein 2	Ckap2
-3.97201	-4.16129	-4.27467	-4.02685	-4.97054	-4.30754						1	1	1	12.7	12.7	12.7	13.142	0	8.4	36599000	2	0.436802	0.298985	Q3U276	Q3U276	Succinate dehydrogenase assembly factor 1, mitochondrial	Sdhaf1
2.64132	1.91457	2.27076	1.9638	1.73874	2.22828						30	30	30	77.2	77.2	77.2	45.095	0	259.95	9887500000	155	0.518035	0.29861	P11157;Q6PEE3	P11157	Ribonucleoside-diphosphate reductase subunit M2	Rrm2
-0.0767002	0.790323	0.748028	-0.349068	1.22283	-0.307549						17	17	17	56.2	56.2	56.2	50.304	0	121.07	2844300000	56	0.194444	0.29848	P81117	P81117	Nucleobindin-2;Nesfatin-1	Nucb2
1.14367	1.2472	1.22727	0.918489	1.00557	0.80076				+	WT_KO	56	56	56	48.3	48.3	48.3	170.29	0	323.31	13716000000	255	1.9407	0.297773	Q8CFQ3	Q8CFQ3	Intron-binding protein aquarius	Aqr
0.125063	0.505861	0.761721	-0.0424538	0.334919	0.208975						6	6	6	69.4	69.4	69.4	13.227	0	16.049	619980000	23	0.618985	0.297068	P0CG15	P0CG15	Chromosome transmission fidelity protein 8 homolog	Chtf8
-1.08193	-1.22638	-0.775297	-1.7131	-1.07996	-1.18124						48	48	48	42.9	42.9	42.9	168.86	0	242.5	3704900000	106	0.554698	0.296899	Q6ZQF0	Q6ZQF0	DNA topoisomerase 2-binding protein 1	Topbp1
-2.26543	-2.34553	-1.99029	-3.15948	-2.28877	-2.04359						7	7	7	15.1	15.1	15.1	72.728	0	16.489	699410000	24	0.346429	0.296866	Q61846	Q61846	Maternal embryonic leucine zipper kinase	Melk
-4.70829	-4.48155	-4.36965	-5.2341	-3.4146	-5.80118						23	16	16	11.2	9.1	9.1	306.86	0	55.883	1096400000	48	0.152491	0.296798	P11881-8;P11881-7;P11881-6;P11881-5;P11881-4;P11881-2;P11881-3;P11881	P11881-8;P11881-7;P11881-6;P11881-5;P11881-4;P11881-2;P11881-3;P11881	Inositol 1,4,5-trisphosphate receptor type 1	Itpr1
-0.243694	-0.941032	-0.205627	-0.792646	-0.882523	-0.603977						9	9	9	54.8	54.8	54.8	24.748	0	49.257	802850000	29	0.514042	0.296264	O35047	O35047	Homologous-pairing protein 2 homolog	Psmc3ip
-2.17367	-0.717728	-1.87156	-3.34801	-1.86694	-0.435623						2	2	2	7.5	7.5	7.5	26.935	0.0011008	3.1889	139930000	3	0.112853	0.295874	Q9QXE4	Q9QXE4	Tumor protein p53-inducible nuclear protein 1	Trp53inp1
-5.12408	-4.43267	-4.15981	-5.86968	-4.83727	-3.89695						4	4	4	7.1	7.1	7.1	103.25	0	19.965	203850000	8	0.175889	0.29578	Q922S4	Q922S4	cGMP-dependent 3,5-cyclic phosphodiesterase	Pde2a
-2.70529	-2.63975	-2.68042	-2.88786	-3.09563	-2.92894				+	WT_KO	19	19	19	14.8	14.8	14.8	141.43	0	36.444	901550000	38	1.95132	0.295657	Q5BL07;Q5BL07-2	Q5BL07;Q5BL07-2	Peroxisome biogenesis factor 1	Pex1
0.587355	0.772326	0.621845	0.247898	0.318085	0.52877				+	WT_KO	7	7	7	38.7	38.7	38.7	23.192	0	38.885	1278700000	26	1.35794	0.295591	Q9R0X0;Q9R0X0-2;Q9R0X0-3	Q9R0X0;Q9R0X0-2	Mediator of RNA polymerase II transcription subunit 20	Med20
-1.55633	-1.99562	-2.06411	-1.7029	-2.27225	-2.52749						13	2	2	80.7	19.8	19.8	20.568	0	8.7893	229800000	3	0.434924	0.295525	Q9QY24-2	Q9QY24-2	Z-DNA-binding protein 1	Zbp1
2.43295	3.25072	3.24471	1.94576	3.12063	2.97544						7	7	7	63	63	63	16.318	0	168.81	4353800000	45	0.256015	0.295514	Q9CQX2	Q9CQX2	Cytochrome b5 type B	Cyb5b
3.58534	3.81187	3.89375	3.12608	3.68858	3.58991						34	34	34	86	86	86	39.866	0	323.31	22060000000	181	0.684142	0.295465	Q99J62	Q99J62	Replication factor C subunit 4	Rfc4
-2.70974	-2.90608	-2.95222	-2.85423	-2.98018	-3.61969						16	14	14	21.1	19.6	19.6	97.967	0	25.951	713640000	20	0.522711	0.295351	Q9R0C8;Q9R0C8-4;Q9R0C8-3	Q9R0C8;Q9R0C8-4	Guanine nucleotide exchange factor VAV3	Vav3
0.261629	0.312834	0.545387	0.543638	-0.195589	-0.112732						17	17	17	57.9	57.9	57.9	31.055	0	108.82	1647700000	49	0.518664	0.294844	Q8R0J7	Q8R0J7	Vacuolar protein sorting-associated protein 37B	Vps37b
0.556282	0.422934	0.619604	0.546925	-0.0503235	0.217928						5	5	5	70.1	70.1	70.1	9.7951	0	27.47	1049900000	24	0.742404	0.294764	Q3V4B5	Q3V4B5	COMM domain-containing protein 6	Commd6
-0.985998	-0.596527	-0.828157	-0.88814	-1.33683	-1.06933						10	10	10	38.7	38.7	38.7	44.713	0	87.432	875260000	33	0.787735	0.29454	Q5EE38;Q5EE38-2;Q5EE38-3;Q5EE38-4;Q5EE38-5	Q5EE38	Adrenocortical dysplasia protein	Acd
0.0946503	-1.485	-0.965078	-1.3721	-1.05597	-0.810616						16	16	16	36.5	36.5	36.5	70.095	0	121.33	1696300000	35	0.235013	0.29442	Q8VEH5	Q8VEH5	EPM2A-interacting protein 1	Epm2aip1
1.11898	0.715139	1.0347	0.739351	0.520935	0.725449						52	52	52	64.1	64.1	64.1	106.52	0	323.31	9021400000	177	0.972435	0.294363	F7BJB9	F7BJB9		Morc3
2.23362	2.11184	2.13001	2.06453	1.8558	1.67311						14	14	14	69.3	69.3	69.3	20.201	0	101.83	4462600000	58	1.15921	0.294008	Q9WUD8	Q9WUD8	Fas apoptotic inhibitory molecule 1	Faim
-3.5466	-3.80285	-4.3674	-4.65549	-5.23445	-2.70823						5	5	5	5.1	5.1	5.1	126.34	0.00016513	5.0501	408730000	8	0.135149	0.293775	P59438;P59438-2;P59438-3	P59438;P59438-2	Hermansky-Pudlak syndrome 5 protein homolog	Hps5
-7.94259	-6.56602	-7.55209	-8.04797	-7.21796	-7.67518						1	1	1	2.4	2.4	2.4	66.586	0.0030769	2.5478	16033000	5	0.244184	0.293468	Q8R0Z2-3;Q8R0Z2-2;Q8R0Z2	Q8R0Z2-3;Q8R0Z2-2;Q8R0Z2	Ecto-NOX disulfide-thiol exchanger 2;Hydroquinone [NADH] oxidase;Protein disulfide-thiol oxidoreductase	Enox2
-2.20387	-0.757923	-1.45192	-1.89606	-1.24714	-2.15033						5	5	5	41.9	41.9	41.9	18.418	0	6.064	270510000	4	0.231672	0.293271	Q9DCL2	Q9DCL2	MIP18 family protein FAM96A	Fam96a
1.33638	1.32122	1.56123	0.83947	1.64546	0.854883						34	34	34	59.3	59.3	59.3	77.043	0	219.55	8534900000	139	0.455764	0.293006	P37040	P37040	NADPH--cytochrome P450 reductase	Por
1.72375	1.8361	1.56882	1.466	1.21402	1.56967						9	9	9	54.4	54.4	54.4	28.032	0	30.609	2068700000	41	1.051	0.292994	P97765;P97765-2	P97765;P97765-2	WW domain-binding protein 2	Wbp2
-0.539467	-0.747282	-0.315769	-1.46811	-0.0131435	-0.999563						1	1	1	4.7	4.7	4.7	32.677	0.00016611	5.268	458990000	8	0.261344	0.292766	Q9JLJ5	Q9JLJ5	Elongation of very long chain fatty acids protein 1	Elovl1
2.63455	2.71412	3.22591	2.39771	2.87241	2.42747						29	28	28	74.5	74.5	74.5	37.028	0	266.4	12523000000	93	0.535803	0.292336	Q64261	Q64261	Cyclin-dependent kinase 6	Cdk6
-1.71471	-2.26466	-2.24943	-2.03032	-2.45391	-2.62119						3	3	3	32.1	32.1	32.1	17.347	0	50.681	155010000	12	0.507087	0.292207	Q8BH50-2;Q8BH50	Q8BH50-2;Q8BH50	Uncharacterized protein C18orf25 homolog
-1.86378	-2.94618	-2.61121	-2.4864	-2.72354	-3.08548						4	4	4	23.1	23.1	23.1	32.494	0	37.679	226100000	6	0.329259	0.291418	Q5BU09;Q5BU09-2	Q5BU09;Q5BU09-2	E2F-associated phosphoprotein	Eapp
0.0637741	0.304735	0.326002	-0.0419693	0.134567	-0.272213						13	13	13	45.3	45.3	45.3	37.829	0	40.083	2014100000	45	0.941818	0.291375	Q9ER39	Q9ER39	Torsin-1A	Tor1a
0.351757	0.339212	0.458626	-0.0610657	0.628719	-0.291889						12	12	12	42.2	42.2	42.2	44.12	0	102.84	2286400000	56	0.449012	0.291277	Q99K70;Q7TT45;Q99K70-2	Q99K70;Q7TT45	Ras-related GTP-binding protein C;Ras-related GTP-binding protein D	Rragc;Rragd
0.592995	0.697893	0.704325	0.354317	0.306211	0.460962				+	WT_KO	63	63	63	48.9	48.9	48.9	178.46	0	323.31	9266600000	215	2.12545	0.291241	O88379	O88379	Bromodomain adjacent to zinc finger domain protein 1A	Baz1a
-0.455036	-0.415533	-0.345293	-0.78307	-0.259619	-1.04584						4	4	4	8.7	8.7	8.7	45.655	0	6.0829	1383600000	16	0.552095	0.290888	P17047-3;P17047;P17047-2	P17047-3;P17047;P17047-2	Lysosome-associated membrane glycoprotein 2	Lamp2
1.19031	1.38403	1.34116	0.960884	1.10507	0.977537				+	WT_KO	18	18	18	39.4	39.4	39.4	41.234	0	80.288	4225300000	73	1.7598	0.290671	P70279	P70279	Surfeit locus protein 6	Surf6
-0.10453	0.0368652	0.0734692	-0.350267	-0.185238	-0.330656				+	WT_KO	53	53	53	40	40	40	215.99	0	295.38	8386000000	185	1.74313	0.290655	P53995	P53995	Anaphase-promoting complex subunit 1	Anapc1
2.97677	2.10285	1.87636	2.3061	1.90633	1.87245						40	38	38	75.4	70.5	70.5	66.929	0	323.31	14015000000	159	0.328972	0.290368	Q8CFB4;Q8CFB4-2	Q8CFB4;Q8CFB4-2	Guanylate-binding protein 5	Gbp5
-3.06768	-3.08651	-2.44727	-3.27513	-3.17849	-3.0188						2	2	2	5.1	5.1	5.1	49.306	0.0011058	3.3657	260470000	11	0.580517	0.29032	Q6PD10	Q6PD10	Inositol hexakisphosphate kinase 1	Ip6k1
0.397738	0.357307	0.486822	0.127419	0.0964031	0.148743				+	WT_KO	20	20	20	37.6	37.6	37.6	73.797	0	127.18	4206700000	81	2.66825	0.289768	O35492	O35492	Dual specificity protein kinase CLK3	Clk3
0.116209	0.0406628	0.249304	-0.139563	0.0566177	-0.379866						22	20	20	46.7	42.6	42.6	73.742	0	138.04	3493100000	73	0.967898	0.289662	Q9WVR4	Q9WVR4	Fragile X mental retardation syndrome-related protein 2	Fxr2
-0.925713	-0.359045	0.259069	-1.09111	-0.391277	-0.411734						28	28	28	28	28	28	102.04	0	151.42	3623700000	65	0.282962	0.289478	Q8BWY9	Q8BWY9	Protein CIP2A	Kiaa1524
2.21286	1.94014	2.043	1.4204	2.24681	1.66077						13	13	13	77	77	77	31.549	0	110.19	5430200000	69	0.48835	0.289342	Q9DCN2-2;Q9DCN2	Q9DCN2-2;Q9DCN2	NADH-cytochrome b5 reductase 3;NADH-cytochrome b5 reductase 3 membrane-bound form;NADH-cytochrome b5 reductase 3 soluble form	Cyb5r3
-0.379877	-0.458666	-0.472147	-0.401253	-1.06538	-0.711378						13	11	10	30	25.5	24	54.713	0	34.685	1411900000	38	0.676921	0.289106	Q61151	Q61151	Serine/threonine-protein phosphatase 2A 56 kDa regulatory subunit epsilon isoform	Ppp2r5e
-2.05771	-1.60908	-1.54798	-2.00784	-1.49985	-2.57437						7	7	7	13.9	13.9	13.9	63.676	0	11.772	800850000	15	0.342365	0.289096	Q8R0X7	Q8R0X7	Sphingosine-1-phosphate lyase 1	Sgpl1
-2.04991	-2.76928	-2.06177	-2.77006	-2.44752	-2.52955						5	5	5	17.6	17.6	17.6	40.168	0	7.808	435540000	9	0.489798	0.288724	Q8R1M0	Q8R1M0	Embryonic stem cell-specific 5-hydroxymethylcytosine-binding protein	Hmces
-0.42556	-0.531309	-0.410789	-0.707329	-1.02872	-0.49721						10	10	10	53.8	53.8	53.8	27.754	0	33.283	924190000	24	0.841533	0.288533	Q91WB4	Q91WB4	Pleckstrin homology domain-containing family F member 2	Plekhf2
1.80408	1.46986	1.51956	1.3081	1.34621	1.27376						45	45	45	58.8	58.8	58.8	95.675	0	215.85	13579000000	216	1.27422	0.288477	Q9DBC3	Q9DBC3	Cap-specific mRNA (nucleoside-2-O-)-methyltransferase 1	Cmtr1
-1.40775	-1.33663	-1.30112	-1.78436	-1.42801	-1.69776						7	7	7	4.4	4.4	4.4	248.49	0	20.883	3731700000	21	1.21148	0.288211	Q8R4Y8;Q8R4Y8-2;Q8R4Y8-4;Q8R4Y8-3	Q8R4Y8;Q8R4Y8-2	Rotatin	Rttn
-1.09715	-0.609222	-0.612522	-0.869848	-1.00028	-1.31325						8	8	8	27.5	27.5	27.5	38.167	0	31.117	897070000	13	0.620484	0.288163	Q9CXR1	Q9CXR1	Dehydrogenase/reductase SDR family member 7	Dhrs7
-2.34956	-2.94353	-3.17073	-3.09549	-2.47786	-3.75494						10	10	10	13.8	13.8	13.8	100.83	0	32.513	661810000	26	0.25923	0.288155	Q8K2I4	Q8K2I4	Beta-mannosidase	Manba
1.18032	1.33627	1.34513	0.915253	1.11348	0.968931				+	WT_KO	49	49	49	47.8	47.8	47.8	158.23	0	323.31	12317000000	220	1.64642	0.288019	Q9Z0W3;Q9Z0W3-2	Q9Z0W3;Q9Z0W3-2	Nuclear pore complex protein Nup160	Nup160
2.5966	2.77957	2.88034	2.21525	2.64085	2.53691						89	89	89	75.3	75.3	75.3	123.79	0	323.31	37082000000	349	0.877899	0.287832	P52431	P52431	DNA polymerase delta catalytic subunit	Pold1
-3.5813	-3.25895	-4.95983	-3.39165	-4.19589	-5.07522						2	2	2	6.7	6.7	6.7	28.033	0.00095755	3.6451	67084000	3	0.150357	0.287559	Q8R2N0;Q8R2N0-2	Q8R2N0;Q8R2N0-2	Thyroid transcription factor 1-associated protein 26	Ccdc59
0.950775	1.25489	1.47293	0.587217	1.26772	0.961739						16	16	16	34.6	34.6	34.6	59.296	0	93.513	6155500000	68	0.506399	0.287308	Q922J9-3;Q922J9;Q922J9-4;Q922J9-2	Q922J9-3;Q922J9;Q922J9-4;Q922J9-2	Fatty acyl-CoA reductase 1	Far1
0.964302	0.391344	1.21017	0.267712	1.08263	0.354183						11	11	11	24.6	24.6	24.6	52.264	0	37.268	2720900000	52	0.334059	0.287098	P61620;Q9JLR1	P61620	Protein transport protein Sec61 subunit alpha isoform 1	Sec61a1
1.04303	0.602381	0.323622	0.337896	0.87274	-0.101442						14	14	14	47.8	47.8	47.8	43.544	0	77.612	2706000000	39	0.337233	0.286613	Q8K3W0;Q8K3W0-1;Q8K3W0-5;Q8K3W0-6;Q8K3W0-4	Q8K3W0;Q8K3W0-1;Q8K3W0-5;Q8K3W0-6	BRCA1-A complex subunit BRE	Bre
-4.44576	-4.16732	-4.82216	-6.01397	-3.88645	-4.39434						4	4	4	6.1	6.1	6.1	77.237	0.0015623	2.9563	195020000	3	0.160835	0.286508	Q6Y5D8-4;Q6Y5D8-3;Q6Y5D8;Q6Y5D8-2	Q6Y5D8-4;Q6Y5D8-3;Q6Y5D8;Q6Y5D8-2	Rho GTPase-activating protein 10	Arhgap10
0.124081	-0.439392	-0.283546	-0.432503	0	-1.02543						21	21	21	50	50	50	69.552	0	133.02	2972600000	57	0.347942	0.286359	Q9Z2X8	Q9Z2X8	Kelch-like ECH-associated protein 1	Keap1
2.58784	2.64942	2.3788	2.56932	2.32357	1.86422						20	20	13	29.4	29.4	23.5	62.279	0	139.06	10666000000	106	0.573228	0.286318	Q91YT7	Q91YT7	YTH domain-containing family protein 2	Ythdf2
-1.60166	-1.32516	-1.09478	-1.95892	-1.58673	-1.33207						17	17	17	47	47	47	46.524	0	62.035	926770000	32	0.539043	0.285371	Q8R570;Q8R570-2	Q8R570;Q8R570-2	Synaptosomal-associated protein 47	Snap47
-0.0594635	-0.252632	-0.316118	-0.275307	-0.475847	-0.732918						27	27	27	41.8	41.8	41.8	103.32	0	263.03	3251900000	98	0.865769	0.285286	Q8CFE4;Q8CFE4-2	Q8CFE4	SCY1-like protein 2	Scyl2
-4.03745	-5.50772	-4.75582	-4.98329	NaN	-5.12109						3	3	3	6.8	6.8	6.8	71.577	0.0015613	2.9386	106130000	4	0.193732	0.285194	P47810	P47810	Wee1-like protein kinase	Wee1
-0.352308	-0.915194	-0.170181	-0.538296	-0.975662	-0.776464						16	16	16	47.9	47.9	47.9	52.451	0	91.447	1523300000	45	0.479581	0.284246	P97465	P97465	Docking protein 1	Dok1
-1.19952	-2.67171	-3.12311	-2.45179	-2.89707	-2.4977						3	3	3	24.2	24.2	24.2	17.019	0.00048693	4.3663	169180000	6	0.18085	0.28407	Q8BUH1	Q8BUH1	Thioredoxin-like protein 4B	Txnl4b
-0.223028	-0.237003	-0.0315552	-0.456039	-0.359819	-0.527462				+	WT_KO	8	8	8	48.9	48.9	48.9	31.139	0	64.33	1049500000	33	1.58619	0.283911	Q9DCX1	Q9DCX1	MAD2L1-binding protein	Mad2l1bp
-4.40697	-5.07649	NaN	-5.09433	-7.12116	-2.86119						1	1	1	1.8	1.8	1.8	55.281	0.0084097	1.9161	119900000	6	0.0599251	0.283826	Q692V3-3	Q692V3-3
1.09315	1.36331	1.44308	1.06079	0.783077	1.20426						8	8	8	51.2	51.2	51.2	25.552	0	69.677	2433700000	48	0.806356	0.283805	Q8BSU7;Q8VE04	Q8BSU7	MOB kinase activator 3A	Mob3a
1.82834	1.65199	1.70752	1.30745	1.1951	1.83477						24	23	23	63.2	61.3	61.3	40.718	0	151.17	6351500000	96	0.625554	0.283511	Q9QXB9	Q9QXB9	Developmentally-regulated GTP-binding protein 2	Drg2
-1.99663	-1.26586	-1.19115	-1.96127	-1.68592	-1.65649						1	1	1	13.7	13.7	13.7	13.722	0.00064236	3.8618	161140000	3	0.443035	0.283346	Q9DBG9	Q9DBG9	Tax1-binding protein 3	Tax1bp3
-2.05215	-2.7634	-1.9194	-2.55973	-2.26305	-2.75989						13	7	7	28.3	21.4	21.4	68.446	0	58.521	572080000	18	0.399737	0.282573	Q3UCQ1;Q3UCQ1-2	Q3UCQ1;Q3UCQ1-2	Forkhead box protein K2	Foxk2
-3.02445	-3.44489	-2.71756	-3.17587	-3.2402	-3.61819						2	2	2	2	2	2	113.08	0.0017094	2.8211	496620000	8	0.488091	0.282449	Q61625	Q61625	Glutamate receptor ionotropic, delta-2	Grid2
-1.38	-1.32656	-0.99177	-1.96434	-0.827744	-1.75285						8	8	8	17.5	17.5	17.5	75.29	0	66.496	1033000000	33	0.311912	0.282202	Q8VBZ3	Q8VBZ3	Cleft lip and palate transmembrane protein 1 homolog	Clptm1
1.98726	2.26114	2.41293	1.79378	2.03192	1.98925						10	10	10	42.3	42.3	42.3	30.534	0	96.817	4615900000	52	0.911286	0.282128	O09172	O09172	Glutamate--cysteine ligase regulatory subunit	Gclm
-1.72765	-2.09518	0.793083	-2.07031	0.161722	-1.96715						13	13	13	60.8	60.8	60.8	34.46	0	60.901	1129800000	28	0.0859892	0.281999	Q9DCT1	Q9DCT1	1,5-anhydro-D-fructose reductase	Akr1e2
2.18512	2.08216	2.06726	1.78005	1.6189	2.08971						22	22	15	55.3	55.3	39.7	55.66	0	323.31	8638600000	135	0.920859	0.281959	Q8BHJ5	Q8BHJ5	F-box-like/WD repeat-containing protein TBL1XR1	Tbl1xr1
6.22018	6.29301	6.23912	6.08355	5.877	5.94677				+	WT_KO	15	15	7	83.7	83.7	50.6	19.779	0	323.31	61956000000	212	1.92171	0.281665	Q3THE2	Q3THE2	Myosin regulatory light chain 12B	Myl12b
-2.92145	-2.678	-2.93381	-2.88328	-3.05215	-3.4415						17	17	17	15.1	15.1	15.1	175.53	0	57.556	925730000	22	0.691916	0.281221	Q6ZPV2-2;Q6ZPV2	Q6ZPV2-2;Q6ZPV2	DNA helicase INO80	Ino80
-1.54929	-2.82243	-1.96399	-2.31293	-2.66428	-2.20071						12	12	12	23.3	23.3	23.3	86.186	0	72.303	916350000	25	0.282737	0.280738	Q3UVL4;Q3UVL4-2;Q3UVL4-3	Q3UVL4;Q3UVL4-2	Vacuolar protein sorting-associated protein 51 homolog	Vps51
-0.619564	-0.40111	-0.512646	-0.78443	-1.28273	-0.308178						8	8	8	26.6	26.6	26.6	41.877	0	37.316	1085000000	21	0.414019	0.280674	Q9R008	Q9R008	Mevalonate kinase	Mvk
3.45628	3.56458	3.70291	3.21026	3.36709	3.3054				+	WT_KO	32	32	32	75.6	75.6	75.6	38.158	0	323.31	22580000000	199	1.52776	0.280339	Q9CX34	Q9CX34	Suppressor of G2 allele of SKP1 homolog	Sugt1
-3.97316	-3.68384	-4.19184	-3.94252	-4.25041	-4.49566						3	3	3	11.9	11.9	11.9	46.384	0	14.777	112590000	5	0.573023	0.27992	A6H687	A6H687	SAC3 domain-containing protein 1	Sac3d1
-2.30492	-2.02768	-2.64165	-2.5256	-2.42033	-2.86719						13	13	13	23.1	23.1	23.1	96.556	0	72.173	624110000	21	0.555886	0.279624	Q8BLB7-2;Q8BLB7;Q8BLB7-3	Q8BLB7-2;Q8BLB7	Lethal(3)malignant brain tumor-like protein 3	L3mbtl3
3.25352	3.61875	3.68766	3.19515	3.20156	3.32462						13	13	13	38.7	38.7	38.7	25.134	0	122.92	9278100000	80	0.925452	0.279534	Q9DB34	Q9DB34	Charged multivesicular body protein 2a	Chmp2a
2.5874	2.40523	2.35685	2.24802	1.99101	2.27428						37	37	37	59.2	59.2	59.2	91.926	0	323.31	16964000000	225	1.14555	0.278723	Q3UYV9	Q3UYV9	Nuclear cap-binding protein subunit 1	Ncbp1
3.22478	3.17664	3.34283	2.80827	3.23223	2.86913						21	21	21	84	84	84	27.385	0	146.27	14719000000	134	0.919951	0.278205	Q9D1E6	Q9D1E6	Tubulin-folding cofactor B	Tbcb
4.49542	3.93102	3.83921	4.59038	2.47865	4.36212						156	156	144	66.8	66.8	64.8	281.22	0	323.31	227670000000	1416	0.147929	0.278164	Q8BTM8;Q8BTM8-2	Q8BTM8	Filamin-A	Flna
0.728539	0.0438194	0.200113	0.452114	0.0793324	-0.392502						7	7	7	17.6	17.6	17.6	53.267	0	107.05	1782500000	34	0.361778	0.277842	P53986	P53986	Monocarboxylate transporter 1	Slc16a1
-0.996229	-1.01855	-0.989641	-1.19081	-1.35174	-1.29518				+	WT_KO	55	55	55	33.3	33.3	33.3	237.04	0	241.89	5295900000	156	2.35554	0.277772	E9Q3L2	E9Q3L2		Pi4ka
2.48175	2.55793	2.52963	2.29024	2.06729	2.37871				+	WT_KO	32	32	32	64.1	64.1	64.1	82.545	0	323.31	17146000000	213	1.36165	0.277688	P97452	P97452	Ribosome biogenesis protein BOP1	Bop1
-2.79731	-2.36143	-3.07364	NaN	-3.02151	NaN						2	2	2	8.7	8.7	8.7	46.882	0	17.957	80029000	3	0	0.277385	Q91X51	Q91X51	Golgi reassembly-stacking protein 1	Gorasp1
-1.91678	-1.97284	-2.0423	-2.34601	-2.10089	-2.31705				+	WT_KO	8	8	8	29.4	29.4	29.4	43.408	0	36.968	393570000	17	1.50198	0.277348	Q9D2V5	Q9D2V5	Protein AAR2 homolog	Aar2
4.04804	4.34734	4.3362	3.88663	4.14075	3.87268						21	21	21	83.1	83.1	83.1	23.489	0	236.47	23973000000	140	0.991383	0.277175	P51150	P51150	Ras-related protein Rab-7a	Rab7a
2.1772	1.74532	1.95462	1.80926	1.7059	1.53117						16	13	13	79.4	71.5	71.5	18.521	0	69.294	3943700000	60	0.865894	0.276936	Q9R0P5	Q9R0P5	Destrin	Dstn
1.57751	1.40607	1.51265	0.997318	1.57076	1.09735						36	36	36	69	69	69	76.722	0	323.31	10915000000	166	0.685485	0.276936	P47856-2;P47856;Q9Z2Z9	P47856-2;P47856	Glutamine--fructose-6-phosphate aminotransferase [isomerizing] 1	Gfpt1
-3.75586	-3.53602	-4.0065	-4.11803	-4.29498	-3.71617						52	1	1	78.2	1.4	1.4	73.327	0.0084034	1.8928	234680000	5	0.562256	0.276934	Q8R550-2;Q8R550;Q8R550-5;Q8R550-4;Q8R550-8;Q8R550-6;Q8R550-7	Q8R550-2;Q8R550;Q8R550-5;Q8R550-4;Q8R550-8	SH3 domain-containing kinase-binding protein 1	Sh3kbp1
-0.600285	-1.59302	-0.585989	-1.64433	-1.50078	-0.464964						8	8	8	34	34	34	35.56	0	55.822	862320000	29	0.215687	0.276929	Q91YR9;REV__Q3TVC7;REV__Q3TVC7-3	Q91YR9	Prostaglandin reductase 1	Ptgr1
-0.301998	-0.393038	-0.474993	-0.668573	-0.680935	-0.651081				+	WT_KO	27	27	27	48.7	48.7	48.7	81.699	0	90.897	3056900000	60	2.26195	0.276854	Q3UQ84	Q3UQ84	Threonine--tRNA ligase, mitochondrial	Tars2
-4.69925	-4.62521	-4.56791	-4.55353	-5.04945	-5.11904						3	3	3	13.8	13.8	13.8	48.091	0	7.1231	91848000	6	0.691705	0.276548	Q3U2K0-3;Q3U2K0-2;Q3U2K0	Q3U2K0-3;Q3U2K0-2;Q3U2K0	Protein FAM193B	Fam193b
2.76732	3.00318	3.02871	2.41711	2.72637	2.82701						91	91	91	72	72	72	155.66	0	323.31	48990000000	452	0.863571	0.276238	Q8K2Z4;Q8K2Z4-2	Q8K2Z4;Q8K2Z4-2	Condensin complex subunit 1	Ncapd2
4.60333	4.27256	4.21637	4.02258	4.21167	4.02998						31	31	31	77.4	77.4	77.4	45.745	0	323.31	41802000000	225	0.952446	0.276011	Q9QYJ0	Q9QYJ0	DnaJ homolog subfamily A member 2	Dnaja2
-3.3137	-3.69618	-3.48562	-3.34123	-4.20764	NaN						1	1	1	8.3	8.3	8.3	13.565	0.0020118	2.7162	57286000	5	0.308498	0.275935	Q9D6Y4	Q9D6Y4	Protein MEF2BNB	Mef2bnb
2.06977	1.91758	1.92862	1.3817	2.047	1.6599						8	8	8	80.9	80.9	80.9	11.549	0	41.048	2168200000	30	0.623209	0.275785	Q9DAM7	Q9DAM7	Transmembrane protein 263	Tmem263
-0.504719	-0.688019	-0.677094	-0.926382	-1.3412	-0.426704						24	24	24	47.2	47.2	47.2	72.484	0	111.4	2148700000	42	0.434364	0.274819	Q9Z129;Q9Z129-2	Q9Z129;Q9Z129-2	ATP-dependent DNA helicase Q1	Recql
-2.5116	-2.01949	-2.37773	-2.69606	-2.50682	-2.53031						30	27	27	17.4	16.7	16.7	269.8	0	103.87	2419200000	52	0.801277	0.27479	Q9WU42;Q9WU42-2	Q9WU42;Q9WU42-2	Nuclear receptor corepressor 2	Ncor2
1.80699	1.12395	1.45496	0.889805	1.19086	1.4813						31	31	31	40.5	40.5	40.5	101.93	0	248.2	8500700000	141	0.453693	0.274645	Q9QWF0;Q9CZY2	Q9QWF0	Chromatin assembly factor 1 subunit A	Chaf1a
0.609297	-2.24365	-1.56414	0.633039	-2.61696	-2.03835						21	19	19	36.2	34.9	34.9	74.237	0	53.935	3069700000	53	0.0729579	0.274593	P48678;P48678-2;P48678-3	P48678;P48678-2;P48678-3	Prelamin-A/C;Lamin-A/C	Lmna
-0.867968	-1.33085	-1.51539	-2.02236	-1.10624	-1.40868						11	11	11	46.4	46.4	46.4	40.656	0	73.484	965210000	25	0.342885	0.274356	Q8BKT8;Q8BKT8-2	Q8BKT8;Q8BKT8-2	HAUS augmin-like complex subunit 7	Haus7
1.77779	1.87956	1.68081	1.45736	1.85672	1.20165						8	8	8	41.7	41.7	41.7	20.302	0	113.62	2839100000	34	0.618879	0.274142	O55013	O55013	Trafficking protein particle complex subunit 3	Trappc3
0.378534	0.364613	0.469433	0.0501652	0.333534	0.00806808						48	48	48	43.3	43.3	43.3	166.59	0	230.8	9518200000	207	1.19794	0.273604	Q8BX17	Q8BX17	Gem-associated protein 5	Gemin5
1.05926	0.901405	0.982801	0.786877	0.546003	0.791382				+	WT_KO	19	19	19	56.9	56.9	56.9	53.375	0	166.02	4853300000	106	1.37128	0.273067	Q8VE88-2;Q8VE88	Q8VE88-2;Q8VE88	Protein FAM114A2	Fam114a2
-8.69255	-8.54566	-8.68114	-9.75721	-7.12761	-9.85339						1	1	1	4.5	4.5	4.5	56.695	0.00095344	3.493	6221600	2	0.110469	0.272956	Q99K82-7;Q99K82-6;Q99K82-9;Q99K82;Q99K82-2	Q99K82-7;Q99K82-6;Q99K82-9;Q99K82;Q99K82-2	Spermine oxidase	Smox
0.495991	0.714687	0.535072	0.206945	0.670036	0.0511398						22	22	22	70.3	70.3	70.3	52.471	0	199.66	3015800000	63	0.619674	0.272543	Q3TDN2;Q3TDN2-2	Q3TDN2;Q3TDN2-2	FAS-associated factor 2	Faf2
-2.3362	-2.34152	-2.5926	-2.95181	-2.50113	-2.63497						15	13	13	24.5	23.8	23.8	85.651	0	44.884	649540000	18	0.795999	0.272528	Q9Z2B9	Q9Z2B9	Ribosomal protein S6 kinase alpha-4	Rps6ka4
2.75411	2.98804	2.95	2.71542	2.75275	2.40653						12	12	12	51.3	51.3	51.3	24.683	0	58.399	7435200000	77	0.970777	0.272481	Q9DC70	Q9DC70	NADH dehydrogenase [ubiquinone] iron-sulfur protein 7, mitochondrial	Ndufs7
1.65643	1.48099	1.81763	1.54357	1.24626	1.34892						56	14	14	67.6	26.4	26.4	73.427	0	111.97	12015000000	66	0.976458	0.272102	Q62095	Q62095	ATP-dependent RNA helicase DDX3Y	Ddx3y
2.22892	1.85319	1.63132	1.37306	1.77461	1.75098						26	15	15	65.2	46.9	46.9	55.302	0	253.08	7013000000	110	0.552812	0.271595	P70288	P70288	Histone deacetylase 2	Hdac2
-0.265543	-2.36439	-1.53011	-1.7734	-1.95951	-1.24188						12	12	12	29.8	29.8	29.8	52.212	0	51.04	1355300000	35	0.157277	0.271581	Q3UFB2;Q3UFB2-2	Q3UFB2;Q3UFB2-2	Box C/D snoRNA protein 1	Znhit6
2.11869	2.34487	1.94015	1.80313	2.19875	1.58725						15	7	7	77.6	44.3	44.3	22.187	0	57.714	6062200000	67	0.563507	0.271526	Q9D1G1	Q9D1G1	Ras-related protein Rab-1B	Rab1b
2.39951	2.52519	2.64257	2.22407	2.28328	2.24536				+	WT_KO	10	10	3	67	67	32	11.48	0	145.54	2597100000	43	1.70252	0.27152	P63024;Q62442-2;Q62442	P63024	Vesicle-associated membrane protein 3	Vamp3
-0.213154	-0.10198	-0.165787	-0.00131607	-0.236622	-1.0574						11	11	11	30.6	30.6	30.6	37.872	0	29.226	1744600000	38	0.350396	0.271472	Q8BFZ9;Q91X78	Q8BFZ9	Erlin-2	Erlin2
2.23646	2.10391	2.29334	1.65335	2.19784	1.96995						24	24	16	47.6	47.6	36.6	60.182	0	170.02	8057300000	128	0.741668	0.270859	Q60960	Q60960	Importin subunit alpha-5;Importin subunit alpha-5, N-terminally processed	Kpna1
0.559597	0.225599	0.378044	0.281467	0.0186329	0.0513363						23	21	18	53.6	49.9	42.7	58.244	0	232.92	3848000000	88	0.998473	0.270601	Q61466	Q61466	SWI/SNF-related matrix-associated actin-dependent regulator of chromatin subfamily D member 1	Smarcd1
-4.75626	-5.15008	-5.15999	-6.50273	-5.0459	-4.32855						5	5	5	7	7	7	86.791	0	7.9867	121780000	12	0.154718	0.270282	Q9CSP9;Q9CSP9-4;Q9CSP9-3;Q9CSP9-2	Q9CSP9;Q9CSP9-4	Tetratricopeptide repeat protein 14	Ttc14
2.27881	2.09192	2.72076	2.14884	2.37662	1.75587						15	15	15	53.5	53.5	53.5	34.741	0	74.451	7598800000	82	0.446466	0.270052	O70503;O70503-2	O70503	Very-long-chain 3-oxoacyl-CoA reductase	Hsd17b12
-0.765556	-2.1921	-2.34892	-1.52552	-2.54964	-2.04003						4	4	4	40.4	40.4	40.4	22.727	0	29.844	307370000	11	0.17495	0.269536	Q9DCT8	Q9DCT8	Cysteine-rich protein 2	Crip2
-1.02315	-1.44869	-1.30105	-1.83623	-1.20115	-1.54351						19	19	19	27.3	27.3	27.3	96.301	0	81.706	1596900000	37	0.535206	0.269335	Q8CD92-2;Q8CD92	Q8CD92-2;Q8CD92	Tetratricopeptide repeat protein 27	Ttc27
-0.974525	-0.745474	-0.659813	-1.27565	-1.13909	-0.77154						12	12	12	28.1	28.1	28.1	41.279	0	45.747	1044000000	31	0.689647	0.268823	Q9D8Z1	Q9D8Z1	Activating signal cointegrator 1 complex subunit 1	Ascc1
1.47844	1.55821	1.56328	0.778133	1.56876	1.44711						113	113	113	70.5	70.5	70.5	160.12	0	323.31	22317000000	405	0.470492	0.268644	Q6P9L6	Q6P9L6	Kinesin-like protein KIF15	Kif15
-2.20058	-2.66911	-2.43901	-2.99936	-2.78293	-2.3323						20	20	20	20.6	20.6	20.6	158.36	0	71.853	1303000000	40	0.490676	0.268631	O88700	O88700	Bloom syndrome protein homolog	Blm
-5.90952	-6.15643	-6.48496	-7.05695	-5.9107	-6.38895						4	4	4	3.6	3.6	3.6	131.56	0.00032573	4.5151	77233000	5	0.292337	0.268566	O88573	O88573	AF4/FMR2 family member 1	Aff1
0.0469856	-0.658308	0.0979633	-0.429968	0.250698	-1.13883						1	1	1	5.5	5.5	5.5	19.824	0.00519	2.2912	258660000	2	0.223028	0.268246	Q9CZ69	Q9CZ69	CKLF-like MARVEL transmembrane domain-containing protein 6	Cmtm6
-2.42952	-3.2809	-2.46202	-3.11849	-2.69756	-3.16112						9	9	9	15.9	15.9	15.9	70.889	0	19.479	329280000	6	0.353648	0.268241	Q9CWU2	Q9CWU2	Palmitoyltransferase ZDHHC13	Zdhhc13
2.14398	1.6762	1.63681	1.534	1.59036	1.52831						12	12	12	47.5	47.5	47.5	30.893	0	123.77	3939900000	62	0.750528	0.26811	Q920Q6-3;Q920Q6-2;Q920Q6;Q61474-2;Q61474	Q920Q6-3;Q920Q6-2;Q920Q6	RNA-binding protein Musashi homolog 2	Msi2
1.64179	1.85561	1.83189	1.35766	1.69363	1.47388						30	30	23	46.9	46.9	38.5	85.291	0	323.31	9948600000	170	1.05379	0.268038	Q61188;Q61188-2	Q61188;Q61188-2	Histone-lysine N-methyltransferase EZH2	Ezh2
-2.3904	-3.15958	-3.14125	-3.03082	-2.9753	-3.48882						9	9	8	15.6	15.6	14.4	82.58	0	19.451	437020000	9	0.372713	0.267905	Q61102	Q61102	ATP-binding cassette sub-family B member 7, mitochondrial	Abcb7
-3.48079	-3.82743	-3.71818	-3.66777	-3.77074	-4.39132						8	8	8	14.7	14.7	14.7	88.49	0	15.802	226260000	7	0.46714	0.26781	Q80Y56	Q80Y56	Rabenosyn-5	Rbsn
-0.514616	-0.17382	-0.138454	-0.552427	-0.264326	-0.813046						37	37	36	36.7	36.7	36	131.63	0	130.45	4214000000	111	0.603247	0.267636	P27046	P27046	Alpha-mannosidase 2	Man2a1
-5.04016	-4.56009	-5.06581	-5.70625	-4.54843	-5.21323						6	6	6	9.5	9.5	9.5	108.24	0	21.407	170620000	14	0.289133	0.267285	Q8VID5	Q8VID5	ATP-dependent DNA helicase Q5	Recql5
-1.06505	-0.698608	-0.685848	-1.25933	-1.13614	-0.855413						12	12	12	28.6	28.6	28.6	62.361	0	48.309	1333400000	33	0.707026	0.267127	Q99N80	Q99N80	Synaptotagmin-like protein 1	Sytl1
0.345299	0.606535	0.563341	0.141634	0.315914	0.256437				+	WT_KO	17	17	17	35.4	35.4	35.4	69.047	0	175.92	3595300000	68	1.30774	0.267063	Q9Z0H1	Q9Z0H1	WD repeat-containing protein 46	Wdr46
5.0809	5.20376	5.19948	4.66217	4.92581	5.09556						141	141	115	69.4	69.4	62.5	172.79	0	323.31	256690000000	1273	0.94318	0.266869	Q01320	Q01320	DNA topoisomerase 2-alpha	Top2a
-0.284714	-0.333656	-0.488394	-0.506697	-0.827171	-0.572596						22	22	22	39	39	39	81.737	0	111.04	2900200000	71	1.08605	0.266567	Q3TPX4	Q3TPX4	Exocyst complex component 5	Exoc5
2.40533	2.36129	2.27112	1.99885	2.11849	2.12079				+	WT_KO	59	59	3	64.5	64.5	5	102.1	0	323.31	23188000000	282	2.03927	0.266538	Q62448	Q62448	Eukaryotic translation initiation factor 4 gamma 2	Eif4g2
-2.58687	-2.92578	-1.96322	-3.06189	-2.20177	-3.0118						4	4	4	21.5	21.5	21.5	20.814	0	11.958	201580000	6	0.26905	0.266532	Q9D0P8	Q9D0P8	Intraflagellar transport protein 27 homolog	Ift27
-2.31101	-1.28	-1.42844	-2.3483	-0.938944	-2.53155						12	12	12	22.3	22.3	22.3	76.429	0	49.565	1101300000	31	0.1684	0.266448	Q8BM55;Q8BM55-3;Q8BM55-2	Q8BM55;Q8BM55-3;Q8BM55-2	Transmembrane protein 214	Tmem214
-1.818	-1.97386	-1.99816	-2.2565	-2.50226	-1.83024						15	15	15	22.2	22.2	22.2	109.08	0	81.164	1275700000	27	0.581264	0.266331	Q8BWQ6;Q8BWQ6-2;Q8BWQ6-3	Q8BWQ6;Q8BWQ6-2	UPF0505 protein C16orf62 homolog
0.884939	-1.58553	-0.776079	-0.397285	-1.04958	-0.828217						12	12	12	46.7	46.7	46.7	32.897	0	48.014	1388900000	28	0.130031	0.266139	P30280	P30280	G1/S-specific cyclin-D2	Ccnd2
-1.74509	-2.49522	-2.08135	-2.52398	-2.46115	-2.13433						7	7	7	26.1	26.1	26.1	48.384	0	18.567	565580000	17	0.462852	0.265931	Q9CWG8;Q9CWG8-2	Q9CWG8;Q9CWG8-2	NADH dehydrogenase [ubiquinone] complex I, assembly factor 7	Ndufaf7
0.315422	0.726076	0.89299	0.0602989	0.61101	0.466717						20	20	20	34.4	34.4	34.4	73.862	0	150.07	3696100000	74	0.485343	0.265488	P54731	P54731	FAS-associated factor 1	Faf1
-4.44935	-4.57149	-4.87835	-4.82668	-5.63269	-4.23608						7	7	7	9	9	9	92.563	0	9.64	189700000	11	0.247477	0.265422	Q9R1S8	Q9R1S8	Calpain-7	Capn7
-4.72478	-4.06726	-2.97358	-3.78145	NaN	-4.59313						4	4	4	8.4	8.4	8.4	55.591	0	7.3482	97517000	3	0.131515	0.265422	Q3TMV7	Q3TMV7	Pyridine nucleotide-disulfide oxidoreductase domain-containing protein 1	Pyroxd1
-0.637234	-0.990944	-1.20797	-1.32808	-1.39467	-0.909023						16	16	16	38.2	38.2	38.2	61.534	0	76.787	1498700000	48	0.516492	0.265205	Q149F1	Q149F1	RNA pseudouridylate synthase domain-containing protein 2	Rpusd2
6.83557	6.60726	6.67528	6.54875	6.27505	6.49874						29	29	29	62.6	62.6	62.6	30.53	0	323.31	133910000000	323	1.15486	0.265189	Q9CX86	Q9CX86	Heterogeneous nuclear ribonucleoprotein A0	Hnrnpa0
-3.13232	-2.84641	-3.59982	-3.40842	-3.56576	-3.39987						15	6	6	27	11.9	11.9	66.662	0	9.0022	373090000	8	0.514317	0.26517	O88448	O88448	Kinesin light chain 2	Klc2
-0.384144	-0.509195	-0.840467	-1.05684	-0.93821	-0.533194						33	33	33	46.3	46.3	46.3	110.54	0	264.1	3404600000	105	0.562563	0.264811	O35382	O35382	Exocyst complex component 4	Exoc4
-3.04941	-2.93804	-3.10954	-3.49205	-3.32298	-3.07575						7	7	7	26.2	26.2	26.2	43.585	0	13.611	255900000	11	0.94565	0.264595	Q8K4Q6;Q8K4Q6-2	Q8K4Q6	Endonuclease 8-like 1	Neil1
-1.47185	-1.4602	-1.1642	-1.47863	-1.70053	-1.71079						12	12	12	28.8	28.8	28.8	61.916	0	79.632	881550000	28	0.984525	0.264572	Q5SU73	Q5SU73	Coilin	Coil
1.8759	1.90818	1.81053	1.81944	1.34889	1.63292						36	36	36	59.4	59.4	59.4	56.431	0	323.31	8966400000	110	0.88114	0.264451	P97770;P97770-2;P97770-3	P97770;P97770-2;P97770-3	THUMP domain-containing protein 3	Thumpd3
2.57735	2.66716	2.7777	2.559	2.63945	2.03101						23	17	16	56.9	41.6	39.2	37.924	0	300.08	10544000000	89	0.59214	0.264252	P14429;P14431	P14429;P14431	H-2 class I histocompatibility antigen, Q7 alpha chain;H-2 class I histocompatibility antigen, Q9 alpha chain	H2-Q7;H2-Q9
1.92163	1.62496	1.76238	1.44668	1.57091	1.50056				+	WT_KO	51	51	46	49.4	49.4	46.5	141.28	0	323.31	19431000000	248	1.32727	0.263606	O35638;O70576	O35638	Cohesin subunit SA-2	Stag2
-1.73106	-1.84277	-2.20511	-2.06499	-1.89039	-2.61438						5	5	5	21.2	21.2	21.2	37.965	0	60.919	394140000	15	0.432475	0.263605	Q60778	Q60778	NF-kappa-B inhibitor beta	Nfkbib
-0.789618	-0.334593	-0.173962	-0.523355	-0.67424	-0.890869						20	20	20	29.8	29.8	29.8	85.964	0	94.366	2083700000	49	0.546949	0.263431	Q9WTR1	Q9WTR1	Transient receptor potential cation channel subfamily V member 2	Trpv2
4.26674	4.42402	4.40598	4.27176	4.13242	3.90314						27	27	23	59.1	59.1	59.1	43.512	0	294.4	24403000000	155	1.04406	0.263145	P54728	P54728	UV excision repair protein RAD23 homolog B	Rad23b
2.86955	2.80425	2.86865	2.25173	2.73347	2.76822						63	63	63	56.4	56.4	56.4	117.77	0	323.31	32950000000	346	0.715202	0.263007	Q9JHR7	Q9JHR7	Insulin-degrading enzyme	Ide
3.57808	3.66055	3.47137	3.09363	3.65664	3.17106						20	20	12	73.7	73.7	43.9	22.677	0	67.205	16403000000	95	0.643363	0.26289	P62821;Q8K386	P62821	Ras-related protein Rab-1A	Rab1A
1.36016	0.676027	0.876085	0.504347	0.960922	0.663187						18	18	18	57.1	57.1	57.1	35.623	0	187.9	3332600000	78	0.464466	0.261274	P47802	P47802	Metaxin-1	Mtx1
-0.693521	-1.38912	-1.03791	-1.93443	-1.01621	-0.953545						71	71	71	40.5	40.5	40.5	238.84	0	323.31	5976600000	178	0.28007	0.261211	P49025-5;P49025;P49025-4;P49025-3;P49025-2	P49025-5;P49025;P49025-4;P49025-3	Citron Rho-interacting kinase	Cit
4.89039	4.2176	4.28293	5.27717	3.99776	3.33242						13	13	13	72.1	72.1	72.1	23.396	0	109.51	24570000000	105	0.160929	0.261186	P28076	P28076	Proteasome subunit beta type-9	Psmb9
-1.39544	-0.666777	-1.42383	-1.39071	-1.44726	-1.43145						1	1	1	6.6	6.6	6.6	21.102	0	31.654	245600000	10	0.453034	0.261124	Q5XKN4	Q5XKN4	Protein jagunal homolog 1	Jagn1
1.39941	1.216	1.24872	1.16304	1.14726	0.771011						26	26	26	28.6	28.6	28.6	85.423	0	99.909	6750100000	90	0.866958	0.260938	Q9WV70	Q9WV70	Nucleolar complex protein 2 homolog	Noc2l
-4.30449	-3.43451	-3.47202	-4.35806	-3.20181	-4.43358						3	3	3	12.8	12.8	12.8	63.893	0	13.344	199530000	5	0.20599	0.260813	Q4VBD2	Q4VBD2	Transmembrane anterior posterior transformation protein 1	Tapt1
6.30022	6.28992	6.12935	6.05315	6.14416	5.73987						29	29	29	60.5	60.5	60.5	33.509	0	231.49	97293000000	225	0.905657	0.260774	P47911	P47911	60S ribosomal protein L6	Rpl6
3.22242	2.20562	2.46758	2.53988	2.33827	2.23561						6	6	6	72.8	72.8	72.8	14.194	0	160.58	2393600000	30	0.339131	0.260624	Q9CQL7	Q9CQL7	MORF4 family-associated protein 1	Mrfap1
-3.09232	-3.25806	-2.6648	-3.26298	-2.89752	-3.63655						4	4	4	7.8	7.8	7.8	57.506	0	6.003	311960000	11	0.397835	0.260623	Q6DVA0	Q6DVA0	LEM domain-containing protein 2	Lemd2
-1.24205	-0.622175	-1.05833	-1.24879	-1.13281	-1.32206						9	9	9	25.7	25.7	25.7	45.125	0	51.555	833780000	25	0.608413	0.260366	Q8JZX3;Q8JZX3-3;Q8JZX3-2	Q8JZX3;Q8JZX3-3;Q8JZX3-2	POC1 centriolar protein homolog A	Poc1a
0.48877	-0.0445213	-0.150503	0.131973	-0.0647564	-0.554426						42	42	2	47.1	47.1	3	127.66	0	323.31	6502900000	142	0.38561	0.260318	Q99MU3-2;Q99MU3-3	Q99MU3-2;Q99MU3-3	Double-stranded RNA-specific adenosine deaminase	Adar
2.85336	3.02969	2.89507	2.8593	2.77599	2.3621						29	20	20	74.3	58.3	58.3	43.474	0	198.05	13216000000	145	0.733017	0.260245	P31938	P31938	Dual specificity mitogen-activated protein kinase kinase 1	Map2k1
0.36697	-0.0753117	-0.0440826	0.568638	-0.517817	-0.583382						3	3	3	17.5	17.5	17.5	20.165	0	18.071	709580000	16	0.25893	0.260045	P28667	P28667	MARCKS-related protein	Marcksl1
1.58791	1.25209	1.31485	1.21414	1.27736	0.88352						37	37	35	44.2	44.2	42.8	128.9	0	323.31	14777000000	234	0.74679	0.259945	Q8K1X4	Q8K1X4		Nckap1l
1.38822	1.48773	1.4289	1.64328	1.0964	0.785608						9	9	9	63.8	63.8	63.8	15.054	0	105.07	1746400000	42	0.442092	0.259851	Q62048;Q62048-2	Q62048	Astrocytic phosphoprotein PEA-15	Pea15
-4.77627	-4.98144	-4.81517	-5.30659	-4.60681	-5.43903	+					2	2	2	8.7	8.7	8.7	22.807	1	-2	29004000	3	0.416217	0.25985	Q06186	Q06186	Proheparin-binding EGF-like growth factor;Heparin-binding EGF-like growth factor	Hbegf
0.929701	0.30451	0.678944	0.601044	0.0250759	0.507666						8	8	8	50	50	50	30.308	0	55.861	1889500000	35	0.437311	0.25979	Q9R078	Q9R078	5-AMP-activated protein kinase subunit beta-1	Prkab1
1.52287	1.85299	1.98004	1.50693	1.52854	1.54176						72	72	72	56.5	56.5	56.5	167.34	0	323.31	22452000000	311	0.885169	0.259555	P33609	P33609	DNA polymerase alpha catalytic subunit	Pola1
-3.5773	-4.9738	-5.12339	-5.61155	-4.03711	-4.80365						11	3	3	36.5	12.7	12.7	39.166	0.00016578	5.2175	77787000	1	0.143565	0.259272	P57722-2;P57722	P57722-2;P57722	Poly(rC)-binding protein 3	Pcbp3
4.02823	4.07001	4.16042	3.79837	3.73563	3.94741				+	WT_KO	44	44	44	72.3	72.3	72.3	63.53	0	323.31	43197000000	349	1.60551	0.259082	P46061	P46061	Ran GTPase-activating protein 1	Rangap1
0.0699635	0.494764	-0.206917	-0.406351	-0.231594	0.218628						13	13	13	47.2	47.2	47.2	45.755	0	82.233	2002400000	45	0.396391	0.259043	Q9EP82	Q9EP82	tRNA (guanine-N(7)-)-methyltransferase non-catalytic subunit WDR4	Wdr4
0.657894	-0.32165	-0.640207	0.109318	-0.548742	-0.641525						32	32	32	67.3	67.3	67.3	57.329	0	245.88	3081100000	84	0.221255	0.258996	P15533;P15533-2	P15533	Tripartite motif-containing protein 30A	Trim30a
-0.144091	-1.03909	-0.455444	-0.447041	-0.90904	-1.05841						20	20	20	46.1	46.1	46.1	65.194	0	79.851	2022900000	55	0.332681	0.258623	Q6PGG6	Q6PGG6	Guanine nucleotide-binding protein-like 3-like protein	Gnl3l
-5.27042	-5.26957	-5.42705	-6.12481	-5.30449	-5.31339						3	2	2	6.6	5.5	5.5	68.937	0	8.4868	83401000	1	0.394262	0.258546	Q80U63-2;Q80U63	Q80U63-2;Q80U63	Mitofusin-2	Mfn2
1.6671	1.56334	1.80257	1.34213	1.35415	1.56141						12	12	12	52.6	52.6	52.6	38.926	0	97.602	4372400000	59	1.22255	0.258439	P61963	P61963	DDB1- and CUL4-associated factor 7	Dcaf7
-0.446083	-0.51277	-0.744377	-0.725697	-0.843809	-0.908985						12	12	12	59.9	59.9	59.9	26.529	0	37.419	930260000	35	1.15617	0.25842	Q9CR11	Q9CR11	YEATS domain-containing protein 4	Yeats4
1.56706	1.77523	2.17095	1.56448	1.66567	1.50928						11	11	11	45.2	45.2	45.2	35.796	0	61.04	3575700000	50	0.635744	0.257938	Q9CPX6	Q9CPX6	Ubiquitin-like-conjugating enzyme ATG3	Atg3
2.42264	1.23561	0.965633	2.33473	1.06839	0.447666						13	13	13	67	67	67	31.117	0	249.29	4709500000	70	0.133053	0.257697	Q5NBU8;Q5NBU8-3	Q5NBU8;Q5NBU8-3	XIAP-associated factor 1	Xaf1
1.03252	0.653706	0.621302	0.678038	0.2008	0.655712						7	7	7	50	50	50	14.83	0	23.03	1424700000	29	0.560479	0.257658	Q9CZL5	Q9CZL5	Pterin-4-alpha-carbinolamine dehydratase 2	Pcbd2
-4.07189	-3.2361	-3.09904	-4.89063	-2.77592	-3.51324						3	3	3	7.6	7.6	7.6	51.007	0	17.242	124780000	4	0.137895	0.257589	Q9R1Q9	Q9R1Q9	V-type proton ATPase subunit S1	Atp6ap1
-2.35838	-2.52598	-2.56158	-3.01425	-2.37533	-2.82713						22	22	22	16.4	16.4	16.4	211.19	0	93.12	1561700000	50	0.57233	0.256922	Q5SSW2;Q5SSW2-2	Q5SSW2	Proteasome activator complex subunit 4	Psme4
-0.208977	0.00861168	0.689671	0.0587654	-0.353342	0.0141277						22	22	22	28.2	28.2	28.2	104.83	0	120.05	4408300000	90	0.355238	0.256585	P58501;P58501-2	P58501	PAX3- and PAX7-binding protein 1	Paxbp1
-1.78542	-1.04295	-1.1039	-1.71048	-0.990021	-2.00068						3	3	3	12.5	12.5	12.5	37.131	0	9.6097	527400000	17	0.267378	0.256304	Q8C0L0	Q8C0L0	Thioredoxin-related transmembrane protein 4	Tmx4
1.56868	0.205925	0.708893	1.67165	0.0081768	0.0348396						31	31	31	69.8	69.8	69.8	53.737	0	259.02	5056900000	88	0.139672	0.256279	Q64282	Q64282	Interferon-induced protein with tetratricopeptide repeats 1	Ifit1
-0.376488	-0.243916	-0.192472	-0.734774	-0.314316	-0.532148						18	18	18	27.8	27.8	27.8	95.306	0	99.243	2873600000	63	0.896659	0.256121	Q8BZQ7	Q8BZQ7	Anaphase-promoting complex subunit 2	Anapc2
0.947174	0.929037	1.10993	0.97554	0.514416	0.72834						11	11	11	61.8	61.8	61.8	17.107	0	79.498	2000900000	51	0.816602	0.255947	Q8R5F3	Q8R5F3	O-acetyl-ADP-ribose deacetylase 1	Oard1
-4.10981	-3.44035	-4.79085	-4.96312	-3.7761	NaN						55	1	1	72.2	3.4	3.4	106.91	0	15.129	227220000	9	0.137901	0.255941	Q8BHN3;Q8BHN3-3	Q8BHN3;Q8BHN3-3	Neutral alpha-glucosidase AB	Ganab
-2.0103	-1.76842	-1.61027	-2.47936	-1.96219	-1.71503						43	43	43	29.1	29.1	29.1	198.98	0	126.64	2551400000	83	0.431991	0.255864	Q80WE4-3;Q80WE4;Q80WE4-4;Q80WE4-2	Q80WE4-3;Q80WE4;Q80WE4-4;Q80WE4-2	Kinesin-like protein KIF20B	Kif20b
-1.77687	-0.828615	-1.63622	-2.13772	-1.32167	-1.54988						14	14	14	33.9	33.9	33.9	49.967	0	35.793	804340000	22	0.26738	0.255852	Q8BGX1;Q6P1Z5	Q8BGX1	PC-esterase domain-containing protein 1B	Pced1b
0.279472	0.0475082	0.262024	-0.373463	-0.0950871	0.290205						33	33	33	34.7	34.7	34.7	137.43	0	323.31	6012500000	130	0.548344	0.255783	Q9R1X4-6;Q9R1X4-2;Q9R1X4;Q9R1X4-3;Q9R1X4-4;Q9R1X4-5	Q9R1X4-6;Q9R1X4-2;Q9R1X4;Q9R1X4-3;Q9R1X4-4;Q9R1X4-5	Protein timeless homolog	Timeless
1.80697	0.913933	0.936674	0.868492	1.19288	0.82905						11	11	11	41.9	41.9	41.9	30.036	0	17.469	2479800000	28	0.334001	0.255716	Q9CR47	Q9CR47	Ribosome biogenesis protein NSA2 homolog	Nsa2
-3.97684	-3.95688	-3.79627	-3.99838	-4.14726	-4.35103						6	6	6	11.7	11.7	11.7	87.02	0	14.494	230800000	8	1.02456	0.255559	Q9CUX1	Q9CUX1	52 kDa repressor of the inhibitor of the protein kinase	Prkrir
-5.56554	-5.5629	-5.83537	-5.09629	-7.14825	-5.48501						12	12	12	4.2	4.2	4.2	425.28	0	23.1	344830000	17	0.149607	0.255243	P97412;P97412-2	P97412;P97412-2	Lysosomal-trafficking regulator	Lyst
4.14103	4.14381	4.47078	3.90839	4.6728	3.40877						8	8	8	91.2	91.2	91.2	7.3184	0	86.679	7206300000	32	0.265879	0.255217	Q80SZ7	Q80SZ7	Guanine nucleotide-binding protein G(I)/G(S)/G(O) subunit gamma-5	Gng5
-0.325594	-0.562384	-0.254026	-0.954363	-0.57696	-0.374975						14	14	14	41.8	41.8	41.8	48.795	0	104.7	1837300000	48	0.587194	0.254765	Q99LG4	Q99LG4	Tetratricopeptide repeat protein 5	Ttc5
0.920689	0.434664	1.00377	0.572943	0.349094	0.672987						88	88	4	52.7	52.7	1.9	248.61	0	323.31	17696000000	353	0.560354	0.254698	Q8BZN6-4	Q8BZN6-4	Dedicator of cytokinesis protein 10	Dock10
-3.07656	-3.96169	-3.90066	-3.96995	-4.23566	-3.49672						4	4	4	12.3	12.3	12.3	45.908	0	8.5667	200340000	5	0.286976	0.254473	Q4G5Y1	Q4G5Y1	Kelch domain-containing protein 2	Klhdc2
2.01278	2.14294	2.22906	1.77923	1.95085	1.89144				+	WT_KO	58	58	49	31.7	31.7	28.1	225.4	0	323.31	23453000000	327	1.46599	0.254419	P83741-4;P83741;P83741-2;P83741-3;P83741-5;P83741-6;P83741-7	P83741-4;P83741;P83741-2;P83741-3;P83741-5	Serine/threonine-protein kinase WNK1	Wnk1
6.32462	6.27321	6.30965	6.02988	6.26091	5.85343						37	37	3	60.4	60.4	5.2	44.714	0	323.31	130550000000	539	1.00331	0.254417	Q9CY58;Q9CY58-4	Q9CY58;Q9CY58-4	Plasminogen activator inhibitor 1 RNA-binding protein	Serbp1
-1.19716	-1.28389	-1.11682	-1.68127	-1.56158	-1.11818						11	11	11	19.1	19.1	19.1	62.907	0	23.589	1076000000	33	0.645841	0.254391	Q9Z2D0	Q9Z2D0	Myotubularin-related protein 9	Mtmr9
-0.564653	-0.711782	-0.531105	-0.637486	-1.1347	-0.797237						18	7	6	45.5	18.3	15.8	48.955	0	28.658	1086200000	30	0.743708	0.253961	Q62432-2;Q62432;Q9JIW5	Q62432-2;Q62432	Mothers against decapentaplegic homolog 2	Smad2
-1.33717	-1.76665	-1.79366	-2.05265	-1.12428	-2.48209						11	11	11	23.2	23.2	23.2	126.61	0	105.46	1381500000	41	0.233394	0.253852	Q99P72;Q99P72-3;Q99P72-1	Q99P72;Q99P72-3	Reticulon-4	Rtn4
2.10371	2.17855	2.32318	1.87296	1.98932	1.98179				+	WT_KO	26	26	26	63	63	63	56.194	0	162.37	11717000000	165	1.56534	0.253786	Q921E6-2;Q921E6;Q921E6-3	Q921E6-2;Q921E6;Q921E6-3	Polycomb protein EED	Eed
-3.98571	-2.94296	-2.83013	-3.31836	-2.91788	-4.2836						4	4	4	15.1	15.1	15.1	40.789	0	21.282	200290000	8	0.175793	0.25368	Q3URQ7;Q3URQ7-2;Q3URQ7-3	Q3URQ7;Q3URQ7-2	Methenyltetrahydrofolate synthase domain-containing protein	Mthfsd
-0.286425	-1.11449	-0.840151	-1.33738	-0.610926	-1.05361						15	15	15	39.3	39.3	39.3	78.3	0	121.5	1717600000	45	0.322786	0.253616	Q922X9	Q922X9	Protein arginine N-methyltransferase 7	Prmt7
4.68537	4.68748	4.50495	4.18407	4.78791	4.14736						27	27	19	76.4	76.4	64.3	35.73	0	323.31	29829000000	197	0.512326	0.252817	P62960;Q9Z2C8-2;Q9Z2C8	P62960	Nuclease-sensitive element-binding protein 1	Ybx1
0.672354	0.509912	0.590757	0.256424	0.338785	0.420092				+	WT_KO	37	37	37	46.3	46.3	46.3	117.94	0	315.25	7318100000	137	1.71674	0.252574	Q7TPD0;Q7TPD0-2	Q7TPD0	Integrator complex subunit 3	Ints3
0.668951	0.950006	1.07846	0.779612	0.549227	0.612165						11	11	11	42.9	42.9	42.9	34.465	0	116.38	2877100000	65	0.841337	0.252139	Q91WT4	Q91WT4	DnaJ homolog subfamily C member 17	Dnajc17
-1.30172	-0.396212	-0.372776	-1.3615	-0.997856	-0.467636						6	6	6	37.2	37.2	37.2	23.578	0	53.633	570220000	17	0.248901	0.252097	Q8BR63	Q8BR63	Protein FAM177A1	Fam177a1
-2.89516	-3.46107	-3.78467	-3.68001	-3.53936	-3.67659						9	9	9	14.3	14.3	14.3	108.43	0	28.191	439860000	11	0.404009	0.251685	Q80Y19	Q80Y19	Rho GTPase-activating protein 11A	Arhgap11a
-2.47844	-3.02149	-3.13019	-2.5023	-3.27195	-3.60946						5	5	5	12.3	12.3	12.3	44.356	0	31.188	289000000	17	0.260124	0.251197	Q91WD1	Q91WD1	DNA-directed RNA polymerase III subunit RPC4	Polr3d
2.79629	1.71624	1.35237	1.92941	1.5563	1.62585						12	12	12	52.8	52.8	52.8	32.754	0	83.704	5478900000	82	0.217965	0.25111	Q99KR3	Q99KR3	Beta-lactamase-like protein 2	Lactb2
1.02993	1.12438	1.04427	0.592775	0.743719	1.10942						13	13	13	70.3	70.3	70.3	23.121	0	121.93	2678100000	57	0.736512	0.250886	Q9CPV5;Q9CPV5-2	Q9CPV5;Q9CPV5-2	Polyamine-modulated factor 1	Pmf1
5.53522	5.51665	5.11259	5.02988	5.38139	5.00071						19	19	19	55.4	55.4	55.4	32.886	0	148.14	46725000000	209	0.610467	0.250827	Q91VR2	Q91VR2	ATP synthase subunit gamma, mitochondrial	Atp5c1
3.02289	2.4326	2.57255	2.06743	2.57365	2.63569						32	32	26	56.1	56.1	48.9	60.319	0	323.31	12648000000	134	0.421803	0.250424	Q9Z1W9	Q9Z1W9	STE20/SPS1-related proline-alanine-rich protein kinase	Stk39
-2.34871	-3.80713	-2.42899	-2.98567	-3.67917	-2.6712						4	4	4	19	19	19	40.474	0	19.111	246180000	7	0.169101	0.250403	Q91YN1;Q91YN1-2	Q91YN1;Q91YN1-2	Protein FAM118A	Fam118a
-3.94129	-3.09212	-3.07067	-3.63376	-3.49246	-3.72893	+					2	2	2	4.6	4.6	4.6	43.95	1	-2	150360000	4	0.353011	0.25036	Q3USF0	Q3USF0	UDP-GlcNAc:betaGal beta-1,3-N-acetylglucosaminyltransferase 6	B3gnt6
5.42898	5.64332	5.61903	5.37712	5.2927	5.27115				+	WT_KO	37	37	37	89.9	89.9	89.9	31.198	0	323.31	73121000000	205	1.53655	0.250118	Q64012-2;Q64012	Q64012-2;Q64012	RNA-binding protein Raly	Raly
-0.767033	-1.69853	-0.919025	-1.09786	-1.64326	-1.3897						1	1	1	27.2	27.2	27.2	12.013	0	11.258	261200000	7	0.308574	0.248741	Q9D727	Q9D727	Uncharacterized protein C6orf226 homolog
0.0290813	0.577202	0.535458	-0.389505	0.90617	-0.120457						26	26	26	42.5	42.5	42.5	90.582	0	206.13	4318700000	128	0.224634	0.248511	Q9DC23	Q9DC23	DnaJ homolog subfamily C member 10	Dnajc10
-3.29724	-2.20207	-3.24395	-3.06236	-3.52152	-2.90229						3	3	3	18.6	18.6	18.6	34.989	0	14.756	198060000	4	0.24326	0.247636	Q9JJZ4	Q9JJZ4	Ubiquitin-conjugating enzyme E2 J1	Ube2j1
-0.923937	-0.341991	-0.290823	-0.636507	-0.755724	-0.906351						7	7	7	41.8	41.8	41.8	22.909	0	20.02	698700000	19	0.496015	0.247277	Q9R0M6	Q9R0M6	Ras-related protein Rab-9A	Rab9a
-3.72663	-2.88933	-2.49258	-3.1491	-2.59466	-4.10603						4	4	4	13.4	13.4	13.4	40.751	0	15.913	188310000	10	0.1624	0.247084	Q8C1E7	Q8C1E7	Transmembrane protein 120A	Tmem120a
1.65374	1.75713	1.60363	1.50388	1.29285	1.47666				+	WT_KO	25	25	25	66.2	66.2	66.2	54.201	0	165.48	8147200000	136	1.43242	0.247032	Q61578	Q61578	NADPH:adrenodoxin oxidoreductase, mitochondrial	Fdxr
3.46925	3.55482	3.61432	3.28999	3.18257	3.42488				+	WT_KO	64	64	45	62.9	62.9	52.7	120.09	0	323.31	52142000000	442	1.40732	0.246985	P97496-2;P97496	P97496-2;P97496	SWI/SNF complex subunit SMARCC1	Smarcc1
-1.77536	-1.49172	-1.26089	-1.6072	-1.98407	-1.67604						4	4	4	13.2	13.2	13.2	31.61	0	5.9187	479160000	12	0.582831	0.246446	Q9QWZ1;Q9QWZ1-2	Q9QWZ1;Q9QWZ1-2	Cell cycle checkpoint protein RAD1	Rad1
-4.17605	-3.69787	-3.72026	-4.39725	-4.48625	-3.44948						6	6	2	5.5	5.5	1.8	122.43	0	17.367	379770000	14	0.268852	0.246265	O35071	O35071	Kinesin-like protein KIF1C	Kif1c
1.8516	1.5786	1.76701	1.81063	1.10137	1.54686						15	15	15	70.1	70.1	70.1	29.473	0	126.74	4615900000	79	0.481452	0.246119	O88796	O88796	Ribonuclease P protein subunit p30	Rpp30
0.961285	0.828379	0.972155	1.23154	0.413837	0.378342						4	4	3	15.2	15.2	12.7	36.12	0	19.246	3176600000	27	0.363596	0.246034	P45377	P45377	Aldose reductase-related protein 2	Akr1b8
4.95351	4.84828	4.94867	4.79078	4.31191	4.91033						8	8	8	88.4	88.4	88.4	10.834	0	131.68	16645000000	94	0.590267	0.245814	O35900	O35900	U6 snRNA-associated Sm-like protein LSm2	Lsm2
-1.53237	-1.6967	-1.43568	-1.80827	-2.44021	-1.15234						9	9	9	40.1	40.1	40.1	38.125	0	79.976	603900000	21	0.257128	0.245358	Q8CHT6	Q8CHT6	Protein FAM169B	Fam169b
4.18123	4.022	4.19954	3.73023	3.88857	4.04805						27	27	1	77	77	6.4	39.576	0	292.31	35470000000	218	1.07069	0.245302	Q9JIF0-3	Q9JIF0-3	Protein arginine N-methyltransferase 1	Prmt1
-0.251789	-0.432732	-0.01301	-0.220497	-0.126926	-1.08347						6	6	6	17.1	17.1	17.1	55.026	0	29.019	1599700000	29	0.303395	0.244455	Q7TMR0;Q7TMR0-2	Q7TMR0	Lysosomal Pro-X carboxypeptidase	Prcp
-1.44323	-1.57586	-1.35718	-1.35866	-1.51047	-2.24022						11	11	11	24.2	24.2	24.2	82.843	0	63.984	1223300000	32	0.365291	0.244359	P16332	P16332	Methylmalonyl-CoA mutase, mitochondrial	Mut
1.31703	0.0545921	0.514349	2.06835	-0.791874	-0.123558						22	22	22	68	68	68	50.036	0	201.46	4115900000	78	0.0928058	0.244354	Q3U5Q7	Q3U5Q7	UMP-CMP kinase 2, mitochondrial	Cmpk2
0.669121	0.893028	0.952744	0.558205	0.41161	0.81234						21	21	21	42.5	42.5	42.5	70.046	0	153.27	4065700000	90	0.773649	0.244246	Q8BMC4	Q8BMC4	Nucleolar protein 9	Nop9
0.975086	0.99642	1.24597	1.29256	0.505964	0.686583						26	23	21	72.9	66.4	62.4	62.167	0	269.15	6597300000	117	0.409268	0.244122	P97427	P97427	Dihydropyrimidinase-related protein 1	Crmp1
1.93544	1.9755	2.01338	1.6853	1.7017	1.80621				+	WT_KO	12	12	12	54.7	54.7	54.7	25.557	0	107.19	3947800000	78	2.28272	0.243702	Q80VJ2	Q80VJ2	Steroid receptor RNA activator 1	Sra1
4.2027	4.39346	4.52561	3.90958	4.44268	4.04016						11	11	11	74.3	74.3	74.3	15.344	0	91.104	13328000000	104	0.583637	0.243113	P45878	P45878	Peptidyl-prolyl cis-trans isomerase FKBP2	Fkbp2
-0.135988	-0.546696	-0.467115	-0.709049	-0.643803	-0.52582						23	23	7	43.1	43.1	11.4	75.363	0	81.063	2780600000	72	0.823399	0.242957	Q9DBR3	Q9DBR3	Armadillo repeat-containing protein 8	Armc8
-1.23557	-1.37804	-0.913855	-1.59082	-0.99016	-1.67396						4	4	4	13.2	13.2	13.2	31.331	0	16.249	373050000	21	0.402056	0.242493	Q9D270	Q9D270	Probable palmitoyltransferase ZDHHC21	Zdhhc21
3.38493	4.18667	2.36336	3.96126	1.77612	3.47067						59	3	3	99.5	7.5	7.5	41.736	0	86.55	20833000000	104	0.102977	0.242307	P60710	P60710	Actin, cytoplasmic 1;Actin, cytoplasmic 1, N-terminally processed	Actb
0.0970879	1.7708	1.46194	-0.909155	2.30492	1.20779						25	25	25	76.3	76.3	76.3	52.513	0	210.62	7483100000	99	0.0794825	0.242093	P17563;Q63836	P17563;Q63836	Selenium-binding protein 1;Selenium-binding protein 2	Selenbp1;Selenbp2
-3.92404	-4.65732	-4.07689	-4.4575	-4.18425	-4.74151						6	6	6	13.1	13.1	13.1	75.149	0	6.1378	162980000	9	0.367003	0.241669	A2AJ15	A2AJ15	Endoplasmic reticulum mannosyl-oligosaccharide 1,2-alpha-mannosidase	Man1b1
-1.63647	-1.55478	-1.70372	-2.07526	-1.08856	-2.45578						11	11	11	43.5	43.5	43.5	35.767	0	26.653	588730000	26	0.231251	0.241546	Q8BJ90	Q8BJ90	Zinc finger protein 771	Znf771
-0.907417	-0.330967	-0.150297	-1.07237	-0.14591	-0.892208						6	6	6	33.8	33.8	33.8	25.535	0	38.657	541540000	21	0.263743	0.240602	Q8C436;Q8C436-2	Q8C436	Protein-lysine methyltransferase METTL21D	Vcpkmt
0.1646	1.40404	1.87255	-0.109129	2.51824	0.31111						9	9	8	54	54	54	15.883	0	103.16	1988500000	33	0.0889219	0.240322	P12399	P12399	Protein CTLA-2-alpha	Ctla2a
3.87644	3.64378	3.7109	3.39095	3.66766	3.45182						15	15	15	87.4	87.4	87.4	19.859	0	113.43	14896000000	130	1.03744	0.240229	Q9D1M4	Q9D1M4	Eukaryotic translation elongation factor 1 epsilon-1	Eef1e1
-0.757736	-0.64641	-0.552671	-1.44989	-0.228525	-0.997448						19	19	19	25.1	25.1	25.1	111.29	0	93.834	2704300000	54	0.26483	0.239681	Q8C7X2-2;Q8C7X2;Q8C7X2-3	Q8C7X2-2;Q8C7X2	ER membrane protein complex subunit 1	Emc1
2.26344	2.60675	2.46169	1.83589	2.08251	2.69459						9	9	9	76.4	76.4	76.4	16.297	0	67.021	4001200000	57	0.365393	0.23963	O70201;O70201-2;O70201-3	O70201;O70201-2	Baculoviral IAP repeat-containing protein 5	Birc5
1.35714	1	1.08761	0.740816	0.883701	1.10143						32	32	32	62.1	62.1	62.1	62.829	0	292.34	6381200000	119	0.731078	0.239601	Q61211;Q61211-2	Q61211;Q61211-2	Eukaryotic translation initiation factor 2D	Eif2d
0.906746	0.645	0.448761	0.728556	0.129232	0.425179						5	5	5	80.4	80.4	80.4	12.403	0	47.99	1039100000	19	0.475963	0.23918	Q9CWP8	Q9CWP8	DNA polymerase delta subunit 4	Pold4
2.95848	3.61124	3.51798	3.16014	3.04825	3.16267						19	19	19	57.2	57.2	57.2	39.93	0	143.81	16846000000	101	0.503984	0.238882	Q9CX56	Q9CX56	26S proteasome non-ATPase regulatory subunit 8	Psmd8
4.83521	4.8943	4.89817	4.65677	4.74161	4.51265				+	WT_KO	41	41	41	81.6	81.6	81.6	38.358	0	323.31	56553000000	315	1.57183	0.23888	O35685	O35685	Nuclear migration protein nudC	Nudc
3.54959	4.06103	4.12236	3.6956	3.66002	3.66074						24	24	24	84.8	84.8	84.8	42.516	0	206.99	23271000000	184	0.585901	0.238871	Q99JX4	Q99JX4	Eukaryotic translation initiation factor 3 subunit M	Eif3m
-3.47759	-2.97408	-3.07388	-3.35878	-3.41935	-3.4639						6	6	6	9	9	9	104.54	0	22.507	362880000	15	0.693259	0.238826	O35242	O35242	Protein FAN	Nsmaf
-1.25581	0.612379	-0.697405	-0.854025	-0.452742	-0.750053						7	7	7	33.5	33.5	33.5	38.637	0	43.833	856030000	16	0.157877	0.238663	Q9DBU6	Q9DBU6	Serine/Arginine-related protein 53	Rsrc1
1.50765	1.72745	1.43456	1.04908	1.89608	1.00873						16	16	16	86	86	86	24.707	0	124.62	3871000000	70	0.324013	0.238594	O88587-2;O88587	O88587-2;O88587	Catechol O-methyltransferase	Comt
0.0080986	-0.663786	-0.112438	-0.00763512	-0.443104	-1.03237						11	11	3	19.9	19.9	5.5	50.076	0	62.65	1122700000	36	0.262715	0.238328	Q9JIM1-2	Q9JIM1-2	Equilibrative nucleoside transporter 1	Slc29a1
-1.01434	-1.23727	-1.0132	-1.26859	-1.59796	-1.11282						3	3	3	31.9	31.9	31.9	21.308	0	57.81	390000000	7	0.670214	0.238186	Q6P6J0	Q6P6J0	tRNA-specific adenosine deaminase 2	Adat2
-3.88747	-3.22096	-3.65004	-3.86885	-3.55393	-4.0502						14	14	14	11.6	11.6	11.6	184.83	0	27.254	698150000	17	0.417305	0.238171	Q99MS7;Q99MS7-3;Q99MS7-2;Q99MS7-4;Q99MS7-5	Q99MS7;Q99MS7-3;Q99MS7-2;Q99MS7-4;Q99MS7-5	EH domain-binding protein 1-like protein 1	Ehbp1l1
1.76974	1.97338	1.86784	1.60179	1.66372	1.63217				+	WT_KO	105	105	105	58.1	58.1	58.1	207.78	0	323.31	31401000000	483	1.74442	0.23776	Q6NS46	Q6NS46	Protein RRP5 homolog	Pdcd11
1.59022	1.70856	2.05206	1.8647	1.24257	1.5305						15	15	15	42	42	42	48.936	0	68.196	5055100000	50	0.450973	0.237689	Q9JHI7	Q9JHI7	Exosome complex component RRP45	Exosc9
-2.65896	-2.58133	-2.45527	-3.16926	-2.71974	-2.51901						25	25	25	17	17	17	219.88	0	80.712	1381800000	54	0.518216	0.237486	Q6DFV5;Q6DFV5-3;Q6DFV5-2	Q6DFV5;Q6DFV5-3;Q6DFV5-2	Probable helicase with zinc finger domain	Helz
0.67767	0.618624	0.672178	0.285175	0.454699	0.516159				+	WT_KO	12	12	12	58.6	58.6	58.6	32.905	0	160.33	2170300000	62	1.53083	0.23748	Q99LN9;Q99LN9-2	Q99LN9	Deoxyhypusine hydroxylase	Dohh
1.081	1.45296	1.44924	0.607536	1.24765	1.41567						19	19	19	48.5	48.5	48.5	47.754	0	97.687	4387900000	94	0.359344	0.237448	O54864;O54864-2;O54864-3	O54864;O54864-2;O54864-3	Histone-lysine N-methyltransferase SUV39H1	Suv39h1
0.0578785	0.00925827	-0.306868	-0.526737	-0.319422	-0.105049						6	6	6	30.5	30.5	30.5	40.489	0	57.177	1052500000	20	0.640857	0.237159	Q00558	Q00558	Factor VIII intron 22 protein	F8a1
4.33639	4.21465	4.01471	3.97436	4.02341	3.85717						24	24	24	91.2	91.2	91.2	26.24	0	211.16	23682000000	137	1.05071	0.236939	Q9CQF3	Q9CQF3	Cleavage and polyadenylation specificity factor subunit 5	Nudt21
2.18956	1.99591	1.78456	2.07038	1.4283	1.76063						9	9	9	27	27	27	21.607	0	17.552	3336800000	30	0.467754	0.236907	Q921W0	Q921W0	Charged multivesicular body protein 1a	Chmp1a
5.48654	5.24576	5.32144	5.45472	4.61724	5.27223						22	22	22	77.5	77.5	77.5	35.732	0	246.39	72281000000	232	0.375753	0.23652	P45376	P45376	Aldose reductase	Akr1b1
-1.27262	0.163677	-1.4075	-1.69439	-0.23139	-1.29916						4	4	4	16.5	16.5	16.5	22.709	0	7.1411	510840000	12	0.130282	0.236166	Q9WVS0	Q9WVS0	Inducible T-cell costimulator	Icos
-6.62299	-5.71619	-6.94716	-6.80596	-6.81636	-6.37233						2	2	2	1.8	1.8	1.8	193.56	0.0053386	2.2786	84310000	1	0.233989	0.236108	Q3UHH1-2;Q3UHH1-3;Q3UHH1	Q3UHH1-2;Q3UHH1-3;Q3UHH1	Zinc finger SWIM domain-containing protein 8	Zswim8
0.833166	0.982195	0.801231	1.15824	0.991383	-0.240366						9	9	9	70.8	70.8	70.8	16.718	0	125.97	1927800000	31	0.204868	0.235778	Q9DCB8	Q9DCB8	Iron-sulfur cluster assembly 2 homolog, mitochondrial	Isca2
2.36113	2.34931	2.36609	2.34345	1.94025	2.08552						42	42	41	62.8	62.8	61.5	81.703	0	323.31	18384000000	250	0.934123	0.23577	Q8K2H4	Q8K2H4	Arf-GAP with coiled-coil, ANK repeat and PH domain-containing protein 1	Acap1
7.05588	7.19935	7.15697	6.84124	6.94016	6.92362				+	WT_KO	32	32	32	77	77	77	34.216	0	323.31	167540000000	363	1.96491	0.235727	P14869	P14869	60S acidic ribosomal protein P0	Rplp0
2.30529	2.10491	2.23132	2.6268	2.05315	1.25495						9	9	9	48.6	48.6	48.6	28.38	0	41.149	3547700000	37	0.229552	0.23554	Q9CX11	Q9CX11	rRNA-processing protein UTP23 homolog	Utp23
-4.01394	-3.66628	-3.45057	-4.34392	-3.73163	-3.76183						1	1	1	1.7	1.7	1.7	51.532	0.0038273	2.4016	168520000	4	0.383877	0.235531	A6H6E9	A6H6E9	Tetratricopeptide repeat protein 23-like	Ttc23l
2.73676	2.58172	2.73762	2.5533	2.52283	2.27397						67	67	67	71	71	71	121.12	0	323.31	34456000000	442	1.07897	0.235336	Q6ZQ58;Q6ZQ58-2	Q6ZQ58	La-related protein 1	Larp1
0.162392	-0.181068	0.144896	-0.463409	0.135599	-0.251833						25	25	25	55	55	55	71.58	0	159.23	2981600000	79	0.493427	0.235287	Q920Q8;Q920Q8-4;Q920Q8-3;Q920Q8-2	Q920Q8;Q920Q8-4;Q920Q8-3	Influenza virus NS1A-binding protein homolog	Ivns1abp
1.09424	1.2403	1.37593	0.520231	1.14577	1.33946						20	20	20	69.9	69.9	69.9	26.457	0	101.7	2174400000	37	0.379274	0.235006	Q3UA16;Q3UA16-3;Q3UA16-2	Q3UA16;Q3UA16-3;Q3UA16-2	Kinetochore protein Spc25	Spc25
-2.03094	-3.54195	-3.46511	-3.59735	-2.63614	-3.50953						3	3	3	17.5	17.5	17.5	24.103	0	8.652	171470000	3	0.151354	0.235005	Q9D0V8	Q9D0V8	Cyclin-dependent kinase 2-interacting protein	Cinp
-1.4018	-1.12444	-1.14215	-1.38218	-1.71286	-1.27793						9	9	9	30.8	30.8	30.8	42.514	0	32.039	547220000	22	0.671027	0.234859	Q3TLS3	Q3TLS3	GDP-D-glucose phosphorylase 1	Gdpgp1
0.481558	0.464321	0.335041	0.164967	0.18577	0.226566				+	WT_KO	23	23	23	35.7	35.7	35.7	86.32	0	83.876	4082200000	80	2.03884	0.234539	Q9EQM6	Q9EQM6	Microprocessor complex subunit DGCR8	Dgcr8
-0.181503	-0.583941	0.1322	-0.458492	-0.755209	-0.123114						19	19	19	42.4	42.4	42.4	63.898	0	222.48	2571200000	59	0.352939	0.234524	Q3U108;Q3U108-2;Q3U108-3;Q3U108-4;Q3U108-5	Q3U108;Q3U108-2;Q3U108-3;Q3U108-4;Q3U108-5	AT-rich interactive domain-containing protein 5A	Arid5a
1.44304	1.29927	1.34222	1.1635	1.1073	1.11084				+	WT_KO	35	35	35	48.3	48.3	48.3	85.938	0	128.1	10184000000	119	2.14331	0.234301	Q921N6;Q921N6-2	Q921N6	Probable ATP-dependent RNA helicase DDX27	Ddx27
0.546932	0.158527	0.0560093	-0.127497	-0.0811806	0.268738						14	14	14	40.2	40.2	40.2	55.227	0	123.51	1787600000	41	0.527895	0.233803	Q9DC63;Q9DC63-3;Q9DC63-2	Q9DC63;Q9DC63-3;Q9DC63-2	F-box only protein 3	Fbxo3
0.970045	0.956579	0.993883	0.966522	0.877068	0.376148						48	48	48	44.2	44.2	44.2	143.13	0	323.31	12378000000	212	0.563584	0.23359	Q6P5B0	Q6P5B0	RRP12-like protein	Rrp12
-1.37449	-1.30136	-1.0516	-1.34326	-1.15524	-1.92956						6	6	6	10.6	10.6	10.6	66.556	0	6.9268	1296700000	5	0.389411	0.233536	Q9WTS2	Q9WTS2	Alpha-(1,6)-fucosyltransferase	Fut8
-2.23255	-2.20901	-2.02505	-2.62835	-1.47961	-3.05801						7	7	6	19.4	19.4	17.8	52.387	0	19.511	393690000	18	0.187254	0.233119	Q9Z0R9	Q9Z0R9	Fatty acid desaturase 2	Fads2
3.09906	3.16602	3.10205	2.3887	3.04835	3.23115						30	30	30	85.7	85.7	85.7	38.724	0	323.31	17778000000	163	0.381356	0.232973	Q9WUK4	Q9WUK4	Replication factor C subunit 2	Rfc2
0.853323	-0.42	-0.690187	-0.135117	-0.351894	-0.468761						11	11	11	37.6	37.6	37.6	42.791	0	61.487	1752800000	32	0.182692	0.232969	P24288	P24288	Branched-chain-amino-acid aminotransferase, cytosolic	Bcat1
6.24225	6.47025	6.48817	6.21097	6.08204	6.20961						29	29	21	84	84	74.1	47.789	0	323.31	123420000000	445	1.21527	0.232682	Q60973	Q60973	Histone-binding protein RBBP7	Rbbp7
-0.921909	-1.04022	-0.74996	-0.967484	-1.24685	-1.19541						17	17	17	35.8	35.8	35.8	76.912	0	63.254	1720600000	50	0.901894	0.232553	Q6NZQ2	Q6NZQ2		Ddx31
-2.66522	-4.26961	-4.50911	-3.86487	-3.6613	-4.61536						6	5	5	25.8	22.3	22.3	37.781	0	25.341	140880000	10	0.132148	0.232532	Q9D832	Q9D832	DnaJ homolog subfamily B member 4	Dnajb4
1.54423	1.91684	2.03165	1.51056	1.5168	1.76832						16	16	16	66.7	66.7	66.7	37.632	0	304.63	5512300000	97	0.614104	0.232346	Q99KN2	Q99KN2	Probable cytosolic iron-sulfur protein assembly protein CIAO1	Ciao1
2.01435	1.85093	1.68205	1.80972	1.45883	1.58179						19	19	19	82.3	82.3	82.3	34.595	0	108.79	6357700000	93	0.75997	0.232334	Q64311	Q64311	Protein N-terminal asparagine amidohydrolase	Ntan1
0.42831	0.255787	0.324961	0.228611	-0.0598392	0.144974						18	18	18	46.6	46.6	46.6	52.028	0	149.41	2796200000	71	1.09782	0.231771	Q3UJU9	Q3UJU9	Regulator of microtubule dynamics protein 3	Rmdn3
-0.413847	0.042017	0.0841427	-0.380665	-0.179003	-0.423288						6	6	6	37.5	37.5	37.5	35.977	0	46.144	1198000000	31	0.586596	0.231756	Q80WW9	Q80WW9	DDRGK domain-containing protein 1	Ddrgk1
-0.100512	-0.00130081	0.0525093	-0.647745	0.386875	-0.483627						6	6	6	37.2	37.2	37.2	31.195	0	101.34	1212500000	24	0.288883	0.231731	Q9ER00	Q9ER00	Syntaxin-12	Stx12
4.04051	4.12849	4.17483	3.81903	4.10759	3.72249						113	113	113	77.7	77.7	77.7	152.04	0	323.31	113290000000	787	0.882725	0.231572	Q7TPV4	Q7TPV4	Myb-binding protein 1A	Mybbp1a
-0.0883083	-0.0477829	0.205698	-0.453205	-0.210953	0.0395012						16	16	16	58.5	58.5	58.5	37.506	0	103.53	1866300000	53	0.613225	0.231421	Q61458	Q61458	Cyclin-H	Ccnh
-4.02783	-3.62249	-3.62465	-4.03547	-3.76681	-4.16571						6	6	6	11.1	11.1	11.1	98.727	0	14.91	298340000	6	0.575397	0.23101	Q6AXC6	Q6AXC6	Probable ATP-dependent RNA helicase DDX11	Ddx11
2.27149	2.21811	2.46203	2.02961	2.36223	1.86852						12	12	6	49.5	49.5	21.5	21.539	0	92.957	5073900000	53	0.63703	0.230422	Q9CQW2	Q9CQW2	ADP-ribosylation factor-like protein 8B	Arl8b
-2.63929	-2.58038	-2.51834	-3.0846	-2.453	-2.89161						8	8	6	6.8	6.8	5.1	143.23	0	39.829	1007800000	28	0.534301	0.230396	Q8BSS9	Q8BSS9	Liprin-alpha-2	Ppfia2
1.56433	1.57318	1.58474	1.30323	1.55036	1.17787						42	42	42	57.1	57.1	57.1	129.23	0	323.31	13766000000	247	0.985012	0.230263	Q8R5K4;Q8R5K4-2	Q8R5K4;Q8R5K4-2	Nucleolar protein 6	Nol6
1.67445	1.11545	1.23045	1.46851	1.01549	0.845852						50	50	50	64.8	64.8	64.8	92.668	0	323.31	10331000000	142	0.384042	0.230164	Q8CAS9-2;Q8CAS9;Q8CAS9-3	Q8CAS9-2;Q8CAS9;Q8CAS9-3	Poly [ADP-ribose] polymerase 9	Parp9
-0.203655	-0.612627	-0.262495	-0.473032	-0.44346	-0.852507						10	10	10	41.3	41.3	41.3	32.909	0	62.911	1020300000	25	0.555973	0.230074	P07903	P07903	DNA excision repair protein ERCC-1	Ercc1
-0.274895	-0.910664	-0.751072	-0.585762	-0.844404	-1.19616						5	5	5	37.9	37.9	37.9	18.766	0	19.654	609260000	18	0.369557	0.229898	Q9CPW2;Q9CPW2-2	Q9CPW2	Adrenodoxin-like protein, mitochondrial	Fdx1l
-2.00809	-2.15477	-1.53742	-2.20652	-1.91722	-2.26564						19	17	17	32.7	30.9	30.9	96.4	0	63.34	1168800000	32	0.461271	0.229699	P58069	P58069	Ras GTPase-activating protein 2	Rasa2
-0.884531	-1.80548	-1.19678	-1.55066	-0.312906	-2.71163						3	3	3	40.3	40.3	40.3	8.873	0	6.1151	261640000	7	0.11182	0.229471	Q9D174	Q9D174	SS18-like protein 2	Ss18l2
-4.7875	-6.41326	-4.52406	-7.67743	-4.28186	-4.453						3	3	3	8.7	8.7	8.7	49.908	0.001101	3.1997	57767000	2	0.0636225	0.229157	Q8BGA7	Q8BGA7	Uncharacterized protein C7orf26 homolog
1.8476	-3.69414	-4.29644	-2.50715	-2.96982	-1.35333						4	4	4	31.7	31.7	31.7	7.3325	0	11.354	450130000	9	0.0386296	0.229108	P17665	P17665	Cytochrome c oxidase subunit 7C, mitochondrial	Cox7c
-3.0519	-3.16523	-2.51307	-2.81878	-3.29454	-3.30327						14	14	14	16.9	16.9	16.9	135.94	0	68.316	814660000	25	0.372858	0.228793	Q8K1X1	Q8K1X1	WD repeat-containing protein 11	Wdr11
-2.19886	-2.37823	-2.15143	-2.43624	-2.28201	-2.69657						18	12	11	30.2	22.4	20.5	72.917	0	39.251	725090000	27	0.754776	0.228765	Q99N57;Q99N57-2;P28028-2	Q99N57;Q99N57-2	RAF proto-oncogene serine/threonine-protein kinase	Raf1
NaN	3.02719	1.65382	1.711	2.11247	2.51272						1	1	1	5.7	5.7	5.7	26.215	0	7.7103	1134000000	6	0.139298	0.22844	P70245	P70245	3-beta-hydroxysteroid-Delta(8),Delta(7)-isomerase	Ebp
-1.69716	-1.78238	-1.68577	-1.93918	-1.90623	-2.0035				+	WT_KO	10	10	10	22.7	22.7	22.7	67.5	0	104.71	838030000	26	2.26046	0.227861	O88559;O88559-2	O88559;O88559-2	Menin	Men1
5.41931	5.616	5.59496	5.24442	5.30506	5.39766				+	WT_KO	83	83	83	88.8	88.8	88.8	91.545	0	323.31	213400000000	1041	1.38627	0.227713	P25206	P25206	DNA replication licensing factor MCM3	Mcm3
0.176479	0.171864	0.0633392	-0.318501	0.146042	-0.09828						8	8	8	56.3	56.3	56.3	24.131	0	81.768	1121100000	46	0.750867	0.227474	Q9CY25	Q9CY25	Protein MIS12 homolog	Mis12
-2.13036	-1.03235	-1.49476	-2.07557	-1.45628	-1.80737						6	6	6	22.3	22.3	22.3	37.817	0	14.957	507790000	23	0.245962	0.227252	Q9ER41	Q9ER41	Torsin-1B	Tor1b
5.75141	5.5576	5.75169	5.62272	5.34722	5.4092						29	29	29	80.7	80.7	80.7	40.581	0	323.31	85693000000	268	1.00995	0.227187	Q920E5	Q920E5	Farnesyl pyrophosphate synthase	Fdps
-1.6514	0.0260506	-1.17733	-0.988258	-0.399422	-2.09641						2	2	2	8.7	8.7	8.7	28.402	0.00032706	4.7017	584360000	16	0.117256	0.227137	Q9D3B1	Q9D3B1	Very-long-chain (3R)-3-hydroxyacyl-CoA dehydratase 2	Hacd2
0.973522	0.690201	1.05874	0.868441	0.472033	0.700928						13	13	13	67.1	67.1	67.1	35.208	0	114.57	2779200000	41	0.640175	0.227021	Q99KP3	Q99KP3	Lambda-crystallin homolog	Cryl1
-2.9652	-3.16348	-3.29672	-3.40972	-2.59793	-4.09867						4	4	4	19.5	19.5	19.5	30.084	0.0006399	3.749	177220000	5	0.196311	0.226971	Q8BGB8	Q8BGB8	Ubiquinone biosynthesis protein COQ4 homolog, mitochondrial	Coq4
2.41877	2.66605	2.76131	2.20093	2.09903	2.86704						8	8	8	54.5	54.5	54.5	16.629	0	100.49	4514600000	44	0.360906	0.226374	Q9JKP7	Q9JKP7	DNA polymerase epsilon subunit 3	Pole3
3.44361	3.436	3.38999	3.34024	3.0225	3.22822						10	10	10	50.8	50.8	50.8	26.753	0	189.59	8891300000	73	1.12531	0.226215	Q8BGT7	Q8BGT7	Survival of motor neuron-related-splicing factor 30	Smndc1
-2.2295	-1.35614	-0.858175	-2.5117	-0.765804	-1.84494						28	20	19	33.4	26.7	25.4	97.462	0	54.444	1743200000	50	0.128153	0.226208	Q9ET01	Q9ET01	Glycogen phosphorylase, liver form	Pygl
5.36514	5.34606	5.31009	5.0169	5.22782	5.09889				+	WT_KO	91	91	91	86.2	86.2	86.2	92.866	0	323.31	183220000000	663	1.62694	0.225894	P97311;REV__Q6P9R4-3	P97311	DNA replication licensing factor MCM6	Mcm6
1.72063	1.53772	1.45625	1.26196	1.39267	1.38268						36	36	36	47.1	47.1	47.1	91.349	0	150.23	9661200000	153	1.19585	0.225766	P22892	P22892	AP-1 complex subunit gamma-1	Ap1g1
5.62085	5.69431	5.84784	5.48828	5.55796	5.43991				+	WT_KO	33	33	11	90.3	90.3	42.1	37.54	0	323.31	87179000000	327	1.39969	0.225616	P62137	P62137	Serine/threonine-protein phosphatase PP1-alpha catalytic subunit	Ppp1ca
-0.547749	-0.680096	-0.595108	-0.56336	-1.14516	-0.791147						36	31	31	33.6	30.8	30.8	144.44	0	323.31	3706700000	107	0.578846	0.225571	Q9D3E6	Q9D3E6	Cohesin subunit SA-1	Stag1
1.09274	1.16326	1.53018	0.727194	1.14557	1.23744						24	23	23	66.7	66.7	66.7	42.761	0	142.89	4198300000	91	0.470416	0.225325	Q99J95;Q99J95-2;Q99J95-3	Q99J95;Q99J95-2;Q99J95-3	Cyclin-dependent kinase 9	Cdk9
-1.68042	-1.65728	-1.29064	-1.76238	-1.72662	-1.81451						7	7	7	25.9	25.9	25.9	34.51	0	65.256	473090000	13	0.808288	0.22506	Q8R2R3	Q8R2R3	Alpha- and gamma-adaptin-binding protein p34	Aagab
-0.436192	-0.974955	-0.860237	-0.943457	-1.02098	-0.981024						36	36	36	37.7	37.7	37.7	119.46	0	210.19	3230400000	73	0.609406	0.224693	Q64701;Q64701-2	Q64701;Q64701-2	Retinoblastoma-like protein 1	Rbl1
-3.55074	-2.65582	-2.56252	-3.37614	-2.94516	-3.12108						10	10	10	24.1	24.1	24.1	74.717	0	28.934	427040000	13	0.264342	0.224435	Q9R0H0-2;Q9R0H0	Q9R0H0-2;Q9R0H0	Peroxisomal acyl-coenzyme A oxidase 1	Acox1
-1.09758	-0.893187	-0.800358	-1.26341	-0.729599	-1.4713						22	22	22	34.4	34.4	34.4	87.717	0	114.64	2392200000	60	0.399455	0.224396	Q8R311;Q91ZV0	Q8R311;Q91ZV0	cTAGE family member 5;Melanoma inhibitory activity protein 2	Ctage5;Mia2
-0.148455	-0.355831	-0.0764313	-0.304617	-0.331554	-0.617685						11	11	11	43.4	43.4	43.4	40.642	0	53.361	1703200000	50	0.793621	0.22438	Q3TXU5	Q3TXU5	Deoxyhypusine synthase	Dhps
0.086237	0.284821	0.171942	0.224916	-0.142441	-0.212503						7	7	7	23.9	23.9	23.9	34.155	0	25.637	1462100000	26	0.693584	0.224342	Q9DB43	Q9DB43	Zinc finger protein-like 1	Zfpl1
-0.0968609	0.107107	-0.256361	-0.399887	-0.174173	-0.345064						40	40	40	41	41	41	139.89	0	197.39	5501500000	161	0.830554	0.224337	O88879-2;O88879	O88879-2;O88879	Apoptotic protease-activating factor 1	Apaf1
NaN	-3.43894	-3.24846	-3.41974	-3.9278	-3.35575						2	2	2	8.4	8.4	8.4	44.256	0.00032637	4.5858	167210000	6	0.370121	0.224068	Q3UHG7-2;Q3UHG7	Q3UHG7-2;Q3UHG7	Protein LCHN	Lchn
-0.957293	-0.493156	-0.909	-0.686543	-1.00706	-1.33802						7	7	5	22.6	22.6	16.2	42.345	0	56.289	967850000	20	0.396405	0.22406	P16951-2;P16951;P16951-3	P16951-2;P16951;P16951-3	Cyclic AMP-dependent transcription factor ATF-2	Atf2
-0.767262	-0.691975	-0.561583	-1.19212	-0.812529	-0.688234						25	25	25	42.2	42.2	42.2	93.85	0	187.81	2771000000	82	0.61731	0.224023	B9EJR8	B9EJR8	Dynein assembly factor 5, axonemal	Dnaaf5
0.0528603	-0.133118	-0.726416	-1.07342	-0.548998	0.143684						8	8	8	49.5	49.5	49.5	22.652	0	48.171	962020000	28	0.204185	0.224019	Q8BG94	Q8BG94	COMM domain-containing protein 7	Commd7
NaN	-2.99126	-3.27689	-2.60425	-3.65326	-3.8167						21	1	1	56.8	9.1	9.1	31.866	0.00016653	5.3805	167900000	5	0.163942	0.223994	Q8BX10-2	Q8BX10-2	Serine/threonine-protein phosphatase PGAM5, mitochondrial	Pgam5
3.93258	3.82589	4.00801	3.6197	3.77624	3.6987				+	WT_KO	22	22	22	78.4	78.4	78.4	41.525	0	312.39	29369000000	203	1.49156	0.223946	P42208	P42208	Septin-2	2019-09-02
2.54702	2.22514	2.43332	2.11065	2.17818	2.24596						22	22	22	66.8	66.8	66.8	37.603	0	200.98	8351600000	128	1.029	0.223567	Q9ERD8	Q9ERD8	Gamma-parvin	Parvg
[truncated: 5,014 more rows]

## Sheet: Copy Number and Concentration
KO1_Copy number	KO1_Concentration [nM]	KO2_Copy number	KO2_Concentration [nM]	KO3_Copy number	KO3_Concentration [nM]	WT1_Copy number	WT1_Concentration [nM]	WT2_Copy number	WT2_Concentration [nM]	WT3_Copy number	WT3_Concentration [nM]	T: Gene name	T: Protein name
[truncated: 6,906 more rows]
