# Supplementary material for: The E3 ubiquitin ligase Cul4b promotes CD4+ T cell expansion by aiding the repair of damaged DNA
Source: PLoS Biol. 2021 Feb 1;19(2):e3001041. doi: 10.1371/journal.pbio.3001041 (PMC7888682; doi:10.1371/journal.pbio.3001041)
Supplement: S2 Table — (XLSX) [file pbio.3001041.s009.xlsx]

## Sheet: fpkm-genes CD4
	tracking_id	gene_id	gene_short_name	locus	KO1_CD4	KO2_CD4	KO3_CD4	WT1_CD4	WT2_CD4	WT3_CD4
0	ENSMUSG00000000001.4	ENSMUSG00000000001.4	Gnai3	chr3:108107279-108146146	18.9615	24.5344	29.931	30.5977	20.5665	29.7021
1	ENSMUSG00000000003.15	ENSMUSG00000000003.15	Pbsn	chrX:77837900-77853623	0	0	0	0	0	0
2	ENSMUSG00000000028.15	ENSMUSG00000000028.15	Cdc45	chr16:18780446-18835261	61.9114	81.0732	89.8816	40.7718	66.8249	66.1114
3	ENSMUSG00000000031.16	ENSMUSG00000000031.16	H19	chr7:142575528-142578143	0	0.117864	0	0	0	0
4	ENSMUSG00000000037.16	ENSMUSG00000000037.16	Scml2	chrX:161117192-161258213	0.454123	0.34041	0.136309	0.227647	0.496193	0.236759
5	ENSMUSG00000000049.11	ENSMUSG00000000049.11	Apoh	chr11:107933386-108414396	0	0	0	0	0	0.0766314
6	ENSMUSG00000000056.7	ENSMUSG00000000056.7	Narf	chr11:121237252-121255856	7.89266	6.81728	5.85141	6.06305	6.38269	7.89228
7	ENSMUSG00000000058.6	ENSMUSG00000000058.6	Cav2	chr6:17197750-17385604	0	0	0	0	0	0
8	ENSMUSG00000000078.7	ENSMUSG00000000078.7	Klf6	chr13:5861481-5870394	4.38393	9.08516	14.8554	8.40096	7.85212	7.26805
9	ENSMUSG00000000085.16	ENSMUSG00000000085.16	Scmh1	chr4:120405280-120530186	20.1481	14.7395	13.9391	14.1139	15.1161	14.5374
10	ENSMUSG00000000088.7	ENSMUSG00000000088.7	Cox5a	chr9:57521273-57543184	335.9	315.47	285.08	253.829	306.776	289.391
11	ENSMUSG00000000093.6	ENSMUSG00000000093.6	Tbx2	chr11:85832550-85841948	0	0.0213974	0.0214582	0	0.0212791	0
12	ENSMUSG00000000094.12	ENSMUSG00000000094.12	Tbx4	chr11:85886421-85916097	0	0	0	0	0	0
13	ENSMUSG00000000103.12	ENSMUSG00000000103.12	Zfy2	chrY:2106014-2170409	0	0	0	0	0	0
14	ENSMUSG00000000120.6	ENSMUSG00000000120.6	Ngfr	chr11:95568817-95587735	0	0	0	0	0	0
15	ENSMUSG00000000125.5	ENSMUSG00000000125.5	Wnt3	chr11:103774149-103817957	0.0767467	0.0509615	0.0511007	0.0770616	0	0.053353
16	ENSMUSG00000000126.11	ENSMUSG00000000126.11	Wnt9a	chr11:59306927-59333552	0.0235943	0	0	0	0	0
17	ENSMUSG00000000127.15	ENSMUSG00000000127.15	Fer	chr17:63863061-64139496	0	0	0	0.15944	0.116915	0
18	ENSMUSG00000000131.15	ENSMUSG00000000131.15	Xpo6	chr7:126101714-126200501	131.389	120.928	121.104	131.253	133.436	107.515
19	ENSMUSG00000000134.17	ENSMUSG00000000134.17	Tfe3	chrX:7762559-7775202	38.0738	24.6116	26.3525	32.6505	28.4301	27.6795
20	ENSMUSG00000000142.15	ENSMUSG00000000142.15	Axin2	chr11:108920348-108950783	6.56913	4.67498	3.9115	7.17254	6.83944	7.33913
21	ENSMUSG00000000148.17	ENSMUSG00000000148.17	Brat1	chr5:140705010-140719379	18.8831	17.8227	16.6803	16.8164	15.7109	13.4614
22	ENSMUSG00000000149.10	ENSMUSG00000000149.10	Gna12	chr5:140724126-140830431	20.5735	19.5498	18.5023	18.3027	17.7398	13.2511
23	ENSMUSG00000000154.16	ENSMUSG00000000154.16	Slc22a18	chr7:143473735-143499334	0	0	0	0	0	0
24	ENSMUSG00000000157.16	ENSMUSG00000000157.16	Itgb2l	chr16:96361667-96525793	0	0	0	0	0	0
25	ENSMUSG00000000159.16	ENSMUSG00000000159.16	Igsf5	chr16:96361667-96525793	0	0	0	0	0	0
26	ENSMUSG00000000167.14	ENSMUSG00000000167.14	Pih1d2	chr9:50603909-50625000	0.901412	0.827937	1.95367	1.74659	2.39608	1.64496
27	ENSMUSG00000000168.9	ENSMUSG00000000168.9	Dlat	chr9:50634632-50659780	26.1945	30.0047	28.644	27.8405	31.0673	28.2224
28	ENSMUSG00000000171.5	ENSMUSG00000000171.5	Sdhd	chr9:50596356-50603812	94.7243	102.324	89.4282	79.094	103.186	95.7976
29	ENSMUSG00000000182.9	ENSMUSG00000000182.9	Fgf23	chr6:127072901-127081408	0	0.0453299	0	0	0	0
30	ENSMUSG00000000183.6	ENSMUSG00000000183.6	Fgf6	chr6:127015585-127028187	0	0	0	0.082954	0	0.0345
31	ENSMUSG00000000184.12	ENSMUSG00000000184.12	Ccnd2	chr6:127122965-127212411	356.98	270.69	293.796	309.046	306.949	245.165
32	ENSMUSG00000000194.13	ENSMUSG00000000194.13	Gpr107	chr2:31152315-31218775	15.5027	15.0866	14.2272	15.2329	11.3779	12.9861
33	ENSMUSG00000000197.8	ENSMUSG00000000197.8	Nalcn	chr14:123276633-123627144	0	0	0	0	0	0
34	ENSMUSG00000000202.9	ENSMUSG00000000202.9	Btbd17	chr11:114791216-114795945	0	0	0	0	0	0
35	ENSMUSG00000000204.16	ENSMUSG00000000204.16	Slfn4	chr11:83175185-83190216	0.0420245	0.0448863	0.0891973	0.0632951	0	0.109622
36	ENSMUSG00000000214.11	ENSMUSG00000000214.11	Th	chr7:142892751-142931128	0	0	0	0	0	0
37	ENSMUSG00000000215.11	ENSMUSG00000000215.11	Ins2	chr7:142678655-142743381	0	0	0	0	0	0
38	ENSMUSG00000000216.8	ENSMUSG00000000216.8	Scnn1g	chr7:121734478-121768475	0	0	0	0	0	0
39	ENSMUSG00000000223.13	ENSMUSG00000000223.13	Drp2	chrX:134404550-134456573	0.0932792	0.163915	0.090595	0.0320094	0.118813	0
40	ENSMUSG00000000244.17	ENSMUSG00000000244.17	Tspan32	chr7:142988968-143019644	46.9964	33.7149	30.3693	38.653	35.1162	38.3581
41	ENSMUSG00000000247.11	ENSMUSG00000000247.11	Lhx2	chr2:38339280-38369733	1.44884	2.67974	2.39317	1.28581	2.45662	1.85897
42	ENSMUSG00000000248.16	ENSMUSG00000000248.16	Clec2g	chr6:128934380-128984707	0	0	0	0	0	0.0347334
43	ENSMUSG00000000253.13	ENSMUSG00000000253.13	Gmpr	chr13:45507443-45965008	2.97581	3.82776	5.78055	3.24428	2.9498	3.92079
44	ENSMUSG00000000263.15	ENSMUSG00000000263.15	Glra1	chr11:55514237-55608198	0	0	0	0	0	0
45	ENSMUSG00000000266.11	ENSMUSG00000000266.11	Mid2	chrX:140664598-140767715	0	0	0	0.0635103	0.0389497	0.0538455
46	ENSMUSG00000000275.16	ENSMUSG00000000275.16	Trim25	chr11:88999375-89020293	24.5093	21.5612	17.368	21.2195	25.2879	25.6799
47	ENSMUSG00000000276.11	ENSMUSG00000000276.11	Dgke	chr11:89035178-89069098	2.61674	2.80525	2.95283	3.27241	3.02751	2.50335
48	ENSMUSG00000000278.10	ENSMUSG00000000278.10	Scpep1	chr11:88905927-88955465	8.01688	9.68583	10.6758	9.37276	10.5923	9.99944
49	ENSMUSG00000000282.12	ENSMUSG00000000282.12	Mnt	chr11:74830919-74845725	24.1072	19.8075	21.9708	20.9636	19.1421	23.6933
50	ENSMUSG00000000290.13	ENSMUSG00000000290.13	Itgb2	chr10:77530251-77565708	167.831	160.228	138.69	149.951	159.369	143.776
51	ENSMUSG00000000295.13	ENSMUSG00000000295.13	Hddc2	chr10:31313382-31328204	21.613	21.8097	23.587	30.4441	29.3691	36.2611
52	ENSMUSG00000000296.8	ENSMUSG00000000296.8	Tpd52l1	chr10:31332375-31445958	0	0	0	0	0	0
53	ENSMUSG00000000301.16	ENSMUSG00000000301.16	Pemt	chr11:59970613-60046489	8.00356	8.30593	6.65902	5.60477	9.68648	7.51998
54	ENSMUSG00000000303.12	ENSMUSG00000000303.12	Cdh1	chr8:106603350-106670246	0.278545	0.133128	0.0347753	0.174798	0.123167	0.236236
55	ENSMUSG00000000305.12	ENSMUSG00000000305.12	Cdh4	chr2:179442430-179899373	0	0	0	0	0	0
56	ENSMUSG00000000308.14	ENSMUSG00000000308.14	Ckmt1	chr2:121357713-121387168	0.448477	0.566463	1.74232	0	0	0.984548
57	ENSMUSG00000000317.11	ENSMUSG00000000317.11	Bcl6b	chr11:70224127-70229798	0.650856	0.717784	0.603615	0.676857	0.575584	0.945599
58	ENSMUSG00000000318.16	ENSMUSG00000000318.16	Clec10a	chr11:70156196-70170834	0	0	0	0	0	0.436616
59	ENSMUSG00000000320.10	ENSMUSG00000000320.10	Alox12	chr11:70241456-70255353	0	0.0346384	0	0	0	0
60	ENSMUSG00000000325.16	ENSMUSG00000000325.16	Arvcf	chr16:18348181-18479073	1.74144	2.33483	1.64828	1.39359	1.49571	1.32904
61	ENSMUSG00000000326.13	ENSMUSG00000000326.13	Comt	chr16:18348181-18479073	45.9353	43.2652	44.8853	44.4236	52.6374	48.5867
62	ENSMUSG00000000339.14	ENSMUSG00000000339.14	Rtca	chr3:116488962-116508208	34.2619	38.6009	35.157	31.3686	38.1241	32.2244
63	ENSMUSG00000000340.10	ENSMUSG00000000340.10	Dbt	chr3:116513069-116549981	2.27821	3.1927	5.22504	4.73961	9.31116	5.12387
64	ENSMUSG00000000346.9	ENSMUSG00000000346.9	Dazap2	chr15:100615348-100620761	215.839	174.474	179.913	208.459	179.297	180.114
65	ENSMUSG00000000355.13	ENSMUSG00000000355.13	Mcts1	chrX:38600577-38613426	43.8636	48.0363	54.5367	56.2429	53.8781	64.0739
66	ENSMUSG00000000359.3	ENSMUSG00000000359.3	Rem1	chr2:152626950-152635198	0	0.0999786	0	0.0503688	0	0
67	ENSMUSG00000000365.9	ENSMUSG00000000365.9	Rnf17	chr14:56402580-56525032	0.237625	0.0739524	0	0	0.0516142	0
68	ENSMUSG00000000374.8	ENSMUSG00000000374.8	Trappc10	chr10:78186724-78244641	26.1391	23.8026	25.4169	26.0643	25.1665	24.1921
69	ENSMUSG00000000378.15	ENSMUSG00000000378.15	Ccm2	chr11:6546886-6596744	104.23	99.0803	92.6339	96.441	88.3126	86.7453
70	ENSMUSG00000000381.10	ENSMUSG00000000381.10	Wap	chr11:6635481-6638637	0	0	0	0	0	0
71	ENSMUSG00000000384.15	ENSMUSG00000000384.15	Tbrg4	chr11:6615597-6626067	183.51	158.663	159.573	167.541	157.578	145.794
72	ENSMUSG00000000385.8	ENSMUSG00000000385.8	Tmprss2	chr16:97564681-97611195	0.0138919	0	0	0	0	0
73	ENSMUSG00000000386.15	ENSMUSG00000000386.15	Mx1	chr16:97447034-97462907	0.201296	0.0587171	0.10052	0.064368	0.0994392	0
74	ENSMUSG00000000392.17	ENSMUSG00000000392.17	Fap	chr2:62500942-62574075	0	0.273238	0.279933	0.068802	0.135887	0.213172
75	ENSMUSG00000000394.15	ENSMUSG00000000394.15	Gcg	chr2:62474529-62483650	0	0	0	0	0	0
76	ENSMUSG00000000399.10	ENSMUSG00000000399.10	Ndufa9	chr6:126821720-126849136	81.7795	76.5447	79.4482	75.1561	87.75	81.396
77	ENSMUSG00000000402.2	ENSMUSG00000000402.2	Egfl6	chrX:166523006-166585720	0	0	0	0	0	0
78	ENSMUSG00000000409.14	ENSMUSG00000000409.14	Lck	chr4:129548343-129573641	347.494	319.534	309.875	301.519	337.992	310.576
79	ENSMUSG00000000411.7	ENSMUSG00000000411.7	Tssk3	chr4:129489013-129491022	0.0678099	0	0.0677247	0	0	0
80	ENSMUSG00000000416.16	ENSMUSG00000000416.16	Cttnbp2	chr6:18366477-18514843	0	0	0	0	0	0
81	ENSMUSG00000000420.15	ENSMUSG00000000420.15	Galnt1	chr18:24205343-24286818	23.8694	31.917	32.9787	27.9066	26.4178	30.0242
82	ENSMUSG00000000435.1	ENSMUSG00000000435.1	Myf5	chr10:107482907-107486134	0	0	0	0	0	0
83	ENSMUSG00000000439.9	ENSMUSG00000000439.9	Mkrn2	chr6:115601901-115677780	11.7148	17.4291	13.1462	14.5424	10.565	11.3128
84	ENSMUSG00000000440.12	ENSMUSG00000000440.12	Pparg	chr6:115360950-115490399	0.0381679	0	0	0	0	0
85	ENSMUSG00000000441.17	ENSMUSG00000000441.17	Raf1	chr6:115601901-115677780	44.9357	39.6917	40.4066	42.7828	39.059	39.4609
86	ENSMUSG00000000486.13	ENSMUSG00000000486.13	2020-09-01	chr7:127214446-127238179	431.881	394.715	357.193	394.822	359.806	380.714
87	ENSMUSG00000000489.7	ENSMUSG00000000489.7	Pdgfb	chr15:79995873-80042457	8.90418	10.6273	11.8533	5.89734	11.4459	9.1544
88	ENSMUSG00000000530.16	ENSMUSG00000000530.16	Acvrl1	chr15:101128521-101145336	2.67325	4.8877	3.56417	1.72485	2.43544	2.35465
89	ENSMUSG00000000531.5	ENSMUSG00000000531.5	Grasp	chr15:101221194-101232756	8.81654	7.22767	6.24392	8.69258	7.86332	6.34069
90	ENSMUSG00000000532.11	ENSMUSG00000000532.11	Acvr1b	chr15:101174066-101213684	11.1909	8.60578	7.34088	9.23788	8.05669	7.34405
91	ENSMUSG00000000538.18	ENSMUSG00000000538.18	Tom1l2	chr11:60226713-60352905	4.80128	3.17584	3.51712	6.59452	2.548	4.38092
92	ENSMUSG00000000544.14	ENSMUSG00000000544.14	Gpa33	chr1:166130237-166166510	0	0	0	0	0	0
93	ENSMUSG00000000552.10	ENSMUSG00000000552.10	Zfp385a	chr15:103313894-103340093	1.36627	1.81664	4.10751	0.219073	0.43235	0.568008
94	ENSMUSG00000000555.8	ENSMUSG00000000555.8	Itga5	chr15:103344285-103366763	5.07124	4.44018	6.10148	3.88956	5.19725	3.7127
95	ENSMUSG00000000560.9	ENSMUSG00000000560.9	Gabra2	chr5:70957596-71095849	0	0	0	0.040315	0	0
96	ENSMUSG00000000561.14	ENSMUSG00000000561.14	Wdr77	chr3:105942697-105987423	151.008	135.102	148.717	131.367	138.669	131.195
97	ENSMUSG00000000562.5	ENSMUSG00000000562.5	Adora3	chr3:105870857-105924042	0	0	0	0	0	0
98	ENSMUSG00000000563.17	ENSMUSG00000000563.17	Atp5f1	chr3:105942697-105987423	116.642	122.074	139.649	147.15	136.004	162.945
99	ENSMUSG00000000567.5	ENSMUSG00000000567.5	Sox9	chr11:112782223-112787760	0	0	0	0	0	0
100	ENSMUSG00000000568.15	ENSMUSG00000000568.15	Hnrnpd	chr5:99955934-99978938	294.714	309.933	341.881	320.965	306.949	323.32
101	ENSMUSG00000000579.14	ENSMUSG00000000579.14	Dynlt1c	chr17:6601670-6609774	0.092338	0.18397	0.092223	0.307761	0.335854	0.0641506
102	ENSMUSG00000000581.8	ENSMUSG00000000581.8	C1d	chr11:17257578-17269176	11.8494	10.8226	11.4045	8.98748	9.302	12.5717
103	ENSMUSG00000000594.7	ENSMUSG00000000594.7	Gm2a	chr11:55098114-55113029	21.1682	18.429	19.0633	27.862	24.4545	23.8729
104	ENSMUSG00000000600.15	ENSMUSG00000000600.15	Krit1	chr5:3803183-3866596	3.09124	4.61879	4.49019	4.2585	4.17785	4.60303
105	ENSMUSG00000000605.9	ENSMUSG00000000605.9	Clcn4	chr7:7282308-7300851	8.92848	9.87704	11.8646	13.8853	9.4782	11.2544
106	ENSMUSG00000000606.17	ENSMUSG00000000606.17	Vmn2r88	chr14:51361674-51662953	0	0	0	0	0	0
107	ENSMUSG00000000617.14	ENSMUSG00000000617.14	Grm6	chr11:50850684-50866208	0.0236997	0.0236046	0.113492	0.116595	0	0.049439
108	ENSMUSG00000000627.15	ENSMUSG00000000627.15	Sema4f	chr6:82911884-82939769	2.36837	2.64158	1.96803	3.84282	3.1522	3.14916
109	ENSMUSG00000000628.10	ENSMUSG00000000628.10	Hk2	chr6:82725024-82774454	24.9306	27.4471	30.5499	24.1261	35.0656	27.0481
110	ENSMUSG00000000631.20	ENSMUSG00000000631.20	Myo18a	chr11:77763245-77865980	12.4706	11.6993	9.1992	10.2756	10.0199	10.5017
111	ENSMUSG00000000632.13	ENSMUSG00000000632.13	Sez6	chr11:77930799-77979048	0	0	0	0	0	0
112	ENSMUSG00000000673.8	ENSMUSG00000000673.8	Haao	chr17:83831355-83846790	0.0716281	0	0.143076	0.0719435	0.142101	0.0742715
113	ENSMUSG00000000682.7	ENSMUSG00000000682.7	Cd52	chr4:134060814-134095082	4116.52	3570.08	3742.8	3476.99	3681.03	4394.81
114	ENSMUSG00000000686.11	ENSMUSG00000000686.11	Abhd15	chr11:77508098-77607815	1.36647	0.952159	0.894984	0.839816	1.89385	1.52543
115	ENSMUSG00000000690.5	ENSMUSG00000000690.5	Hoxb6	chr11:96291023-96306910	0	0	0	0	0	0
116	ENSMUSG00000000693.10	ENSMUSG00000000693.10	Loxl3	chr6:83034172-83057808	2.38697	3.5301	4.31047	1.83993	3.60614	2.79129
117	ENSMUSG00000000701.8	ENSMUSG00000000701.8	Tcl1b5	chr12:105176343-105181145	0	0	0	0	0	0
118	ENSMUSG00000000706.16	ENSMUSG00000000706.16	Btn1a1	chr13:23456991-23465901	0	0	0	0	0	0
119	ENSMUSG00000000708.14	ENSMUSG00000000708.14	Kat2b	chr17:53566860-53672720	3.01679	4.02996	3.27326	5.53834	2.24377	4.65068
120	ENSMUSG00000000711.3	ENSMUSG00000000711.3	Rab5b	chr10:128677174-128696264	29.0444	22.7746	23.6271	28.2421	22.6994	25.271
121	ENSMUSG00000000724.10	ENSMUSG00000000724.10	Cryba1	chr11:77686154-77741921	0	0	0	0	0	0
122	ENSMUSG00000000730.13	ENSMUSG00000000730.13	Dnmt3l	chr10:78030021-78063622	0	0	0	0.341563	0	0
123	ENSMUSG00000000731.15	ENSMUSG00000000731.15	Aire	chr10:78030021-78063622	0	0	0	0	0.102676	0
124	ENSMUSG00000000732.9	ENSMUSG00000000732.9	Icosl	chr10:78069301-78083913	1.4265	0.112117	0.281046	0.389566	0.0640329	0.263999
125	ENSMUSG00000000738.18	ENSMUSG00000000738.18	Spg7	chr8:119910359-124345724	18.8557	16.4308	14.2341	24.1189	18.6652	17.5991
126	ENSMUSG00000000739.14	ENSMUSG00000000739.14	Sult5a1	chr8:119910359-124345724	0	0	0.274821	0	0	0
127	ENSMUSG00000000740.12	ENSMUSG00000000740.12	Rpl13	chr8:119910359-124345724	3352.49	3130.96	2593.98	2783.06	3331.41	2801.41
128	ENSMUSG00000000743.9	ENSMUSG00000000743.9	Chmp1a	chr8:119910359-124345724	65.2181	51.4514	43.1843	56.1857	55.1658	51.8295
129	ENSMUSG00000000751.13	ENSMUSG00000000751.13	Rpa1	chr11:75298165-75348324	179.419	202.511	197.919	145.704	176.982	165.46
130	ENSMUSG00000000753.15	ENSMUSG00000000753.15	Serpinf1	chr11:75409768-75422701	3.76141	1.87999	0.93698	2.70778	1.96334	0.720019
131	ENSMUSG00000000759.14	ENSMUSG00000000759.14	Tubgcp3	chr8:12614276-12679229	20.9315	21.4673	23.8338	22.4887	18.2984	20.5275
132	ENSMUSG00000000766.18	ENSMUSG00000000766.18	Oprm1	chr10:6740628-7052478	0.0422314	0	0	0	0	0
133	ENSMUSG00000000776.13	ENSMUSG00000000776.13	Polr3d	chr14:70438756-70443447	31.879	27.1167	36.2808	26.0179	36.9082	27.854
134	ENSMUSG00000000782.15	ENSMUSG00000000782.15	Tcf7	chr11:51949881-52286179	383.559	271.771	241.801	426.467	284.973	297.883
135	ENSMUSG00000000787.12	ENSMUSG00000000787.12	Ddx3x	chrX:13280969-13294052	28.4347	35.4548	45.4736	50.5351	38.0816	50.7941
136	ENSMUSG00000000791.9	ENSMUSG00000000791.9	Il12rb1	chr8:70808448-70821424	114.584	124.817	132.056	88.9585	123.854	95.4659
137	ENSMUSG00000000792.2	ENSMUSG00000000792.2	Slc5a5	chr8:70882888-70892757	0.026966	0.0268601	0	0.0270769	0	0
138	ENSMUSG00000000794.9	ENSMUSG00000000794.9	Kcnn3	chr3:89520163-89675132	0	0	0	0	0	0
139	ENSMUSG00000000804.14	ENSMUSG00000000804.14	Usp32	chr11:84984441-85140161	1.30853	3.22019	3.36923	3.6301	1.9998	3.31293
140	ENSMUSG00000000805.18	ENSMUSG00000000805.18	Car4	chr11:84957785-84966044	0	0	0	0	0	0
141	ENSMUSG00000000811.13	ENSMUSG00000000811.13	Txnrd3	chr6:89643987-89675529	12.4174	9.89516	10.033	9.89079	9.53661	8.93051
142	ENSMUSG00000000817.10	ENSMUSG00000000817.10	Fasl	chr1:161780688-161788495	7.10302	3.83393	6.37629	8.02455	5.15386	6.42372
143	ENSMUSG00000000823.16	ENSMUSG00000000823.16	Zfp512b	chr2:181569148-181655660	30.1614	31.1022	29.7549	30.9544	28.5553	25.6413
144	ENSMUSG00000000826.16	ENSMUSG00000000826.16	Dnajc5	chr2:181520484-181555133	44.6357	40.9166	42.7202	44.9882	45.402	41.7133
145	ENSMUSG00000000827.18	ENSMUSG00000000827.18	Tpd52l2	chr2:181497141-181517966	73.2972	71.5653	59.5716	62.2154	65.6617	60.5581
146	ENSMUSG00000000838.17	ENSMUSG00000000838.17	Fmr1	chrX:68678484-68717963	5.80567	9.29605	11.2667	11.4664	9.36057	11.4705
147	ENSMUSG00000000861.15	ENSMUSG00000000861.15	Bcl11a	chr11:24078055-24174123	0.7179	0.0686851	0.270934	0.108075	0.050946	0.31187
148	ENSMUSG00000000869.12	ENSMUSG00000000869.12	Il4	chr11:53602981-53618669	0.370713	0.556257	0.555358	0	0.184504	0.189561
149	ENSMUSG00000000876.11	ENSMUSG00000000876.11	Pxmp4	chr2:154585757-154603708	9.40221	10.1448	8.51334	10.5735	13.8967	11.0362
150	ENSMUSG00000000881.12	ENSMUSG00000000881.12	Dlg3	chrX:100767721-100818410	5.86544	8.05603	6.11647	6.6215	7.59755	7.56226
151	ENSMUSG00000000884.17	ENSMUSG00000000884.17	Gnb1l	chr16:18498712-18566679	17.9006	18.212	13.6778	13.3523	18.3771	21.2932
152	ENSMUSG00000000889.8	ENSMUSG00000000889.8	Dbh	chr2:27165232-27183200	0	0	0	0	0	0
153	ENSMUSG00000000901.17	ENSMUSG00000000901.17	Mmp11	chr10:75923221-75940672	5.56706	4.83029	2.98259	4.83606	5.56077	3.36278
154	ENSMUSG00000000902.13	ENSMUSG00000000902.13	Smarcb1	chr10:75896768-75921617	74.2924	55.8408	56.1785	69.1718	63.7928	53.7131
155	ENSMUSG00000000903.3	ENSMUSG00000000903.3	Vpreb3	chr10:75943056-75949657	0.340743	0	0.170156	0.138045	0	0
156	ENSMUSG00000000915.15	ENSMUSG00000000915.15	Hip1r	chr5:123973627-124032270	9.8763	10.2713	8.53743	11.2909	9.37304	9.1207
157	ENSMUSG00000000916.15	ENSMUSG00000000916.15	Nsun5	chr5:135369952-135394546	46.5998	35.8195	35.9653	37.6512	36.5148	32.7179
158	ENSMUSG00000000934.9	ENSMUSG00000000934.9	Top1mt	chr15:75657034-75678800	20.1853	20.2597	24.4896	17.4002	19.9239	18.777
159	ENSMUSG00000000938.11	ENSMUSG00000000938.11	Hoxa10	chr6:52231196-52240854	0	0.0484387	0	0	0	0
160	ENSMUSG00000000942.10	ENSMUSG00000000942.10	Hoxa4	chr6:52162416-52221854	0.841973	0.104906	0.315344	0.211394	1.61723	0.820386
161	ENSMUSG00000000948.16	ENSMUSG00000000948.16	Gm38393	chr7:59937370-60140219	0	0.0395839	2.09e-39	0	0	0.337276
162	ENSMUSG00000000957.11	ENSMUSG00000000957.11	Mmp14	chr14:54431611-54445364	0.578045	0.183439	0.0919554	0.431438	0.117791	0.28967
163	ENSMUSG00000000958.10	ENSMUSG00000000958.10	Slc7a7	chr14:54360833-54417780	0.672501	0.630669	0.80542	0.754773	1.70191	0.658884
164	ENSMUSG00000000959.7	ENSMUSG00000000959.7	Oxa1l	chr14:54360833-54417780	57.4743	45.7404	47.6264	58.3897	51.6908	50.1816
165	ENSMUSG00000000976.13	ENSMUSG00000000976.13	Heatr6	chr11:83753695-83783754	16.7593	14.856	18.8219	18.3839	14.7006	14.0774
166	ENSMUSG00000000982.5	ENSMUSG00000000982.5	Ccl3	chr11:83647843-83649355	21.8495	30.4244	34.5297	14.5929	46.6152	37.3225
167	ENSMUSG00000000983.13	ENSMUSG00000000983.13	Wfdc18	chr11:83709014-83711348	0	0	0	0	0	0
168	ENSMUSG00000001014.6	ENSMUSG00000001014.6	Icam4	chr9:21015984-21039036	0.826608	0.661544	0.450092	1.36857	1.1132	1.40975
169	ENSMUSG00000001016.12	ENSMUSG00000001016.12	Ilf2	chr3:90476125-90491033	87.4843	89.959	94.6741	77.9298	89.8279	82.0923
170	ENSMUSG00000001017.15	ENSMUSG00000001017.15	Chtop	chr3:90498955-90509498	74.6222	68.5542	75.0917	89.7928	93.3992	88.6718
171	ENSMUSG00000001018.15	ENSMUSG00000001018.15	Snapin	chr3:90476125-90491033	22.9726	18.529	19.2038	20.5792	16.9272	20.2835
172	ENSMUSG00000001020.8	ENSMUSG00000001020.8	S100a4	chr3:90560555-90606045	0	0.241502	1.01368	0	0.509588	0.498408
173	ENSMUSG00000001021.12	ENSMUSG00000001021.12	S100a3	chr3:90560555-90606045	0	0	0	0	0	0
174	ENSMUSG00000001023.10	ENSMUSG00000001023.10	S100a5	chr3:90608522-90611780	0	0	0	0	0	0
175	ENSMUSG00000001025.8	ENSMUSG00000001025.8	S100a6	chr3:90612881-90624181	0.78711	1.34972	1.04936	0.788261	1.5854	1.25536
176	ENSMUSG00000001027.7	ENSMUSG00000001027.7	Scn4a	chr11:106318591-106349389	0	0	0	0	0	0.0360922
177	ENSMUSG00000001029.15	ENSMUSG00000001029.15	Icam2	chr11:106377655-106388075	50.4034	33.1702	34.2612	52.4286	33.1378	36.1689
178	ENSMUSG00000001034.17	ENSMUSG00000001034.17	Mapk7	chr11:61485430-61494406	23.4785	18.1192	20.0808	18.2103	16.2372	14.342
179	ENSMUSG00000001036.17	ENSMUSG00000001036.17	Epn2	chr11:61517248-61579687	0.220491	0.728937	0.972714	0.492674	2.45828	0.676816
180	ENSMUSG00000001039.12	ENSMUSG00000001039.12	B9d1	chr11:61505143-61512931	5.65705	9.65733	5.68546	5.48558	5.82732	8.74558
181	ENSMUSG00000001052.15	ENSMUSG00000001052.15	Sec24b	chr3:129982758-130061553	48.6708	45.4919	57.9198	56.9357	53.1701	65.1092
182	ENSMUSG00000001053.15	ENSMUSG00000001053.15	N4bp3	chr11:51643062-51650842	7.77775	10.0724	7.61335	10.1922	7.92755	6.93849
183	ENSMUSG00000001054.9	ENSMUSG00000001054.9	Rmnd5b	chr11:51619734-51635896	26.5283	22.4203	21.0702	32.0199	25.3017	26.7948
184	ENSMUSG00000001056.3	ENSMUSG00000001056.3	Nhp2	chr11:51619734-51635896	377.505	363.768	342.968	295.97	382.922	346.239
185	ENSMUSG00000001062.18	ENSMUSG00000001062.18	Vps9d1	chr8:119910359-124345724	13.3664	11.8755	12.2702	13.8797	7.32105	8.26758
186	ENSMUSG00000001065.15	ENSMUSG00000001065.15	Zfp276	chr8:119910359-124345724	9.78239	9.0736	7.44817	11.2268	7.04984	7.61549
187	ENSMUSG00000001076.7	ENSMUSG00000001076.7	C1ql4	chr15:99084085-99087817	0	0	0	0	0	0
188	ENSMUSG00000001082.12	ENSMUSG00000001082.12	Mfsd10	chr5:34633641-34637212	68.9268	78.6965	64.7051	67.9308	74.7596	63.7939
189	ENSMUSG00000001089.14	ENSMUSG00000001089.14	Luzp1	chr4:136469760-136602723	1.09274	2.36111	2.8329	2.07056	2.12287	2.2282
190	ENSMUSG00000001095.5	ENSMUSG00000001095.5	Slc13a2	chr11:78394484-78422217	0	0	0	0	0	0
191	ENSMUSG00000001098.15	ENSMUSG00000001098.15	Kctd10	chr5:114289165-114380508	65.3139	54.9171	55.2256	54.852	51.6775	46.5755
192	ENSMUSG00000001100.10	ENSMUSG00000001100.10	Poldip2	chr11:78512192-78522736	60.2002	54.7988	53.581	56.1458	64.0126	54.1176
193	ENSMUSG00000001103.7	ENSMUSG00000001103.7	Sebox	chr11:78503446-78505081	0	0	0	0.0668615	0	0
194	ENSMUSG00000001105.15	ENSMUSG00000001105.15	Ift20	chr11:78536360-78541737	42.0816	32.0548	36.9099	38.0218	34.6708	31.2056
195	ENSMUSG00000001119.7	ENSMUSG00000001119.7	Col6a1	chr10:76708791-76726168	0	0	0	0	0	0
196	ENSMUSG00000001120.15	ENSMUSG00000001120.15	Pcbp3	chr10:76761856-76961887	10.2356	8.37444	5.87469	6.09588	9.79853	6.19912
197	ENSMUSG00000001123.15	ENSMUSG00000001123.15	Lgals9	chr11:78962973-78984946	62.2501	69.7037	71.7092	70.5298	73.8216	77.0495
198	ENSMUSG00000001127.12	ENSMUSG00000001127.12	Araf	chrX:20797813-20921004	68.0517	52.8312	52.9424	67.5401	59.1405	54.2473
199	ENSMUSG00000001128.7	ENSMUSG00000001128.7	Cfp	chrX:20925453-20931555	0.970762	1.42592	1.27572	1.73994	0.50649	1.16846
200	ENSMUSG00000001131.11	ENSMUSG00000001131.11	Timp1	chrX:20797813-20921004	0	0	0	0.115633	0	0
201	ENSMUSG00000001134.9	ENSMUSG00000001134.9	Uxt	chrX:20933394-20986737	46.3914	51.5588	42.5598	41.5012	42.5439	42.5786
202	ENSMUSG00000001138.13	ENSMUSG00000001138.13	Cnnm3	chr1:36511866-36528237	27.2728	23.0148	19.0465	17.6961	20.7601	18.7954
203	ENSMUSG00000001143.13	ENSMUSG00000001143.13	Lman2l	chr1:36372290-36445271	11.4394	7.55039	7.27373	8.02887	6.28482	9.17747
204	ENSMUSG00000001150.7	ENSMUSG00000001150.7	Mcm3ap	chr10:76449080-76515857	22.6204	19.9497	20.7744	23.7648	20.4708	17.3785
205	ENSMUSG00000001151.10	ENSMUSG00000001151.10	Pcnt	chr10:76351262-76442786	10.7011	11.7372	13.1656	14.1814	12.477	11.552
206	ENSMUSG00000001155.13	ENSMUSG00000001155.13	Ftcd	chr10:76575647-76590338	0	0	0	0	0	0
207	ENSMUSG00000001156.9	ENSMUSG00000001156.9	Mxd1	chr6:86647041-86669161	4.54716	3.85901	3.27559	6.2206	4.71233	4.30385
208	ENSMUSG00000001157.13	ENSMUSG00000001157.13	Gmcl1	chr6:86691767-86733383	5.96763	7.00261	8.25924	6.96689	6.87593	6.12336
209	ENSMUSG00000001158.13	ENSMUSG00000001158.13	Snrnp27	chr6:86675150-86684522	64.8313	74.7202	69.1976	66.707	79.2973	78.2376
210	ENSMUSG00000001166.17	ENSMUSG00000001166.17	Oas1c	chr5:120777795-120812514	2.03867	1.46204	2.50512	3.95939	3.05426	4.04309
211	ENSMUSG00000001168.16	ENSMUSG00000001168.16	Oas1h	chr5:120861420-120873506	0	0	0	0	0	0
212	ENSMUSG00000001173.15	ENSMUSG00000001173.15	Ocrl	chrX:47912386-47965868	2.41119	2.07209	2.56045	2.58744	2.94216	2.55372
213	ENSMUSG00000001175.14	ENSMUSG00000001175.14	Calm1	chr12:100199434-100209814	169.575	221.57	197.306	164.913	169.031	156.181
214	ENSMUSG00000001211.15	ENSMUSG00000001211.15	Agpat3	chr10:78269177-78355709	141.644	173.748	141.533	138.021	149.137	127.204
215	ENSMUSG00000001225.12	ENSMUSG00000001225.12	Slc26a3	chr12:31390870-31473917	0	0	0	0	0	0.116208
216	ENSMUSG00000001227.12	ENSMUSG00000001227.12	Sema6b	chr17:56123084-56140343	0.149349	0.446265	0.124754	0.211661	0.197245	0.195493
217	ENSMUSG00000001228.14	ENSMUSG00000001228.14	Uhrf1	chr17:56303320-56323486	215.446	221.945	225.477	158.659	212.689	176.648
218	ENSMUSG00000001229.9	ENSMUSG00000001229.9	Dpp9	chr17:56186806-56218905	51.7392	46.1311	46.5536	46.4408	47.5348	42.2453
219	ENSMUSG00000001240.13	ENSMUSG00000001240.13	Ramp2	chr11:101246027-101259549	0.13104	2.26e-07	0.533515	0.197402	0.317495	0.319935
220	ENSMUSG00000001247.16	ENSMUSG00000001247.16	Lsr	chr7:30916982-30973464	0.764102	1.23172	0.84433	1.22231	0.622554	0.981013
221	ENSMUSG00000001248.15	ENSMUSG00000001248.15	Gramd1a	chr7:31130126-31170641	74.954	67.2457	66.2894	84.7743	65.7098	66.0374
222	ENSMUSG00000001249.14	ENSMUSG00000001249.14	Hpn	chr7:31098724-31115290	0.0475268	0.211591	0	0.385328	0	0.539387
223	ENSMUSG00000001260.10	ENSMUSG00000001260.10	Gabrg1	chr5:70751046-70842617	0	0	0	0	0	0
224	ENSMUSG00000001270.9	ENSMUSG00000001270.9	Ckb	chr12:111669360-111672338	27.3031	34.5375	21.0375	29.6664	37.1802	31.4412
225	ENSMUSG00000001280.13	ENSMUSG00000001280.13	Sp1	chr15:102406142-102436404	17.0259	16.3683	18.9075	20.738	16.5235	24.0744
226	ENSMUSG00000001281.10	ENSMUSG00000001281.10	Itgb7	chr15:102215994-102231944	123.72	124.615	134.054	145.329	149.753	156.512
227	ENSMUSG00000001285.12	ENSMUSG00000001285.12	Myg1	chr15:102326115-102338139	104.221	100.231	101.514	100.746	100.874	88.5782
228	ENSMUSG00000001288.15	ENSMUSG00000001288.15	Rarg	chr15:102234937-102257517	4.56853	3.83979	4.51767	7.59325	3.56202	6.6805
229	ENSMUSG00000001289.12	ENSMUSG00000001289.12	Pfdn5	chr15:102326115-102338139	257.973	199.676	239.121	258.477	203.906	231.89
230	ENSMUSG00000001300.16	ENSMUSG00000001300.16	Efnb2	chr8:8617433-8661242	0.0839538	0.157236	0.0640626	0.161992	0.0476377	0.100447
231	ENSMUSG00000001305.5	ENSMUSG00000001305.5	Rrp15	chr1:186720977-186749358	35.5816	40.0972	44.6441	39.6395	43.7336	46.3358
232	ENSMUSG00000001313.12	ENSMUSG00000001313.12	Rnd2	chr11:101458744-101471853	1.38314	0.79639	0.569129	0.980625	0.780539	0.885115
233	ENSMUSG00000001323.17	ENSMUSG00000001323.17	Srr	chr11:74898070-75164448	10.9615	8.6117	9.66074	11.1218	7.88034	9.61054
234	ENSMUSG00000001333.9	ENSMUSG00000001333.9	Sync	chr4:129287616-129335370	0.674869	0.766698	1.04564	0.562944	0.616337	0.481453
235	ENSMUSG00000001334.9	ENSMUSG00000001334.9	Fndc5	chr4:129136998-129144593	0	0	0	0	0	0
236	ENSMUSG00000001348.15	ENSMUSG00000001348.15	Acp5	chr9:22117327-22137756	58.7074	50.4077	42.7362	66.385	52.2576	47.0763
237	ENSMUSG00000001349.5	ENSMUSG00000001349.5	Cnn1	chr9:22099215-22109630	0	0	0	0.0338444	0	0.0351109
238	ENSMUSG00000001366.14	ENSMUSG00000001366.14	Fbxo9	chr9:78081498-78109065	13.4511	10.7608	11.1816	14.837	12.2646	13.6969
239	ENSMUSG00000001376.17	ENSMUSG00000001376.17	Vps50	chr6:3498381-3603531	2.22888	3.66799	3.84808	3.60657	2.88133	3.78085
240	ENSMUSG00000001380.6	ENSMUSG00000001380.6	Hars	chr18:36766529-36792562	83.6018	92.725	95.6484	84.8614	96.7402	89.6213
241	ENSMUSG00000001383.8	ENSMUSG00000001383.8	Zmat2	chr18:36793922-36799660	46.8039	49.6211	52.4905	46.8555	45.1011	50.1591
242	ENSMUSG00000001403.13	ENSMUSG00000001403.13	Ube2c	chr2:164769897-164779967	10.8522	27.5486	30.5357	10.0592	19.5131	13.1888
243	ENSMUSG00000001415.10	ENSMUSG00000001415.10	Smg5	chr3:88336259-88362338	70.9409	56.2803	61.1459	59.8535	53.2512	54.7672
244	ENSMUSG00000001416.13	ENSMUSG00000001416.13	Cct3	chr3:88297115-88321767	322.743	325.359	353.917	271.997	299.466	287.556
245	ENSMUSG00000001418.13	ENSMUSG00000001418.13	Glmp	chr3:88325022-88336148	90.9069	75.979	68.696	85.9029	71.2311	67.8611
246	ENSMUSG00000001419.17	ENSMUSG00000001419.17	Mef2d	chr3:88142371-88177785	93.5048	71.0022	83.5088	100.339	74.2524	85.2903
247	ENSMUSG00000001420.13	ENSMUSG00000001420.13	Tmem79	chr3:88325022-88336148	1.63158	0.691629	1.58153	1.74971	2.49702	1.37671
248	ENSMUSG00000001424.14	ENSMUSG00000001424.14	Snd1	chr6:28475138-28935162	221.93	203.243	201.051	243.158	259.309	206.656
249	ENSMUSG00000001435.15	ENSMUSG00000001435.15	Col18a1	chr10:77032240-77166548	0.0605868	0.075412	0.0605116	0.091247	0.0449959	0.0632596
250	ENSMUSG00000001436.15	ENSMUSG00000001436.15	Slc19a1	chr10:77032240-77166548	161.397	140.495	122.967	141.328	150.921	133.128
251	ENSMUSG00000001440.5	ENSMUSG00000001440.5	Kpnb1	chr11:97159713-97187881	153.815	196.537	213.78	191.022	175.074	196.461
252	ENSMUSG00000001441.13	ENSMUSG00000001441.13	Npepps	chr11:97205841-97282897	24.2799	28.7472	29.1937	25.5475	22.3854	25.8116
253	ENSMUSG00000001444.2	ENSMUSG00000001444.2	Tbx21	chr11:97098070-97115331	39.8778	64.5359	70.1886	23.7484	87.2308	51.3936
254	ENSMUSG00000001445.10	ENSMUSG00000001445.10	Mrpl10	chr11:97041559-97068904	66.5195	63.3146	58.0348	71.6244	75.1483	64.8644
255	ENSMUSG00000001467.5	ENSMUSG00000001467.5	Cyp51	chr5:3928053-4104746	52.0215	69.7667	77.1366	56.149	90.4529	84.7532
256	ENSMUSG00000001472.17	ENSMUSG00000001472.17	Tcf25	chr8:119910359-124345724	156.093	149.429	137.286	141.897	143.374	142.104
257	ENSMUSG00000001473.6	ENSMUSG00000001473.6	Tubb6	chr18:67390716-67402748	4.28997	4.13449	3.90794	1.56231	2.28964	2.01019
258	ENSMUSG00000001482.15	ENSMUSG00000001482.15	Def8	chr8:119910359-124345724	24.8943	18.5896	19.0281	16.9677	19.3322	14.0303
259	ENSMUSG00000001493.9	ENSMUSG00000001493.9	Meox1	chr11:101877509-101894374	0	0	0	0	0	0
260	ENSMUSG00000001494.6	ENSMUSG00000001494.6	Sost	chr11:101962457-101967015	0	0	0	0	0	0
261	ENSMUSG00000001496.15	ENSMUSG00000001496.15	Nkx2-1	chr12:56531957-56607476	0	0	0	0	0	0
262	ENSMUSG00000001497.18	ENSMUSG00000001497.18	Pax9	chr12:56689917-57197472	0	0	0	0	0	0
263	ENSMUSG00000001504.10	ENSMUSG00000001504.10	Irx2	chr13:72628819-72634198	0	0	0	0	0	0
264	ENSMUSG00000001506.10	ENSMUSG00000001506.10	Col1a1	chr11:94936223-94953042	0.0257162	0.0640135	0.0128421	0.0387294	0.025463	0.0268582
265	ENSMUSG00000001507.16	ENSMUSG00000001507.16	Itga3	chr11:95044473-95076801	2.70215	2.5423	2.63305	2.49338	3.75818	4.30543
266	ENSMUSG00000001508.15	ENSMUSG00000001508.15	Sgca	chr11:94962790-94976327	0	0	0	0	0	0
267	ENSMUSG00000001510.8	ENSMUSG00000001510.8	Dlx3	chr11:95120118-95125296	0	0	0	0	0	0
268	ENSMUSG00000001517.14	ENSMUSG00000001517.14	Foxm1	chr6:128362966-128424931	16.9005	22.5677	24.4189	14.1722	13.3855	15.0501
269	ENSMUSG00000001518.12	ENSMUSG00000001518.12	Itfg2	chr6:128362966-128424931	22.9593	17.8338	18.3335	29.9513	29.8461	17.5969
270	ENSMUSG00000001520.12	ENSMUSG00000001520.12	Nrip2	chr6:128362966-128424931	0.480803	0.335213	0.432244	1.03796	0.690537	0.852489
271	ENSMUSG00000001521.12	ENSMUSG00000001521.12	Tulp3	chr6:128321160-128355851	7.18981	7.49407	7.44233	8.25066	7.77775	7.18537
272	ENSMUSG00000001524.14	ENSMUSG00000001524.14	Gtf2h4	chr17:35667729-35673739	36.3866	42.4511	33.9876	40.3075	39.8464	39.5155
273	ENSMUSG00000001525.10	ENSMUSG00000001525.10	Tubb5	chr17:35833920-35838306	1750.5	1850.97	1779.54	1369.87	1684.14	1432.6
274	ENSMUSG00000001542.7	ENSMUSG00000001542.7	Ell2	chr13:75700161-75772364	1.28877	1.92841	1.63559	0.632335	3.27644	1.46254
275	ENSMUSG00000001552.14	ENSMUSG00000001552.14	Jup	chr11:100368957-100397763	0.505583	0.25143	0.501136	0.986345	0.412333	1.08825
276	ENSMUSG00000001555.10	ENSMUSG00000001555.10	Fkbp10	chr11:100415696-100441808	0.061688	0.0614521	0.12814	0.0581144	0	0.118608
277	ENSMUSG00000001558.5	ENSMUSG00000001558.5	Klhl10	chr11:100441916-100457022	0.0808531	0.0982452	0.197986	0.202983	0.24039	0.499236
278	ENSMUSG00000001566.9	ENSMUSG00000001566.9	Mnx1	chr5:29473033-29478470	0	0	0	0	0	0
279	ENSMUSG00000001569.10	ENSMUSG00000001569.10	Nom1	chr5:29434663-29457843	14.5472	14.7075	18.6604	18.6066	14.2815	15.1153
280	ENSMUSG00000001576.14	ENSMUSG00000001576.14	Ergic1	chr17:26554253-26656931	74.9338	65.9536	69.9167	58.9408	78.2993	69.236
281	ENSMUSG00000001583.13	ENSMUSG00000001583.13	Tnk1	chr11:69846375-69858730	0.0855905	0.0284193	0	0	0.195988	0.0340422
282	ENSMUSG00000001588.12	ENSMUSG00000001588.12	Acap1	chr11:69881566-69895539	60.8978	53.1355	45.9963	68.0791	51.8984	49.4492
283	ENSMUSG00000001604.14	ENSMUSG00000001604.14	Tcea3	chr4:136247728-136274898	0	0	0	0	0	0
284	ENSMUSG00000001622.15	ENSMUSG00000001622.15	Csn3	chr5:87908578-88008534	0	0	0	0	0	0
285	ENSMUSG00000001627.12	ENSMUSG00000001627.12	Ifrd1	chr12:40201566-40248504	74.7369	75.4026	82.1026	68.1684	82.0671	83.7285
286	ENSMUSG00000001630.13	ENSMUSG00000001630.13	Stk38l	chr6:146724994-146778812	2.72579	3.15207	3.5806	3.0657	4.78254	3.43663
287	ENSMUSG00000001632.16	ENSMUSG00000001632.16	Brpf1	chr6:113307136-113326747	25.5589	21.8034	23.9187	27.3301	21.051	21.7107
288	ENSMUSG00000001642.18	ENSMUSG00000001642.18	Akr1b3	chr6:34290264-34324249	166.056	142.434	144.036	136.01	144.295	135.186
289	ENSMUSG00000001655.6	ENSMUSG00000001655.6	Hoxc13	chr15:102921102-102928814	0	0	0	0	0	0
290	ENSMUSG00000001656.3	ENSMUSG00000001656.3	Hoxc11	chr15:102954426-102957708	0	0	0	0	0	0
291	ENSMUSG00000001657.7	ENSMUSG00000001657.7	Hoxc8	chr15:102966795-103017429	0	0	0	0	0	0
292	ENSMUSG00000001661.5	ENSMUSG00000001661.5	Hoxc6	chr15:102966795-103017429	0.0531158	0	0	0.211965	0.105315	0
293	ENSMUSG00000001663.10	ENSMUSG00000001663.10	Gstt1	chr10:75783812-75798584	0.862692	0.261323	0.542312	1.21693	0.426765	0.80178
294	ENSMUSG00000001665.11	ENSMUSG00000001665.11	Gstt3	chr10:75771229-75781414	5.12622	2.04711	1.52461	4.04373	2.94565	3.71286
295	ENSMUSG00000001666.8	ENSMUSG00000001666.8	Ddt	chr10:75771229-75781414	166.861	105.349	110.387	134.81	119.723	118.296
296	ENSMUSG00000001670.13	ENSMUSG00000001670.13	Tat	chr8:109990436-109999803	0	0	0	0	0	0
297	ENSMUSG00000001672.14	ENSMUSG00000001672.14	Marveld3	chr8:109947913-109962203	0.0648307	0	0	0	0	0
298	ENSMUSG00000001674.11	ENSMUSG00000001674.11	Ddx18	chr1:121553834-121567989	101.26	111.743	113.376	107.287	112.467	111.361
299	ENSMUSG00000001687.15	ENSMUSG00000001687.15	Ubl3	chr5:148504634-148552789	27.0506	29.2509	30.9035	30.001	26.4359	30.2347
300	ENSMUSG00000001700.9	ENSMUSG00000001700.9	Gramd3	chr18:56432131-56503792	32.3184	35.2404	36.6755	32.8819	27.9889	30.6531
301	ENSMUSG00000001707.8	ENSMUSG00000001707.8	Eef1e1	chr13:38644206-38659058	39.0758	47.3362	43.1395	35.07	56.9577	52.6412
302	ENSMUSG00000001729.14	ENSMUSG00000001729.14	Akt1	chr12:112653820-112674884	173.223	181.534	161.252	127.418	151.994	146.787
303	ENSMUSG00000001739.14	ENSMUSG00000001739.14	Cldn15	chr5:136966615-136975858	0.185185	0.0886748	0.311085	0.178731	0.299321	0.35915
304	ENSMUSG00000001741.12	ENSMUSG00000001741.12	Il16	chr7:83631958-83745726	81.3603	70.2536	64.065	74.5651	62.5627	65.2792
305	ENSMUSG00000001750.15	ENSMUSG00000001750.15	Tcirg1	chr19:3896049-3907133	22.6334	24.4566	20.7826	21.9394	18.2086	14.9012
306	ENSMUSG00000001751.9	ENSMUSG00000001751.9	Naglu	chr11:101070011-101077672	11.9855	7.48827	6.99467	12.4003	12.2814	10.5194
307	ENSMUSG00000001755.12	ENSMUSG00000001755.12	Coasy	chr11:101082564-101086619	25.4048	22.5164	21.3329	27.5204	28.2319	22.8023
308	ENSMUSG00000001761.7	ENSMUSG00000001761.7	Smo	chr6:29735502-29761365	14.0724	10.1434	11.2625	11.728	15.0602	17.1377
309	ENSMUSG00000001763.14	ENSMUSG00000001763.14	Tspan33	chr6:29694221-29718559	2.42071	0.288258	0.764332	0.271001	0.349356	0.369676
310	ENSMUSG00000001767.5	ENSMUSG00000001767.5	Crnkl1	chr2:145917478-146215039	5.35791	9.21688	10.2001	14.4857	9.28257	8.96618
311	ENSMUSG00000001768.16	ENSMUSG00000001768.16	Rin2	chr2:145675214-145887616	0.0331077	0.0164842	0.0661905	0	0	0
312	ENSMUSG00000001773.14	ENSMUSG00000001773.14	Folh1	chr7:86718976-86775943	0	0	0	0	0	0
313	ENSMUSG00000001774.8	ENSMUSG00000001774.8	Chordc1	chr9:18292124-18317442	25.8845	38.984	42.72	40.4563	40.7401	39.9197
314	ENSMUSG00000001783.3	ENSMUSG00000001783.3	Rtcb	chr10:85927680-85957823	130.466	127.589	136.262	120.611	143.557	130.695
315	ENSMUSG00000001785.13	ENSMUSG00000001785.13	Pwp1	chr10:85829493-85889096	49.0722	54.4434	55.2369	44.4883	51.5337	50.9111
316	ENSMUSG00000001786.14	ENSMUSG00000001786.14	Fbxo7	chr10:86020440-86051873	19.7257	19.3152	17.8114	17.4254	22.2115	18.393
317	ENSMUSG00000001794.13	ENSMUSG00000001794.13	Capns1	chr7:30186935-30200889	350.674	318.811	314.818	363.819	336.317	402.145
318	ENSMUSG00000001802.16	ENSMUSG00000001802.16	Lrp3	chr7:35186384-35215498	0.0401174	0	0.0388432	0	0	0
319	ENSMUSG00000001804.9	ENSMUSG00000001804.9	Dsg4	chr18:20436174-20471821	0	0	0	0	0	0
320	ENSMUSG00000001815.15	ENSMUSG00000001815.15	Evx2	chr2:74652990-74659557	0	0	0	0	0	0
321	ENSMUSG00000001819.4	ENSMUSG00000001819.4	Hoxd13	chr2:74668309-74671599	0	0	0	0	0	0
322	ENSMUSG00000001823.5	ENSMUSG00000001823.5	Hoxd12	chr2:74675012-74677705	0	0	0	0	0	0
323	ENSMUSG00000001827.12	ENSMUSG00000001827.12	Folr1	chr7:101858330-101933895	0	0	0	0	0	0
324	ENSMUSG00000001829.17	ENSMUSG00000001829.17	Clpb	chr7:101663632-101795506	44.5513	46.8543	42.746	43.9142	44.7728	39.763
325	ENSMUSG00000001833.17	ENSMUSG00000001833.17	2020-09-07	chr9:25252438-25308571	23.1643	34.6688	44.4376	43.5965	39.9364	53.9592
326	ENSMUSG00000001844.10	ENSMUSG00000001844.10	Zdhhc4	chr5:143316488-143332704	41.9506	28.5922	33.4842	45.9528	41.3156	39.1901
327	ENSMUSG00000001847.14	ENSMUSG00000001847.14	Rac1	chr5:143464583-143528036	315.216	276.047	305.563	285.57	254.892	307.33
328	ENSMUSG00000001855.15	ENSMUSG00000001855.15	Nup214	chr2:31974435-32084857	65.2481	55.5823	59.2595	54.9811	51.5016	49.2009
329	ENSMUSG00000001864.13	ENSMUSG00000001864.13	Aif1l	chr2:31950138-31973442	0.499166	0.87833	0.898123	0.641264	1.1385	0.248456
330	ENSMUSG00000001865.2	ENSMUSG00000001865.2	Cpa3	chr3:20215619-20242181	0	0.292564	0.175859	0.412628	0.232788	0.73147
331	ENSMUSG00000001870.15	ENSMUSG00000001870.15	Ltbp1	chr17:75005567-75392512	0	0.0238191	0	0	0.0750311	0
332	ENSMUSG00000001891.16	ENSMUSG00000001891.16	Ugp2	chr11:21321137-21374161	6.53392	9.75566	11.2897	9.86336	10.6154	12.9635
333	ENSMUSG00000001901.15	ENSMUSG00000001901.15	Kcnh6	chr11:106008123-106034549	0	0	0	0	0.0278481	0
334	ENSMUSG00000001909.16	ENSMUSG00000001909.16	Trmt1	chr8:84670482-84699808	103.83	89.2493	85.9067	95.4849	87.599	84.0213
335	ENSMUSG00000001910.4	ENSMUSG00000001910.4	Nacc1	chr8:84670482-84699808	118.607	100.46	99.6973	108.828	94.0875	88.7049
336	ENSMUSG00000001911.16	ENSMUSG00000001911.16	Nfix	chr8:84699875-84800344	14.7039	16.3926	15.8205	16.5598	17.7422	15.2323
337	ENSMUSG00000001918.17	ENSMUSG00000001918.17	Slc1a5	chr7:16781339-16798274	380.019	317.76	302.698	286.789	306.532	271.543
338	ENSMUSG00000001924.15	ENSMUSG00000001924.15	Uba1	chrX:20658325-20683179	545.125	481.661	497.975	459.387	467.477	458.195
339	ENSMUSG00000001930.17	ENSMUSG00000001930.17	Vwf	chr6:125546773-125686679	0.0247332	0.0598256	0	0.0297044	0.0244985	0
340	ENSMUSG00000001942.8	ENSMUSG00000001942.8	Siae	chr9:37555697-37657312	4.85657	4.29523	5.22247	4.44319	5.11645	5.18399
341	ENSMUSG00000001943.8	ENSMUSG00000001943.8	Vsig2	chr9:37539254-37544205	0	0	0	0	0	0
342	ENSMUSG00000001946.14	ENSMUSG00000001946.14	Esam	chr9:37528077-37538319	0	0	0.0880885	0.332417	0.110285	0
343	ENSMUSG00000001948.10	ENSMUSG00000001948.10	Spa17	chr9:37555697-37657312	0.324654	0.438815	0.292827	1.02964	0.292151	0.300785
344	ENSMUSG00000001962.8	ENSMUSG00000001962.8	Fam50a	chrX:74313032-74320149	23.635	23.8438	22.8802	22.4661	25.9595	27.1154
345	ENSMUSG00000001964.14	ENSMUSG00000001964.14	Emd	chrX:74254686-74261548	242.585	242.735	244.588	245.888	238.531	206.485
346	ENSMUSG00000001983.7	ENSMUSG00000001983.7	Taco1	chr11:106065076-106073612	14.4953	15.0696	16.8281	14.8693	20.517	15.0481
347	ENSMUSG00000001985.9	ENSMUSG00000001985.9	Grik3	chr4:125490699-125714173	0	0	0	0	0	0
348	ENSMUSG00000001986.16	ENSMUSG00000001986.16	Gria3	chrX:41400853-41678601	0.0510746	0.0298873	0.554281	0.015061	0	0.0154387
349	ENSMUSG00000001988.9	ENSMUSG00000001988.9	Npas1	chr7:16455720-16477728	0.375775	0.416055	0.125098	0.25157	0.289648	0.260713
350	ENSMUSG00000001995.9	ENSMUSG00000001995.9	Sipa1l2	chr8:125418062-125569808	1.04925	0.873149	0.65943	1.13535	0.931063	0.800769
351	ENSMUSG00000001998.15	ENSMUSG00000001998.15	Ap4e1	chr2:127008716-127067909	1.7472	2.15012	2.66854	3.29139	2.05144	2.67882
352	ENSMUSG00000001999.15	ENSMUSG00000001999.15	Blvra	chr2:127070664-127097084	40.5258	44.372	47.3374	37.526	45.2701	46.0781
353	ENSMUSG00000002006.12	ENSMUSG00000002006.12	Pdzd4	chrX:73793358-73824969	0.449161	0.836292	0.663151	0.450987	0.792957	0.489114
354	ENSMUSG00000002007.5	ENSMUSG00000002007.5	Srpk3	chrX:73774404-73778925	0.224313	0.478228	0.0585059	0.0294099	0	0
355	ENSMUSG00000002010.17	ENSMUSG00000002010.17	Idh3g	chrX:73778962-73786897	159.287	147.369	148.955	178.825	156.504	175.518
356	ENSMUSG00000002012.13	ENSMUSG00000002012.13	Pnck	chrX:73655993-73660117	0.109134	0.113636	0	0.113855	0	0.116911
357	ENSMUSG00000002014.12	ENSMUSG00000002014.12	Ssr4	chrX:73787027-73790830	167.031	148.715	142.646	126.399	164.132	175.399
358	ENSMUSG00000002015.5	ENSMUSG00000002015.5	Bcap31	chrX:73686177-73716175	113.431	101.373	106.401	96.3975	98.907	106.441
359	ENSMUSG00000002017.9	ENSMUSG00000002017.9	Fam98a	chr17:75537085-75551946	25.872	31.5177	36.8108	30.4921	30.6268	32.6465
360	ENSMUSG00000002020.15	ENSMUSG00000002020.15	Ltbp2	chr12:84783211-84879755	0	0.0576568	0	0	0.038225	0
361	ENSMUSG00000002028.13	ENSMUSG00000002028.13	Kmt2a	chr9:44803354-44884397	26.3955	24.7211	29.3553	29.1192	20.6131	28.2115
362	ENSMUSG00000002031.12	ENSMUSG00000002031.12	Ift46	chr9:44767907-44793447	25.7465	19.2223	20.8625	25.7182	23.8812	27.2359
363	ENSMUSG00000002032.17	ENSMUSG00000002032.17	Tmem25	chr9:44793768-44803072	0.801668	0.219102	0.195972	0.158679	0.205073	0.0681417
364	ENSMUSG00000002033.14	ENSMUSG00000002033.14	Cd3g	chr9:44969571-44980431	424.21	368.296	360.579	508.296	399.158	494.319
365	ENSMUSG00000002043.17	ENSMUSG00000002043.17	Trappc6a	chr7:19508394-19516145	44.0739	44.3262	38.8498	45.4613	54.223	48.0619
366	ENSMUSG00000002052.6	ENSMUSG00000002052.6	Supt6	chr11:78206745-78255496	44.5134	40.0954	46.2405	46.4105	39.9882	44.0495
367	ENSMUSG00000002055.9	ENSMUSG00000002055.9	Spag5	chr11:78301528-78322457	7.07024	7.82849	9.28937	4.98624	4.13198	4.06858
368	ENSMUSG00000002057.4	ENSMUSG00000002057.4	Foxn1	chr11:78357576-78386558	0	0	0	0	0	0
369	ENSMUSG00000002058.13	ENSMUSG00000002058.13	Unc119	chr11:78343481-78349164	14.2825	18.9011	13.0415	17.5917	15.7039	12.8218
370	ENSMUSG00000002059.18	ENSMUSG00000002059.18	Rab34	chr11:78188429-78192193	3.92615	6.06038	3.90592	3.0933	4.88031	3.47242
371	ENSMUSG00000002064.10	ENSMUSG00000002064.10	Sdf2	chr11:78206745-78255496	20.5703	20.4861	21.2703	23.7768	19.722	18.1364
372	ENSMUSG00000002068.16	ENSMUSG00000002068.16	Ccne1	chr7:38097983-38107534	36.5939	67.606	76.104	44.1883	60.4989	64.49
373	ENSMUSG00000002076.11	ENSMUSG00000002076.11	Hsf2bp	chr17:31944768-32034508	2.81781	1.92804	2.18266	0.931537	1.66769	1.33517
374	ENSMUSG00000002083.13	ENSMUSG00000002083.13	Bbc3	chr7:16308392-16318205	16.3259	14.6862	17.4515	5.82049	7.62024	10.3665
375	ENSMUSG00000002100.15	ENSMUSG00000002100.15	Mybpc3	chr2:91118143-91136516	0	0	0	0	0	0
376	ENSMUSG00000002102.15	ENSMUSG00000002102.15	Psmc3	chr2:91054008-91070417	234.091	219.206	224.964	216.266	222.597	232.24
377	ENSMUSG00000002103.15	ENSMUSG00000002103.15	Acp2	chr2:91202884-91236982	6.36729	5.42067	6.52571	6.19528	9.21628	4.71584
378	ENSMUSG00000002104.11	ENSMUSG00000002104.11	Rapsn	chr2:91035619-91053933	1.70568	2.2714	2.06067	0.63987	2.09038	1.13285
379	ENSMUSG00000002105.15	ENSMUSG00000002105.15	Slc39a13	chr2:91054008-91070417	9.61766	7.77226	7.51197	8.37496	8.7715	9.24897
380	ENSMUSG00000002107.18	ENSMUSG00000002107.18	Celf2	chr2:6539693-7509563	21.946	43.0856	46.8586	52.9882	47.6784	52.3355
381	ENSMUSG00000002108.10	ENSMUSG00000002108.10	Nr1h3	chr2:91184060-91202834	0.104496	0.166827	0.1993	1.64438	0.280961	0.619677
382	ENSMUSG00000002109.14	ENSMUSG00000002109.14	Ddb2	chr2:91202884-91236982	17.9069	18.5231	19.4977	19.3982	20.2747	20.3067
383	ENSMUSG00000002111.8	ENSMUSG00000002111.8	Spi1	chr2:91082389-91115756	1.02239	1.05571	0.953475	0.665115	0.277887	0.947022
384	ENSMUSG00000002129.11	ENSMUSG00000002129.11	Sf3a1	chr11:4160349-4182541	82.8978	73.0994	73.06	85.4157	76.1517	70.2557
385	ENSMUSG00000002147.18	ENSMUSG00000002147.18	Stat6	chr10:127642985-127701049	121.239	104.138	113.466	107.045	106.762	103.702
386	ENSMUSG00000002190.13	ENSMUSG00000002190.13	Clgn	chr8:83389866-83428552	0	0	0	0.0352618	0	0
387	ENSMUSG00000002204.9	ENSMUSG00000002204.9	Napsa	chr7:44572379-44590624	1.94152	0.436323	0.533543	0.368916	0.962412	1.98529
388	ENSMUSG00000002205.16	ENSMUSG00000002205.16	Vrk3	chr7:44731479-44777515	45.6198	41.2404	39.4172	34.324	27.134	40.1965
389	ENSMUSG00000002210.11	ENSMUSG00000002210.11	Smg9	chr7:24399618-24422778	28.0722	21.6565	26.5372	30.8871	25.4055	26.7499
390	ENSMUSG00000002221.11	ENSMUSG00000002221.11	Paxip1	chr5:27740079-27791691	34.8911	38.4366	46.4993	35.5882	33.7051	35.5226
391	ENSMUSG00000002222.14	ENSMUSG00000002222.14	Rmnd5a	chr6:71388633-71440637	14.2377	17.9796	20.7435	17.9403	14.3402	16.2463
392	ENSMUSG00000002227.15	ENSMUSG00000002227.15	Mov10	chr3:104794835-104818563	8.90284	8.69688	7.7121	10.9009	12.0884	6.08575
393	ENSMUSG00000002228.7	ENSMUSG00000002228.7	Ppm1j	chr3:104752726-104786018	8.75583	13.1661	7.77936	7.75815	5.62596	4.87953
394	ENSMUSG00000002233.13	ENSMUSG00000002233.13	Rhoc	chr3:104788374-104794459	1.44282	1.7313	0.480327	1.19392	1.81872	0.894947
395	ENSMUSG00000002240.12	ENSMUSG00000002240.12	Prr27	chr5:87825685-87846387	0	0	0	0	0	0
396	ENSMUSG00000002249.21	ENSMUSG00000002249.21	Tead3	chr17:28331670-28350817	0.381955	0.406363	0.393564	0.42423	0.281709	0.425848
397	ENSMUSG00000002250.16	ENSMUSG00000002250.16	Ppard	chr17:28232699-28301474	18.9653	18.3452	18.1674	20.8916	19.7255	16.737
398	ENSMUSG00000002257.8	ENSMUSG00000002257.8	Def6	chr17:28207777-28228608	58.0037	50.0623	52.2842	56.7507	51.419	47.636
399	ENSMUSG00000002265.16	ENSMUSG00000002265.16	Peg3	chr7:6703891-6730431	0	0	0	0	0	0
400	ENSMUSG00000002266.17	ENSMUSG00000002266.17	Zim1	chr7:6671268-6696450	0	0	0	0	0	0
401	ENSMUSG00000002274.12	ENSMUSG00000002274.12	Metrn	chr17:25794570-25985796	74.8299	80.4996	55.3544	58.7516	72.9712	60.3054
402	ENSMUSG00000002279.18	ENSMUSG00000002279.18	Lmf1	chr17:25579173-25662826	14.0745	12.7088	13.5743	16.2342	14.1157	14.6777
403	ENSMUSG00000002280.10	ENSMUSG00000002280.10	Narfl	chr17:25773775-25785673	14.8904	11.8656	10.7244	13.3102	15.7106	9.58527
404	ENSMUSG00000002289.15	ENSMUSG00000002289.15	Angptl4	chr17:33773749-33781575	11.0732	8.45299	6.3523	16.2986	12.5256	14.2821
405	ENSMUSG00000002297.16	ENSMUSG00000002297.16	Dbf4	chr5:8396972-8422716	9.5193	15.9243	19.4765	12.4196	14.6811	15.6722
406	ENSMUSG00000002307.15	ENSMUSG00000002307.15	Daxx	chr17:33909413-33915589	40.041	31.389	32.8052	37.5804	35.556	36.2037
407	ENSMUSG00000002308.15	ENSMUSG00000002308.15	Cd320	chr17:33843090-33849774	46.1312	41.1838	38.3614	45.8465	42.3638	41.512
408	ENSMUSG00000002319.16	ENSMUSG00000002319.16	Ipo4	chr14:55625399-55646352	107.025	78.3907	88.0888	78.4149	74.4744	89.898
409	ENSMUSG00000002320.15	ENSMUSG00000002320.15	Tm9sf1	chr14:55625399-55646352	44.6313	37.1869	35.7284	38.7962	39.3492	41.5017
410	ENSMUSG00000002324.8	ENSMUSG00000002324.8	Rec8	chr14:55618036-55625395	0.222228	0.130807	0.129527	0.371922	0.0367	0
411	ENSMUSG00000002325.15	ENSMUSG00000002325.15	Irf9	chr14:55591707-55610030	40.4437	29.9689	30.3511	36.5034	22.8296	26.5033
412	ENSMUSG00000002326.6	ENSMUSG00000002326.6	Gmpr2	chr14:55662262-55681820	30.2913	27.1523	32.5035	28.0008	30.3683	26.8157
413	ENSMUSG00000002329.7	ENSMUSG00000002329.7	Mdp1	chr14:55654844-55660508	18.7022	15.9899	16.8847	17.9938	16.6163	16.7855
414	ENSMUSG00000002332.16	ENSMUSG00000002332.16	Dhrs1	chr14:55739019-55745690	37.1982	32.4399	33.6356	27.8864	27.1492	27.7387
415	ENSMUSG00000002341.8	ENSMUSG00000002341.8	Ncan	chr8:70093084-70120873	0.0316064	0	0	0	0	0
416	ENSMUSG00000002342.17	ENSMUSG00000002342.17	Tmem161a	chr8:70172355-70183681	47.0097	36.2726	46.594	42.1592	44.6836	38.9995
417	ENSMUSG00000002343.11	ENSMUSG00000002343.11	Armc6	chr8:70220171-70279915	24.48	19.5656	16.9152	17.6605	19.845	19.5491
418	ENSMUSG00000002345.18	ENSMUSG00000002345.18	Borcs8	chr8:70139498-70167488	35.8209	25.0503	25.5259	42.4628	34.4688	37.8608
419	ENSMUSG00000002346.16	ENSMUSG00000002346.16	Slc25a42	chr8:70184339-70212305	5.56996	4.19951	5.24327	5.40604	3.34834	3.37051
420	ENSMUSG00000002365.10	ENSMUSG00000002365.10	Snx9	chr17:5841328-5931954	47.1339	35.5953	45.648	44.3211	35.338	44.373
421	ENSMUSG00000002372.9	ENSMUSG00000002372.9	Ranbp3	chr17:56673293-56711764	72.9179	63.8309	61.1824	68.1041	63.1039	54.9269
422	ENSMUSG00000002379.7	ENSMUSG00000002379.7	Ndufa11	chr17:56713935-56722141	289.159	247.197	205.129	216.094	227.75	192.657
423	ENSMUSG00000002384.2	ENSMUSG00000002384.2	Bmp8b	chr4:123105164-123139951	0.130119	0.129741	0.0649777	0.065343	0.155639	0.151492
424	ENSMUSG00000002393.14	ENSMUSG00000002393.14	Nr2f6	chr8:71371297-71381960	17.6512	14.1491	11.9689	18.5568	14.4193	12.6343
425	ENSMUSG00000002395.14	ENSMUSG00000002395.14	Use1	chr8:71366847-71369732	76.8341	67.2542	55.6245	84.9171	78.8959	72.7418
426	ENSMUSG00000002396.8	ENSMUSG00000002396.8	Ocel1	chr8:71371297-71381960	9.18048	7.03465	6.23178	9.65895	8.02552	6.77958
427	ENSMUSG00000002409.18	ENSMUSG00000002409.18	Dyrk1b	chr7:28179468-28187294	2.05726	1.41882	1.57317	2.17527	1.49809	1.61597
428	ENSMUSG00000002413.15	ENSMUSG00000002413.15	Braf	chr6:39573872-39725463	5.22161	4.89407	12.1296	6.8065	6.45212	11.3196
429	ENSMUSG00000002416.13	ENSMUSG00000002416.13	Ndufb2	chr6:39573872-39725463	79.7194	85.6945	76.695	70.3108	96.3446	91.4031
430	ENSMUSG00000002428.12	ENSMUSG00000002428.12	Hltf	chr3:20057810-20118490	1.65432	2.20774	2.2381	2.92454	1.71204	3.01998
431	ENSMUSG00000002455.14	ENSMUSG00000002455.14	Prpf6	chr2:181569148-181655660	39.0692	36.8786	38.2168	41.2578	35.5941	36.1741
432	ENSMUSG00000002458.13	ENSMUSG00000002458.13	Rgs19	chr2:181688418-181693977	94.2589	94.7133	87.2123	92.5214	83.5619	89.9554
433	ENSMUSG00000002459.17	ENSMUSG00000002459.17	Rgs20	chr1:4909575-5162529	0	0	0	0	0	0
434	ENSMUSG00000002475.15	ENSMUSG00000002475.15	Abhd3	chr18:10644410-10706771	0	0	0	0	0	0
435	ENSMUSG00000002477.4	ENSMUSG00000002477.4	Snrpd1	chr18:10617795-10628230	238.939	256.606	281.474	252.009	288.446	272.898
436	ENSMUSG00000002486.15	ENSMUSG00000002486.15	Tchp	chr5:114707759-114722327	6.44005	4.94282	6.66688	6.56918	5.41323	3.57234
437	ENSMUSG00000002489.16	ENSMUSG00000002489.16	Tiam1	chr16:89787110-90143769	26.652	28.9646	28.3981	27.2979	18.9977	19.1237
438	ENSMUSG00000002496.10	ENSMUSG00000002496.10	Tsc2	chr17:24549833-24632630	35.8116	28.1422	25.9101	34.5666	26.4388	29.7229
439	ENSMUSG00000002500.15	ENSMUSG00000002500.15	Rpl3l	chr17:24727819-24736143	0	0	0	0	0	0
440	ENSMUSG00000002504.14	ENSMUSG00000002504.14	Slc9a3r2	chr17:24639281-24650305	0.153226	0.196609	0.229557	0.153869	0.0759181	0
441	ENSMUSG00000002524.17	ENSMUSG00000002524.17	Puf60	chr15:76070181-76080924	174.519	146.371	148.127	160.481	150.687	142.896
442	ENSMUSG00000002546.16	ENSMUSG00000002546.16	Golga2	chr2:32278815-32307921	18.3528	12.5263	11.5193	16.345	12.5198	11.779
443	ENSMUSG00000002550.16	ENSMUSG00000002550.16	Uck1	chr2:32236589-32260159	54.529	39.9835	40.4888	43.5345	42.2546	43.6456
444	ENSMUSG00000002565.16	ENSMUSG00000002565.16	Scin	chr12:40059768-40134228	0.236895	0.157306	0.0897871	0.459924	0.312877	0.542228
445	ENSMUSG00000002578.17	ENSMUSG00000002578.17	Ikzf4	chr10:128630842-128649811	2.9249	2.58618	3.82051	4.40668	2.77543	3.47635
446	ENSMUSG00000002580.7	ENSMUSG00000002580.7	Mien1	chr11:98412469-98439046	77.3631	69.7112	66.6441	65.3132	75.8269	65.5304
447	ENSMUSG00000002588.13	ENSMUSG00000002588.13	Pon1	chr6:5168089-5193946	0	0	0	0	0	0
448	ENSMUSG00000002602.16	ENSMUSG00000002602.16	Axl	chr7:25757272-25788705	3.07141	1.9198	4.19068	4.53721	4.09806	2.45032
449	ENSMUSG00000002603.15	ENSMUSG00000002603.15	Tgfb1	chr7:25687001-25705077	220.896	226.101	194.226	205.672	195.883	157.832
450	ENSMUSG00000002608.8	ENSMUSG00000002608.8	Ccdc97	chr7:25711105-25719088	44.3925	33.3378	36.2669	42.3414	34.2726	35.4065
451	ENSMUSG00000002617.14	ENSMUSG00000002617.14	Zfp40	chr17:23173868-23193252	0.115758	0.0581854	0.173748	0.145308	0.0861453	0.307291
452	ENSMUSG00000002625.9	ENSMUSG00000002625.9	Akap8l	chr17:32321424-32350581	9.28598	6.28548	6.92644	10.0331	6.6394	7.42362
453	ENSMUSG00000002633.4	ENSMUSG00000002633.4	Shh	chr5:28456814-28933995	0	0	0	0	0	0
454	ENSMUSG00000002635.11	ENSMUSG00000002635.11	Pdcd2l	chr7:34184498-34196661	20.6175	19.4998	18.1956	17.2636	19.4908	20.3306
455	ENSMUSG00000002658.9	ENSMUSG00000002658.9	Gtf2f1	chr17:57003404-57011288	88.3885	78.0148	80.6436	86.238	77.9267	82.0515
456	ENSMUSG00000002660.8	ENSMUSG00000002660.8	Clpp	chr17:56990304-56996188	125.235	113.278	97.3008	107.527	124.479	95.5558
457	ENSMUSG00000002661.14	ENSMUSG00000002661.14	Alkbh7	chr17:56997338-56999322	23.88	20.0816	16.1882	17.0642	19.5245	18.0453
458	ENSMUSG00000002664.2	ENSMUSG00000002664.2	Pspn	chr17:56999456-57000018	0.261544	1.04868	0	0	0.260944	0
459	ENSMUSG00000002668.8	ENSMUSG00000002668.8	Dennd1c	chr17:57041774-57078514	31.4614	24.2657	25.0276	44.4443	21.4478	25.9475
460	ENSMUSG00000002679.14	ENSMUSG00000002679.14	Med6	chr12:81573556-81595008	11.2063	12.4546	12.6384	14.7147	11.769	14.116
461	ENSMUSG00000002688.8	ENSMUSG00000002688.8	Prkd1	chr12:50341230-50649098	0	0	0	0	0	0
462	ENSMUSG00000002699.13	ENSMUSG00000002699.13	Lcp2	chr11:33629338-34098554	165.285	156.35	187.279	229.068	240.269	223.477
463	ENSMUSG00000002718.14	ENSMUSG00000002718.14	Cse1l	chr2:166906039-166946389	34.106	47.9493	56.1712	52.4077	48.699	58.7894
464	ENSMUSG00000002728.14	ENSMUSG00000002728.14	Naa20	chr2:145902098-145916425	78.873	85.0947	76.4224	71.7356	98.6505	97.5695
465	ENSMUSG00000002731.6	ENSMUSG00000002731.6	Prkra	chr2:76629897-76648015	3.39735	3.51656	3.10909	1.87578	2.16022	2.66614
466	ENSMUSG00000002732.14	ENSMUSG00000002732.14	Fkbp7	chr2:76663043-76673116	0.220885	0	0.330999	0.955965	0.777243	0.837457
467	ENSMUSG00000002733.8	ENSMUSG00000002733.8	Plekha3	chr2:76675280-76696828	17.5282	16.8622	15.968	17.5552	17.7043	18.3628
468	ENSMUSG00000002741.9	ENSMUSG00000002741.9	Ykt6	chr11:5955692-5967780	55.4406	52.1539	50.1707	52.9437	50.8123	53.3832
469	ENSMUSG00000002748.7	ENSMUSG00000002748.7	Baz1b	chr5:135187263-135246129	31.9108	39.6954	45.4497	42.5209	35.9444	43.8074
470	ENSMUSG00000002763.16	ENSMUSG00000002763.16	Pex6	chr17:46442447-46858482	19.2213	14.5535	16.1135	16.8415	16.5806	16.263
471	ENSMUSG00000002767.13	ENSMUSG00000002767.13	Mrpl2	chr17:46442447-46858482	94.9279	86.9393	78.8875	83.7167	93.4137	78.8656
472	ENSMUSG00000002768.8	ENSMUSG00000002768.8	Mea1	chr17:46442447-46858482	129.753	102.048	96.1019	117.411	121.412	123.491
473	ENSMUSG00000002769.9	ENSMUSG00000002769.9	Gnmt	chr17:46442447-46858482	0.0875163	0	0	0.111793	0	0
474	ENSMUSG00000002771.12	ENSMUSG00000002771.12	Grin2d	chr7:45825222-45883732	0.0985794	0.0581656	0.0843917	0.170983	0.0723041	0.137242
475	ENSMUSG00000002778.14	ENSMUSG00000002778.14	Kdelr1	chr7:45825222-45883732	70.9631	64.2194	55.6351	61.6122	57.4163	64.9752
476	ENSMUSG00000002781.19	ENSMUSG00000002781.19	Tmem143	chr7:45896940-45917413	16.9062	15.2284	13.1605	15.5896	18.1031	15.4618
477	ENSMUSG00000002791.16	ENSMUSG00000002791.16	Pdxk-ps	chr17:32076082-32107350	0	0	0	0.0344584	0	0
478	ENSMUSG00000002797.9	ENSMUSG00000002797.9	Ggct	chr6:54982579-54992950	20.8662	11.8349	20.2958	11.8374	12.6779	16.1726
479	ENSMUSG00000002799.6	ENSMUSG00000002799.6	Jag2	chr12:112907818-112929776	0.985428	4.44678	3.58881	2.00869	2.6097	2.15418
480	ENSMUSG00000002803.14	ENSMUSG00000002803.14	Btbd6	chr12:112960084-113001926	25.3073	22.4644	19.4702	30.5949	27.2726	23.6395
481	ENSMUSG00000002804.4	ENSMUSG00000002804.4	Nudt14	chr12:112934290-112942124	15.5564	11.6108	10.3721	13.9932	15.4271	11.2921
482	ENSMUSG00000002808.7	ENSMUSG00000002808.7	Epdr1	chr13:19591705-19619927	0.803931	0.0338566	0	0.555646	0.344647	0.603905
483	ENSMUSG00000002812.4	ENSMUSG00000002812.4	Flii	chr11:60699722-60727263	105.798	86.9888	93.2927	95.7739	74.7146	88.679
484	ENSMUSG00000002814.15	ENSMUSG00000002814.15	Top3a	chr11:60740057-60777365	10.826	10.9745	11.2507	12.7657	11.019	11.0805
485	ENSMUSG00000002820.6	ENSMUSG00000002820.6	Atg4d	chr9:21265292-21287969	19.0022	16.924	15.1539	16.8934	16.5711	14.7299
486	ENSMUSG00000002825.8	ENSMUSG00000002825.8	Qtrt1	chr9:21411836-21420274	35.1309	31.9736	32.3701	37.348	31.6951	34.2846
487	ENSMUSG00000002831.13	ENSMUSG00000002831.13	Plin4	chr17:56079633-56109803	0.0132614	0.0264088	0.0264898	0	0.013131	0
488	ENSMUSG00000002833.11	ENSMUSG00000002833.11	Hdgfl2	chr17:56079633-56109803	68.0916	64.7732	59.9119	60.7643	59.5835	51.3342
489	ENSMUSG00000002835.9	ENSMUSG00000002835.9	Chaf1a	chr17:56040438-56075028	36.4872	36.3448	38.4309	27.8163	34.5403	29.7281
490	ENSMUSG00000002844.9	ENSMUSG00000002844.9	Adprh	chr16:38444029-38453494	43.9776	36.3343	32.2703	37.5451	35.2747	33.8769
491	ENSMUSG00000002845.14	ENSMUSG00000002845.14	Tmem39a	chr16:38558697-38592162	43.1418	38.1419	38.6824	32.5946	37.9711	36.2261
492	ENSMUSG00000002846.9	ENSMUSG00000002846.9	Timmdc1	chr16:38498346-38522663	23.4761	21.1455	23.6503	25.9586	28.3367	26.4826
493	ENSMUSG00000002847.7	ENSMUSG00000002847.7	Pla1a	chr16:38396116-38433145	0.041402	0	0	0	0.0820605	0.0430892
494	ENSMUSG00000002870.8	ENSMUSG00000002870.8	Mcm2	chr6:88883473-88898780	256.703	230.039	205.687	227.96	235.692	210.727
495	ENSMUSG00000002871.14	ENSMUSG00000002871.14	Tpra1	chr6:88902250-88912238	31.4113	24.5673	23.4973	36.5675	22.2189	20.3615
496	ENSMUSG00000002881.14	ENSMUSG00000002881.14	Nab1	chr1:52457293-52500679	5.86149	10.7171	12.956	8.29828	9.33872	10.7846
497	ENSMUSG00000002885.14	ENSMUSG00000002885.14	Adgre5	chr8:83715176-83741326	56.7079	51.1015	58.6121	59.0317	49.1192	48.4171
498	ENSMUSG00000002897.5	ENSMUSG00000002897.5	Il17ra	chr6:120463246-120487559	35.5008	27.1879	29.2413	36.6203	25.4734	29.2409
499	ENSMUSG00000002900.16	ENSMUSG00000002900.16	Lamb1	chr12:31265233-31329644	0	0	0	0	0	0
500	ENSMUSG00000002908.17	ENSMUSG00000002908.17	Kcnn1	chr8:70842048-70865428	0	0	0	0	0	0.0658202
501	ENSMUSG00000002910.11	ENSMUSG00000002910.11	Arrdc2	chr8:70835128-70839720	4.899	5.29191	5.44274	9.13329	7.23131	9.68897
502	ENSMUSG00000002930.6	ENSMUSG00000002930.6	Ppp1r17	chr6:56017496-56032689	0	0	0	0	0	0
503	ENSMUSG00000002944.15	ENSMUSG00000002944.15	Cd36	chr5:17781689-17888801	0	0	0	0	0	0
504	ENSMUSG00000002948.19	ENSMUSG00000002948.19	Map2k7	chr8:4238739-4251423	59.3296	34.5799	44.8689	56.7659	43.4668	60.4686
505	ENSMUSG00000002949.15	ENSMUSG00000002949.15	Timm44	chr8:4259730-4275913	49.7775	57.4844	57.4571	54.8965	52.5928	51.6947
506	ENSMUSG00000002957.11	ENSMUSG00000002957.11	Ap2a2	chr7:141562172-141633011	37.5994	36.1902	36.6421	38.5395	42.4917	38.2337
507	ENSMUSG00000002963.17	ENSMUSG00000002963.17	Pnkp	chr7:44857138-44862992	28.129	23.3437	21.858	24.2796	36.5309	29.1852
508	ENSMUSG00000002968.9	ENSMUSG00000002968.9	Med25	chr7:44876764-44892712	77.1813	63.6937	60.6487	68.1464	55.5163	54.0248
509	ENSMUSG00000002980.14	ENSMUSG00000002980.14	Bcam	chr7:19756130-19775403	0	0	0	0.0662498	0	0.0343606
510	ENSMUSG00000002981.10	ENSMUSG00000002981.10	Clptm1	chr7:19631570-19665033	75.2251	62.6963	51.5134	61.2607	57.0089	54.258
511	ENSMUSG00000002983.17	ENSMUSG00000002983.17	Relb	chr7:19606216-19629438	54.8782	46.1849	40.4826	57.987	54.3793	44.6044
512	ENSMUSG00000002984.17	ENSMUSG00000002984.17	Tomm40	chr7:19701312-19750483	248.701	233.795	219.839	223.06	244.983	191.948
513	ENSMUSG00000002985.16	ENSMUSG00000002985.16	Apoe	chr7:19696108-19699188	3.39259	3.07741	3.42843	6.37542	3.3335	4.52387
514	ENSMUSG00000002992.17	ENSMUSG00000002992.17	Apoc2	chr7:19671578-19681479	0	0	0	0	0	0
515	ENSMUSG00000002996.17	ENSMUSG00000002996.17	Hbp1	chr12:31654868-31950535	6.35111	5.19526	5.80187	7.65159	4.9194	7.26937
516	ENSMUSG00000002997.15	ENSMUSG00000002997.15	Prkar2b	chr12:31958475-32061296	0.706214	2.15766	0.994588	1.31031	0.886036	1.09258
517	ENSMUSG00000003031.14	ENSMUSG00000003031.14	Cdkn1b	chr6:134920400-134925513	11.0378	10.8468	9.48938	17.0275	12.8817	15.7009
518	ENSMUSG00000003032.8	ENSMUSG00000003032.8	Klf4	chr4:55527142-55532466	0.182045	0.310839	0.259737	0.41782	0.70078	0.674259
519	ENSMUSG00000003033.15	ENSMUSG00000003033.15	Ap1m1	chr8:72240017-72257385	99.809	85.0467	84.0586	98.2983	97.3074	85.6776
520	ENSMUSG00000003037.16	ENSMUSG00000003037.16	Rab8a	chr8:72161199-72183904	152.309	147.991	159.805	134.179	136.233	150.663
521	ENSMUSG00000003038.15	ENSMUSG00000003038.15	Hmgn2	chr4:133964737-133968650	201.458	216.9	207.515	231.54	211.731	204.088
522	ENSMUSG00000003039.9	ENSMUSG00000003039.9	Fam32a	chr8:72219729-72224418	32.062	29.4548	29.59	33.2152	26.8951	27.4701
523	ENSMUSG00000003051.13	ENSMUSG00000003051.13	Elf3	chr1:135248560-135284084	0	0	0	0	0	0.179676
524	ENSMUSG00000003053.17	ENSMUSG00000003053.17	Cyp2c29	chr19:39229253-39330713	0	0	0	0	0	0
525	ENSMUSG00000003062.13	ENSMUSG00000003062.13	Stard3nl	chr13:19357675-19395795	11.7775	11.3494	10.6886	9.23757	11.2622	9.80044
526	ENSMUSG00000003068.16	ENSMUSG00000003068.16	Stk11	chr10:80115802-80145818	69.145	61.948	60.5526	73.0834	57.9311	57.7728
527	ENSMUSG00000003070.6	ENSMUSG00000003070.6	Efna2	chr10:80179481-80190010	0.342448	0.379116	0.418025	0.534926	0.339338	0.198083
528	ENSMUSG00000003072.15	ENSMUSG00000003072.15	Atp5d	chr10:80115802-80145818	773.884	739.84	654.398	678.089	744.045	670.606
529	ENSMUSG00000003099.11	ENSMUSG00000003099.11	Ppp5c	chr7:17004639-17027924	181.2	199.941	202.851	185.271	191.045	180.821
530	ENSMUSG00000003119.14	ENSMUSG00000003119.14	Cdk12	chr11:98203058-98278504	13.4643	16.9318	17.5071	19.0834	15.6517	17.6712
531	ENSMUSG00000003123.15	ENSMUSG00000003123.15	Lipe	chr7:25376818-25566417	6.04671	3.9237	3.29457	5.40136	5.20846	3.34257
532	ENSMUSG00000003131.7	ENSMUSG00000003131.7	Pafah1b2	chr9:45962858-46012690	42.15	41.8866	47.8416	39.0755	41.7495	44.7648
533	ENSMUSG00000003134.10	ENSMUSG00000003134.10	Tbc1d8	chr1:39367841-39478755	1.715	1.46631	1.80703	1.47844	1.69835	1.79017
534	ENSMUSG00000003135.15	ENSMUSG00000003135.15	Cnot11	chr1:39534991-39546889	36.7055	36.099	32.8488	33.8482	32.9474	29.8883
535	ENSMUSG00000003153.10	ENSMUSG00000003153.10	Slc2a3	chr6:122727808-122801640	11.9871	16.0237	12.8079	17.1456	25.4498	19.5223
536	ENSMUSG00000003154.15	ENSMUSG00000003154.15	Foxj2	chr6:122813618-122845366	20.2339	15.3869	15.5065	16.3584	10.9538	14.0013
537	ENSMUSG00000003161.15	ENSMUSG00000003161.15	Sri	chr5:8037293-8069379	147.641	142.515	132.524	143.693	141.996	141.475
538	ENSMUSG00000003166.20	ENSMUSG00000003166.20	Dgcr2	chr16:17835275-17898562	56.4065	46.4616	41.8113	49.347	46.2839	42.9469
539	ENSMUSG00000003184.15	ENSMUSG00000003184.15	Irf3	chr7:44986899-45002848	81.5977	63.8725	58.2561	83.1992	100.378	77.3527
540	ENSMUSG00000003190.12	ENSMUSG00000003190.12	Bcl2l12	chr7:44986899-45002848	14.1737	11.0408	14.1545	13.8665	17.3106	12.7037
541	ENSMUSG00000003198.10	ENSMUSG00000003198.10	Zfp959	chr17:55892092-55898928	0.241106	0.320331	0.581974	1.2575	0.541187	1.32114
542	ENSMUSG00000003199.16	ENSMUSG00000003199.16	Mpnd	chr17:56005710-56036635	40.2099	33.6865	34.3679	46.9965	40.7047	37.0972
543	ENSMUSG00000003200.10	ENSMUSG00000003200.10	Sh3gl1	chr17:56005710-56036635	47.0794	42.6108	39.2055	38.3463	37.4734	35.4256
544	ENSMUSG00000003206.7	ENSMUSG00000003206.7	Ebi3	chr17:55952639-55968285	9.3563	0.917906	4.44248	1.92578	1.82603	2.22522
545	ENSMUSG00000003208.9	ENSMUSG00000003208.9	Yju2	chr17:55952639-55968285	16.2346	12.2847	13.7853	12.998	12.2991	13.6255
546	ENSMUSG00000003226.7	ENSMUSG00000003226.7	Ranbp2	chr10:58446919-58494356	2.24272	3.916	3.88163	3.02282	3.362	4.49829
547	ENSMUSG00000003227.4	ENSMUSG00000003227.4	Edar	chr10:58600788-58675654	0	0	0	0	0	0
548	ENSMUSG00000003228.8	ENSMUSG00000003228.8	Grk5	chr19:60889748-61140840	1.68752	2.42231	2.20591	2.6164	2.92515	4.2185
549	ENSMUSG00000003233.12	ENSMUSG00000003233.12	Dvl3	chr16:20511132-20534010	9.61859	7.5475	7.47785	11.3075	8.41496	7.69463
550	ENSMUSG00000003234.16	ENSMUSG00000003234.16	Abcf3	chr16:20548576-20561379	38.2924	30.9819	25.5591	39.6014	33.682	28.4382
551	ENSMUSG00000003235.13	ENSMUSG00000003235.13	Eif2b5	chr16:20498816-20509323	72.7168	70.1057	64.7226	61.2009	72.7223	62.2667
552	ENSMUSG00000003269.17	ENSMUSG00000003269.17	Cyth2	chr7:45806636-45814919	45.2134	36.3335	35.8995	46.5134	31.3866	38.7799
553	ENSMUSG00000003271.17	ENSMUSG00000003271.17	Sult2b1	chr7:45729982-45804144	4.76925	2.16628	1.23427	8.90676	7.29718	9.54818
554	ENSMUSG00000003273.14	ENSMUSG00000003273.14	Car11	chr7:45699842-45704682	0.900535	1.13043	1.59523	1.46672	0.281673	1.78238
555	ENSMUSG00000003279.17	ENSMUSG00000003279.17	Dlgap1	chr17:69969072-70821413	0	0	0	0.0479245	0.0694189	0
556	ENSMUSG00000003282.9	ENSMUSG00000003282.9	Plag1	chr4:3900995-3938423	0.0322041	0.0160341	0.0321641	0.129337	0.0956707	0.0504312
557	ENSMUSG00000003283.14	ENSMUSG00000003283.14	Hck	chr2:153108467-153151441	0.106691	0.106348	0.271994	0.0390141	0.153999	0.0808955
558	ENSMUSG00000003299.10	ENSMUSG00000003299.10	Mrpl4	chr9:21002737-21008839	140.78	126.007	113.085	134.809	131.905	137.891
559	ENSMUSG00000003308.15	ENSMUSG00000003308.15	Keap1	chr9:21225370-21239361	31.2211	29.5737	26.8726	32.1255	32.8209	29.0373
560	ENSMUSG00000003309.14	ENSMUSG00000003309.14	Ap1m2	chr9:21294274-21312337	0.500865	0.509624	1.11951	1.09183	0.800469	0.61592
561	ENSMUSG00000003316.14	ENSMUSG00000003316.14	Glg1	chr8:111154420-111259216	20.1651	22.4508	22.0839	22.6245	20.5256	19.9492
562	ENSMUSG00000003341.9	ENSMUSG00000003341.9	Atp8b3	chr10:80519583-80539124	0	0	0	0	0	0
563	ENSMUSG00000003344.14	ENSMUSG00000003344.14	Btbd2	chr10:80642616-80657071	13.8883	10.3503	9.39009	18.0014	20.2215	15.979
564	ENSMUSG00000003345.16	ENSMUSG00000003345.16	Csnk1g2	chr10:80622837-80640749	135.359	115.581	99.9652	147.323	122.462	112.476
565	ENSMUSG00000003346.14	ENSMUSG00000003346.14	Abhd17a	chr10:80583653-80590341	118.785	121.448	90.2419	97.0269	115.6	87.5562
566	ENSMUSG00000003348.10	ENSMUSG00000003348.10	Mob3a	chr10:80681837-80701977	110.317	86.5002	88.0104	94.0574	93.1865	80.0464
567	ENSMUSG00000003352.14	ENSMUSG00000003352.14	Cacnb3	chr15:98630839-98644529	0.839532	1.68003	1.03043	1.02263	1.8449	1.6599
568	ENSMUSG00000003354.6	ENSMUSG00000003354.6	Ccdc65	chr15:98708206-98723336	0	0	0	0	0	0
569	ENSMUSG00000003355.7	ENSMUSG00000003355.7	Fkbp11	chr15:98724365-98728198	2.45006	3.53547	3.48832	4.34006	7.73721	2.69287
570	ENSMUSG00000003360.15	ENSMUSG00000003360.15	Ddx23	chr15:98645133-98662894	57.5453	56.2785	55.2594	60.3373	57.8879	54.7324
571	ENSMUSG00000003363.15	ENSMUSG00000003363.15	Pld3	chr7:27531999-27553218	68.9444	45.1319	43.2529	61.8321	43.1984	50.7267
572	ENSMUSG00000003378.9	ENSMUSG00000003378.9	Grik5	chr7:25009848-25072346	3.21546	2.61966	2.22139	4.60591	3.35502	3.34304
573	ENSMUSG00000003379.7	ENSMUSG00000003379.7	Cd79a	chr7:24897380-24902197	4.66578	0.116284	1.33973	1.23005	0.693941	1.51433
574	ENSMUSG00000003380.11	ENSMUSG00000003380.11	Rabac1	chr7:24969751-24972754	98.6026	89.3187	63.0106	86.813	76.8712	92.5668
575	ENSMUSG00000003382.18	ENSMUSG00000003382.18	Etv3	chr3:87525406-87540156	9.22226	8.24794	9.99229	10.5124	7.41517	8.70733
576	ENSMUSG00000003402.14	ENSMUSG00000003402.14	Prkcsh	chr9:22002805-22014222	115.956	100.133	96.1155	122.952	109.945	102.794
577	ENSMUSG00000003410.8	ENSMUSG00000003410.8	Elavl3	chr9:22015004-22086122	0	0	0	0.0307248	0.0151511	0
578	ENSMUSG00000003411.10	ENSMUSG00000003411.10	Rab3b	chr4:108879062-108972077	0.0856556	0	0	0.0860406	0	0
579	ENSMUSG00000003418.11	ENSMUSG00000003418.11	St8sia6	chr2:13651020-13794064	1.86674	2.87997	3.45634	4.05978	2.85686	5.21881
580	ENSMUSG00000003420.8	ENSMUSG00000003420.8	Fcgrt	chr7:45082912-45103851	0.874036	0.10431	0.572646	1.69476	0	1.13419
581	ENSMUSG00000003421.13	ENSMUSG00000003421.13	Nosip	chr7:45053583-45078210	51.8002	46.2396	42.9266	50.2774	46.0588	44.1841
582	ENSMUSG00000003423.15	ENSMUSG00000003423.15	Pih1d1	chr7:45140683-45160065	47.5401	39.0859	35.6894	61.714	60.8149	46.9701
583	ENSMUSG00000003429.11	ENSMUSG00000003429.11	Rps11	chr7:45121916-45124439	1959.26	1879.5	1706.41	1678.1	2578.21	1959.73
584	ENSMUSG00000003435.9	ENSMUSG00000003435.9	Supt5	chr7:28314890-28338746	80.0358	64.2472	66.7534	70.3181	63.1895	64.4849
585	ENSMUSG00000003436.11	ENSMUSG00000003436.11	Dll3	chr7:28293552-28302238	0	0	0	0.0305375	0	0.0316938
586	ENSMUSG00000003437.14	ENSMUSG00000003437.14	Paf1	chr7:28392950-28399388	59.46	56.3972	75.2916	69.5908	57.7041	59.7753
587	ENSMUSG00000003438.17	ENSMUSG00000003438.17	Timm50	chr7:28305515-28312072	148.671	150.922	123.8	113.652	137.582	120.924
588	ENSMUSG00000003444.8	ENSMUSG00000003444.8	Med29	chr7:28376783-28392708	30.2154	25.1307	26.659	24.564	26.8102	28.745
589	ENSMUSG00000003452.15	ENSMUSG00000003452.15	Bicd1	chr6:149408885-149563329	0	0	0.0573148	0.0564155	0.0556574	0.0399253
590	ENSMUSG00000003458.12	ENSMUSG00000003458.12	Ncstn	chr1:172066012-172122330	38.6576	28.3777	30.7734	40.3244	40.5689	40.2027
591	ENSMUSG00000003464.13	ENSMUSG00000003464.13	Pex19	chr1:172126754-172136493	40.0979	34.3058	36.0582	37.7898	35.9642	34.6219
592	ENSMUSG00000003469.9	ENSMUSG00000003469.9	Phyhip	chr14:70457475-70468832	0	0	0	0.0839942	0	0
593	ENSMUSG00000003476.16	ENSMUSG00000003476.16	Crhr2	chr6:55090048-55133016	0	0	0	0	0	0
594	ENSMUSG00000003477.5	ENSMUSG00000003477.5	Inmt	chr6:55170625-55175043	0	0	0	0	0	0
595	ENSMUSG00000003484.4	ENSMUSG00000003484.4	Cyp4f18	chr8:71951037-72009626	0.341531	0.179526	0	0.0490675	0	0
596	ENSMUSG00000003500.13	ENSMUSG00000003500.13	Impdh1	chr6:29200433-29216364	82.1148	76.2834	73.7049	75.8767	86.1674	81.4442
597	ENSMUSG00000003505.15	ENSMUSG00000003505.15	Psg18	chr7:18345421-18355009	0	0	0	0	0	0
598	ENSMUSG00000003518.13	ENSMUSG00000003518.13	Dusp3	chr11:101971142-101992264	0.883999	0.285573	0.348276	0.285002	0.490923	0.336316
599	ENSMUSG00000003526.12	ENSMUSG00000003526.12	Prodh	chr16:18052859-18090203	6.0776	3.29953	3.08133	4.21576	3.76994	3.12342
600	ENSMUSG00000003527.9	ENSMUSG00000003527.9	Ess2	chr16:17900708-17911348	23.4612	20.3891	18.3839	21.3294	16.2971	16.7067
601	ENSMUSG00000003528.15	ENSMUSG00000003528.15	Slc25a1	chr16:17925222-17928219	92.9649	81.957	86.0123	69.6722	91.4996	80.7196
602	ENSMUSG00000003531.15	ENSMUSG00000003531.15	Dgcr6	chr16:18052859-18090203	17.6654	20.5358	15.2797	14.547	19.9584	18.0134
603	ENSMUSG00000003534.17	ENSMUSG00000003534.17	Ddr1	chr17:35681566-35708244	20.9232	22.2381	18.741	19.4435	16.0661	18.2112
604	ENSMUSG00000003541.6	ENSMUSG00000003541.6	Ier3	chr17:35821683-35822923	2.19994	3.05642	4.62976	1.73622	2.41653	1.9536
605	ENSMUSG00000003545.3	ENSMUSG00000003545.3	Fosb	chr7:19302695-19310051	0.620884	0.368419	0.822583	1.63516	0.826169	1.42059
606	ENSMUSG00000003546.10	ENSMUSG00000003546.10	Klc4	chr17:46442447-46858482	3.78548	1.93538	1.56337	4.74591	2.44705	1.77536
607	ENSMUSG00000003549.9	ENSMUSG00000003549.9	Ercc1	chr7:19344777-19359483	77.8988	63.6614	63.1703	80.1349	74.0614	70.6558
608	ENSMUSG00000003555.7	ENSMUSG00000003555.7	Cyp17a1	chr19:46667164-46672974	0	0	0	0	0	0
609	ENSMUSG00000003559.7	ENSMUSG00000003559.7	As3mt	chr19:46707442-46741095	3.07606	1.79223	1.03983	3.84952	4.12786	2.80535
610	ENSMUSG00000003573.15	ENSMUSG00000003573.15	Homer3	chr8:70282826-70302489	26.3617	21.9065	20.5048	27.2874	24.2213	22.2537
611	ENSMUSG00000003575.13	ENSMUSG00000003575.13	Crtc1	chr8:70382354-70439579	15.7415	13.185	12.1727	18.1264	10.9025	10.4205
612	ENSMUSG00000003581.14	ENSMUSG00000003581.14	Rnf215	chr11:4135201-4160293	8.43455	5.73399	5.99864	8.98299	7.28441	6.56816
613	ENSMUSG00000003585.13	ENSMUSG00000003585.13	Sec14l2	chr11:4097038-4123415	0.142288	0.241176	0.308738	0.364624	0.0899034	0.374766
614	ENSMUSG00000003604.14	ENSMUSG00000003604.14	Aven	chr2:112492963-113217096	48.8857	43.2514	44.9382	39.8467	42.0667	38.5663
615	ENSMUSG00000003617.16	ENSMUSG00000003617.16	Cp	chr3:19957053-20035315	0	0.0382977	0	0.0763959	0	0.0200666
616	ENSMUSG00000003623.4	ENSMUSG00000003623.4	Crot	chr5:8966032-8997427	2.1081	3.47575	3.35334	4.474	3.05643	3.10989
617	ENSMUSG00000003644.17	ENSMUSG00000003644.17	Rps6ka1	chr4:133847289-133887797	161.228	129.457	117.005	122.474	127.433	100.372
618	ENSMUSG00000003657.9	ENSMUSG00000003657.9	Calb2	chr8:110137501-110168210	0	0	0	0	0	0
619	ENSMUSG00000003660.10	ENSMUSG00000003660.10	Snrnp200	chr2:127208385-127240451	83.3787	75.0618	83.0353	85.5675	74.78	72.6
620	ENSMUSG00000003662.10	ENSMUSG00000003662.10	Ciao1	chr2:127240937-127247816	51.815	48.6293	41.5848	48.5317	51.1055	47.207
621	ENSMUSG00000003665.7	ENSMUSG00000003665.7	Has1	chr17:17843322-17855205	0	0	0	0	0	0
622	ENSMUSG00000003680.15	ENSMUSG00000003680.15	Taf6l	chr19:8772521-8786417	87.653	69.7119	67.8113	74.5855	69.0427	69.5886
623	ENSMUSG00000003721.14	ENSMUSG00000003721.14	Insig2	chr1:121304352-121332589	7.42545	7.92143	5.52483	8.64219	6.70552	11.2475
624	ENSMUSG00000003731.13	ENSMUSG00000003731.13	Kpna6	chr4:129643979-129672767	27.1639	22.8412	25.0109	23.7881	22.877	24.1121
625	ENSMUSG00000003746.16	ENSMUSG00000003746.16	Man1a	chr10:53904784-54081081	15.1118	19.7844	18.5537	19.0871	16.7424	16.9999
626	ENSMUSG00000003752.9	ENSMUSG00000003752.9	Itpkc	chr7:27187004-27228661	5.05647	3.89375	4.68419	5.65507	4.59465	4.25673
627	ENSMUSG00000003762.13	ENSMUSG00000003762.13	Coq8b	chr7:27233022-27282144	21.9369	21.6102	22.1986	20.6815	23.583	19.4011
628	ENSMUSG00000003778.14	ENSMUSG00000003778.14	Brd8	chr18:34598614-34624601	10.3322	10.9423	12.9452	14.976	10.6368	12.1276
629	ENSMUSG00000003779.15	ENSMUSG00000003779.15	Kif20a	chr18:34624623-34651735	11.5269	18.3374	20.4918	9.40004	12.9981	10.8621
630	ENSMUSG00000003808.18	ENSMUSG00000003808.18	Farsa	chr8:84856988-84869257	78.6601	74.9864	70.469	67.9909	73.8912	67.5773
631	ENSMUSG00000003809.14	ENSMUSG00000003809.14	Gcdh	chr8:84872110-84893921	16.4594	13.1644	15.1317	12.1042	13.4564	11.3163
632	ENSMUSG00000003810.12	ENSMUSG00000003810.12	Mast2	chr4:116306761-116464183	27.3264	25.3136	27.7222	36.7475	26.9796	28.6413
633	ENSMUSG00000003812.13	ENSMUSG00000003812.13	Dnase2a	chr8:84908559-84937359	10.4612	6.75252	4.93759	7.07498	7.56185	7.87457
634	ENSMUSG00000003813.15	ENSMUSG00000003813.15	Rad23a	chr8:84831521-84840665	148.127	125.124	132.489	143.22	136.752	126.336
635	ENSMUSG00000003814.8	ENSMUSG00000003814.8	Calr	chr8:84841849-84846934	724.501	657.788	754.584	742.554	722.314	770.712
636	ENSMUSG00000003824.12	ENSMUSG00000003824.12	Syce2	chr8:84872110-84893921	54.8935	78.2257	77.1097	30.1656	57.3488	49.4163
637	ENSMUSG00000003847.16	ENSMUSG00000003847.16	Nfat5	chr8:107293469-107379517	8.34944	10.932	13.3401	7.55741	8.72044	12.1194
638	ENSMUSG00000003848.14	ENSMUSG00000003848.14	Nob1	chr8:107412485-107425051	73.3495	68.8147	66.7513	60.2454	67.941	74.2532
639	ENSMUSG00000003849.8	ENSMUSG00000003849.8	Nqo1	chr8:107388224-107403206	0.216834	0.10807	0	0.326646	0.268714	0.394303
640	ENSMUSG00000003863.18	ENSMUSG00000003863.18	Ppfia3	chr7:45339121-45370583	0.0199027	0.084478	0.0845242	0.0835609	0.0842456	0.120203
641	ENSMUSG00000003865.16	ENSMUSG00000003865.16	Gys1	chr7:45420819-45456619	7.38806	9.10472	8.22945	7.6989	9.85682	10.3608
642	ENSMUSG00000003868.14	ENSMUSG00000003868.14	Ruvbl2	chr7:45420819-45456619	196.401	211.276	175.825	159.899	189.447	159.509
643	ENSMUSG00000003872.9	ENSMUSG00000003872.9	Lin7b	chr7:45339121-45370583	0	0.694867	0.35029	0.755623	0	0
644	ENSMUSG00000003873.11	ENSMUSG00000003873.11	Bax	chr7:45461696-45526268	232.578	239.777	243.71	158.395	179.172	180.505
645	ENSMUSG00000003882.5	ENSMUSG00000003882.5	Il7r	chr15:9505787-9530176	1.07052	0.502124	0.880684	1.17786	0.851215	2.63407
646	ENSMUSG00000003923.14	ENSMUSG00000003923.14	Tfam	chr10:71225463-71238280	38.463	55.125	62.5835	59.3871	53.6822	71.8537
647	ENSMUSG00000003929.10	ENSMUSG00000003929.10	Zfp81	chr17:33329341-33358878	0.251769	0.478561	0.468624	0.608968	0.351258	0.561854
648	ENSMUSG00000003934.5	ENSMUSG00000003934.5	Efnb3	chr11:69554091-69560205	0.567342	0.442235	0.492727	0.66874	0.537527	0.334426
649	ENSMUSG00000003948.17	ENSMUSG00000003948.17	Mmd	chr11:90187682-90278589	64.0478	37.7364	38.5076	66.7375	42.4912	50.6223
650	ENSMUSG00000003949.16	ENSMUSG00000003949.16	Hlf	chr11:90336535-90390895	1.9825	1.1303	2.74944	0.747351	0.862624	1.54588
651	ENSMUSG00000003955.8	ENSMUSG00000003955.8	Fam162a	chr16:36041189-36071594	196.334	218.732	214.272	178.197	210.401	238.383
652	ENSMUSG00000003970.9	ENSMUSG00000003970.9	Rpl8	chr15:76904077-76906314	3092.53	3088.69	2546.67	2939.45	3080.32	2495.39
653	ENSMUSG00000003974.6	ENSMUSG00000003974.6	Grm3	chr5:9485540-9725170	0	0	0	0	0	0
654	ENSMUSG00000003992.15	ENSMUSG00000003992.15	Ssbp2	chr13:91460282-91786148	25.0733	19.4663	15.6474	22.1473	28.2867	30.5048
655	ENSMUSG00000004018.9	ENSMUSG00000004018.9	Fancl	chr11:26386134-26593999	6.67426	6.68338	6.02898	5.93853	7.61842	7.36109
656	ENSMUSG00000004031.13	ENSMUSG00000004031.13	Brinp2	chr1:158245268-158356326	0	0	0	0	0	0
657	ENSMUSG00000004032.10	ENSMUSG00000004032.10	Gstm5	chr3:107877228-107898686	0	0.195556	0.181012	0.359833	0.360801	0.368939
658	ENSMUSG00000004035.12	ENSMUSG00000004035.12	Gstm7	chr3:107926333-107931817	0.0622594	0.0620738	0	0.0625298	0.133064	0
659	ENSMUSG00000004038.9	ENSMUSG00000004038.9	Gstm3	chr3:107963695-107969283	0	0	0	0	0	0
660	ENSMUSG00000004040.16	ENSMUSG00000004040.16	Stat3	chr11:100859350-100939540	95.1799	113.85	94.8397	99.0578	106.654	89.4116
661	ENSMUSG00000004043.14	ENSMUSG00000004043.14	Stat5a	chr11:100859350-100939540	81.2495	76.7881	78.1243	75.843	70.009	52.935
662	ENSMUSG00000004044.9	ENSMUSG00000004044.9	Cavin1	chr11:100956732-100970887	0	0.044547	0	0	0.0221504	0.332951
663	ENSMUSG00000004054.8	ENSMUSG00000004054.8	Map3k11	chr19:5689130-5702862	46.0175	36.2191	36.119	46.7796	33.9941	33.3832
664	ENSMUSG00000004056.15	ENSMUSG00000004056.15	Akt2	chr7:27591551-27640826	158.622	153.035	157.601	150.219	139.068	138.159
665	ENSMUSG00000004069.17	ENSMUSG00000004069.17	Dnaja3	chr16:4626132-4707695	50.2958	43.9827	42.969	53.9341	53.0042	46.948
666	ENSMUSG00000004070.15	ENSMUSG00000004070.15	Hmox2	chr16:4726360-4790292	90.1031	76.7601	85.5814	89.8111	89.3937	87.8242
667	ENSMUSG00000004071.13	ENSMUSG00000004071.13	Cdip1	chr16:4726360-4790292	23.3155	20.4123	19.0114	25.0929	19.4534	23.5295
668	ENSMUSG00000004085.14	ENSMUSG00000004085.14	Map3k20	chr2:72285636-72442610	0.952628	0.943882	1.73415	0.311147	1.00622	0.82958
669	ENSMUSG00000004096.9	ENSMUSG00000004096.9	Cwc15	chr9:14500616-14510577	90.2367	92.2986	99.6006	105.457	94.2831	107.861
670	ENSMUSG00000004098.7	ENSMUSG00000004098.7	Col5a3	chr9:20770049-20815067	0	0	0	0.0198335	0.0123254	0.0206129
671	ENSMUSG00000004099.16	ENSMUSG00000004099.16	Dnmt1	chr9:20907208-20959888	138.836	156.015	161.142	136.231	150.435	140.393
672	ENSMUSG00000004100.12	ENSMUSG00000004100.12	Ppan	chr9:20888174-20892178	166.499	155.71	144.484	173.221	164.729	135.991
673	ENSMUSG00000004105.8	ENSMUSG00000004105.8	Angptl2	chr2:33133416-33371486	1.84743	1.0741	1.31125	5.47768	6.10453	5.4615
674	ENSMUSG00000004110.16	ENSMUSG00000004110.16	Cacna1e	chr1:154390730-154884501	0	0	0	0.00592317	0	0
675	ENSMUSG00000004113.18	ENSMUSG00000004113.18	Cacna1b	chr2:24603886-24763152	0	0.149851	0.0108433	0	0	0
676	ENSMUSG00000004127.12	ENSMUSG00000004127.12	Trmt10a	chr3:138089853-138159821	5.07031	4.24828	7.46241	4.1933	7.23647	4.61366
677	ENSMUSG00000004151.17	ENSMUSG00000004151.17	Etv1	chr12:38779379-38870484	0	0	0	0	0	0.0241443
678	ENSMUSG00000004187.11	ENSMUSG00000004187.11	Kifc2	chr15:76643394-76668196	0.408912	0.33913	0.402325	0.430413	0.274729	0.456804
679	ENSMUSG00000004207.14	ENSMUSG00000004207.14	Psap	chr10:60277626-60302597	104.62	88.4041	86.3866	96.0313	92.4236	86.1067
680	ENSMUSG00000004221.16	ENSMUSG00000004221.16	Ikbkg	chrX:74393289-74453854	14.9648	11.653	13.2371	16.1531	15.6523	16.3301
681	ENSMUSG00000004231.15	ENSMUSG00000004231.15	Pax2	chr19:44756044-44837871	0	0	0	0	0	0
682	ENSMUSG00000004233.14	ENSMUSG00000004233.14	Wars2	chr3:99141067-99239186	4.06275	2.93238	3.83286	3.15641	4.80883	6.5721
683	ENSMUSG00000004263.15	ENSMUSG00000004263.15	Atn1	chr6:124739182-124756524	62.6802	56.923	58.6955	63.1334	51.3193	54.9403
684	ENSMUSG00000004264.17	ENSMUSG00000004264.17	Phb2	chr6:124712335-124718831	697.7	682.638	621.214	612.026	669.074	579.839
685	ENSMUSG00000004266.15	ENSMUSG00000004266.15	Ptpn6	chr6:124720706-124738714	225.537	208.072	221.061	216.636	252.466	248.269
686	ENSMUSG00000004267.16	ENSMUSG00000004267.16	Eno2	chr6:124760052-124769673	3.30108	3.67849	4.01503	5.62178	2.04012	3.24018
687	ENSMUSG00000004268.11	ENSMUSG00000004268.11	Emg1	chr6:124663026-124712178	249.145	236.136	261.839	225.675	267.417	252.411
688	ENSMUSG00000004270.13	ENSMUSG00000004270.13	Lpcat3	chr6:124663026-124712178	54.6009	56.0579	60.9625	60.5286	54.7418	61.9992
689	ENSMUSG00000004285.12	ENSMUSG00000004285.12	Atp6v1f	chr6:29467717-29470512	273.419	245.77	225.208	241.196	279.397	240.742
690	ENSMUSG00000004296.14	ENSMUSG00000004296.14	Il12b	chr11:44400062-44414033	0.0441957	0.0440426	0.132441	0.0443839	0.0438032	0
691	ENSMUSG00000004317.14	ENSMUSG00000004317.14	Clcn5	chrX:7153809-7319358	2.8316	4.66594	4.18637	2.75671	2.13475	1.84442
692	ENSMUSG00000004319.15	ENSMUSG00000004319.15	Clcn3	chr8:60910388-60983300	8.92718	10.0305	11.7202	15.0175	12.9085	14.2815
693	ENSMUSG00000004328.15	ENSMUSG00000004328.15	Hif3a	chr7:17031506-17062427	0.118808	0.50791	0.18986	0.443426	0.411738	0.460593
694	ENSMUSG00000004341.8	ENSMUSG00000004341.8	Gpx6	chr13:21312124-21319624	0	0	0	0	0	0
695	ENSMUSG00000004344.12	ENSMUSG00000004344.12	Gpx5	chr13:21286428-21292731	0	0	0	0	0	0
696	ENSMUSG00000004347.16	ENSMUSG00000004347.16	Pde1c	chr6:56069803-56569103	0	0	0	0	0	0
697	ENSMUSG00000004356.8	ENSMUSG00000004356.8	Utp20	chr10:88746606-88826804	19.5455	27.9638	28.4827	25.4846	25.0664	28.4729
698	ENSMUSG00000004359.16	ENSMUSG00000004359.16	Spic	chr10:88674771-88685015	0	0	0	0	0	0
699	ENSMUSG00000004360.9	ENSMUSG00000004360.9	9330159F19Rik	chr10:29143281-29230779	0	0	0	0	0	0
700	ENSMUSG00000004364.14	ENSMUSG00000004364.14	Cul3	chr1:80264922-80340480	22.4674	28.1966	30.9408	26.5489	24.4951	39.3951
701	ENSMUSG00000004366.4	ENSMUSG00000004366.4	Sst	chr16:23889572-23890958	0	0	0	0	0	0
702	ENSMUSG00000004371.14	ENSMUSG00000004371.14	Il11	chr7:4772372-4782857	0.0419911	0	0	0	0	0
703	ENSMUSG00000004383.18	ENSMUSG00000004383.18	Large1	chr8:72814598-73353540	0.615679	0.280355	0.444893	0.37946	0.44279	0.843761
704	ENSMUSG00000004393.10	ENSMUSG00000004393.10	Ddx56	chr11:6258918-6267772	109.773	95.8921	97.3597	95.8892	99.2163	82.5708
705	ENSMUSG00000004394.12	ENSMUSG00000004394.12	Tmed4	chr11:6270368-6274870	16.1458	12.8308	12.351	17.3723	16.6252	15.4849
706	ENSMUSG00000004415.15	ENSMUSG00000004415.15	Col26a1	chr5:136741758-136883209	0	0	0	0	0	0
707	ENSMUSG00000004446.12	ENSMUSG00000004446.12	Bid	chr6:120836211-120916853	32.2566	32.0519	33.1255	33.5994	23.7747	33.4451
708	ENSMUSG00000004451.14	ENSMUSG00000004451.14	Ralb	chr1:119470304-119504794	10.2031	10.7962	11.1447	10.3162	14.2928	12.166
709	ENSMUSG00000004455.16	ENSMUSG00000004455.16	Ppp1cc	chr5:122158277-122175273	157.986	170.394	167.764	145.14	173.212	171.262
710	ENSMUSG00000004460.17	ENSMUSG00000004460.17	Dnajb11	chr16:22857844-22899449	87.8578	84.2666	89.0687	81.0717	93.9527	88.7725
711	ENSMUSG00000004462.7	ENSMUSG00000004462.7	Tbccd1	chr16:22813213-22857669	11.936	12.6893	11.9797	11.1787	10.5994	11.1369
712	ENSMUSG00000004473.10	ENSMUSG00000004473.10	Clec11a	chr7:44302686-44306902	0.185375	0.158266	0.105796	0.452045	0.472182	0.331342
713	ENSMUSG00000004500.9	ENSMUSG00000004500.9	Zfp324	chr7:12965837-12974236	5.03109	4.75978	4.29883	4.24957	3.77493	4.29577
714	ENSMUSG00000004508.6	ENSMUSG00000004508.6	Gab2	chr7:97081585-97308946	0.0393958	0.117747	0.119701	0.119747	0.273055	0.0257902
715	ENSMUSG00000004530.12	ENSMUSG00000004530.12	Coro1c	chr5:113842435-113908758	98.2646	89.529	90.7325	90.256	97.3978	82.8652
716	ENSMUSG00000004535.12	ENSMUSG00000004535.12	Tax1bp1	chr6:52713343-52766780	5.11145	7.28176	7.42751	7.87377	5.89491	8.68919
717	ENSMUSG00000004540.7	ENSMUSG00000004540.7	Psg17	chr7:18813936-18821607	0	0	0	0	0	0
718	ENSMUSG00000004542.15	ENSMUSG00000004542.15	Psg19	chr7:18789566-18798520	0	0	0	0	0	0
719	ENSMUSG00000004552.16	ENSMUSG00000004552.16	Ctse	chr1:131638305-131675505	3.09001	2.7367	2.01941	2.68155	2.30592	3.09805
720	ENSMUSG00000004558.15	ENSMUSG00000004558.15	Ndrg2	chr14:51905270-51914158	15.2297	19.6813	22.2884	22.463	23.0839	26.1659
721	ENSMUSG00000004561.14	ENSMUSG00000004561.14	Mettl17	chr14:51884841-51896745	31.6425	22.6815	26.3199	32.1057	22.9594	20.6816
722	ENSMUSG00000004562.16	ENSMUSG00000004562.16	Arhgef40	chr14:51984718-52021908	0.667909	0.0947215	0.571657	0.213541	0.134564	0.158395
723	ENSMUSG00000004565.15	ENSMUSG00000004565.15	Pnpla6	chr8:3515383-3544267	12.0197	8.64031	12.4304	11.9723	10.4637	12.4141
724	ENSMUSG00000004567.16	ENSMUSG00000004567.16	Mcoln1	chr8:3500456-3515232	32.1719	20.0424	28.5183	27.5461	26.6478	25.4141
725	ENSMUSG00000004568.12	ENSMUSG00000004568.12	Arhgef18	chr8:3393005-3456601	11.6295	8.70695	8.07289	13.6919	7.24788	8.64856
726	ENSMUSG00000004591.16	ENSMUSG00000004591.16	Pkn2	chr3:142790901-142898582	5.68758	10.7046	10.5943	11.3946	8.6347	10.7478
727	ENSMUSG00000004609.11	ENSMUSG00000004609.11	Cd33	chr7:43524215-43544428	0	0	0	0	0	0.0139183
728	ENSMUSG00000004610.4	ENSMUSG00000004610.4	Etfb	chr7:43444082-43472019	84.949	74.8466	63.0858	77.3836	71.3875	70.1421
729	ENSMUSG00000004612.9	ENSMUSG00000004612.9	Nkg7	chr7:43437072-43438249	8.59586	8.24603	12.8152	6.10433	7.64189	10.0958
730	ENSMUSG00000004626.14	ENSMUSG00000004626.14	Stxbp2	chr8:3630954-3643644	108.84	84.9095	78.3515	111.437	86.5775	71.8975
731	ENSMUSG00000004630.18	ENSMUSG00000004630.18	Pcp2	chr8:3621547-3625848	0.365287	0.468845	0.37824	0.754753	0.174866	0.757723
732	ENSMUSG00000004631.15	ENSMUSG00000004631.15	Sgce	chr6:4674349-4747207	0	0	0	0	0	0
733	ENSMUSG00000004633.17	ENSMUSG00000004633.17	Chn2	chr6:54039553-54566489	1.64716	7.21565	3.29665	3.66509	1.495	1.5097
734	ENSMUSG00000004637.15	ENSMUSG00000004637.15	Wwox	chr8:114439654-115352708	5.85587	5.92708	6.46302	6.07146	6.46866	8.66949
735	ENSMUSG00000004642.13	ENSMUSG00000004642.13	Slbp	chr5:33634951-33678995	93.4048	129.06	146.782	99.8515	119.154	133.932
736	ENSMUSG00000004651.6	ENSMUSG00000004651.6	Tyr	chr7:87424770-87493512	0	0	0	0	0	0
737	ENSMUSG00000004654.6	ENSMUSG00000004654.6	Ghrhr	chr6:55376294-55388530	0	0	0	0	0	0
738	ENSMUSG00000004655.5	ENSMUSG00000004655.5	Aqp1	chr6:55336431-55348555	0.121197	0	0.0907847	0.0912738	0.0300171	0.126308
739	ENSMUSG00000004661.15	ENSMUSG00000004661.15	Arid3b	chr9:57777864-57836793	12.082	8.85638	10.2302	10.0776	8.86173	8.3705
740	ENSMUSG00000004665.10	ENSMUSG00000004665.10	Cnn2	chr10:79988583-79996062	345.464	325.945	281.929	320.557	322.42	288.042
741	ENSMUSG00000004667.18	ENSMUSG00000004667.18	Polr2e	chr10:80035948-80039795	165.35	145.908	164.414	156.635	156.337	147.831
742	ENSMUSG00000004668.14	ENSMUSG00000004668.14	Abca13	chr11:9191941-9684259	0	0	0	0	0	0
743	ENSMUSG00000004677.17	ENSMUSG00000004677.17	Myo9b	chr8:71248560-71360713	45.3672	41.9148	42.1331	46.6706	38.8788	35.473
744	ENSMUSG00000004698.10	ENSMUSG00000004698.10	Hdac9	chr12:34047579-34917095	0.102241	0	0.131337	0.0508787	0	0
745	ENSMUSG00000004707.14	ENSMUSG00000004707.14	Ly9	chr1:171559192-171609746	38.3503	47.2257	48.2297	53.1692	42.4204	47.1522
746	ENSMUSG00000004709.14	ENSMUSG00000004709.14	Cd244a	chr1:171559192-171609746	0.0578432	0.133069	0.117556	0.0695992	0.194954	0.0215756
747	ENSMUSG00000004730.15	ENSMUSG00000004730.15	Adgre1	chr17:57358690-57483527	0.0251568	0	0	0.0757936	0	0.0262342
748	ENSMUSG00000004748.5	ENSMUSG00000004748.5	Mtfp1	chr11:4091479-4095445	7.02066	7.54247	6.34694	11.306	15.1837	13.8881
749	ENSMUSG00000004768.14	ENSMUSG00000004768.14	Rab23	chr1:33719886-33742564	6.87712	6.90231	7.00269	9.91418	6.22036	7.8219
750	ENSMUSG00000004771.12	ENSMUSG00000004771.12	Rab11a	chr9:64715298-64737758	98.145	71.5522	98.3407	99.2988	93.1797	100.505
751	ENSMUSG00000004788.11	ENSMUSG00000004788.11	Eif2b2	chr12:85219480-85226628	73.154	67.6706	65.1037	60.6884	69.4018	70.6375
752	ENSMUSG00000004789.10	ENSMUSG00000004789.10	Dlst	chr12:85110832-85134845	86.8304	80.177	77.3375	78.4449	77.6823	82.1131
753	ENSMUSG00000004791.7	ENSMUSG00000004791.7	Pgf	chr12:85166634-85177790	0	0	0.07126	0	0	0
754	ENSMUSG00000004798.14	ENSMUSG00000004798.14	Ulk2	chr11:61775648-61855073	2.91658	3.53235	5.31521	6.1104	4.37193	4.00985
755	ENSMUSG00000004814.10	ENSMUSG00000004814.10	Ccl24	chr5:135569936-135573049	0	0	0	0	0	0
756	ENSMUSG00000004815.12	ENSMUSG00000004815.12	Dgkq	chr5:108629769-108684557	6.19599	5.95878	5.6349	6.53507	4.54663	5.42154
757	ENSMUSG00000004821.1	ENSMUSG00000004821.1	Tmed11	chr5:108777234-108808850	0	0	0	0	0	0
758	ENSMUSG00000004837.2	ENSMUSG00000004837.2	Grap	chr11:61653264-61720826	177.173	145.868	152.234	107.51	97.812	122.045
759	ENSMUSG00000004842.18	ENSMUSG00000004842.18	Pou1f1	chr16:65520283-65535005	0	0	0	0	0	0
760	ENSMUSG00000004843.7	ENSMUSG00000004843.7	Chmp2b	chr16:65539127-65562726	7.59741	9.31775	10.2196	10.0992	11.3599	11.3771
761	ENSMUSG00000004846.10	ENSMUSG00000004846.10	Plod3	chr5:136982163-136996648	29.6269	25.9349	33.1037	25.1922	27.4984	26.1437
762	ENSMUSG00000004849.14	ENSMUSG00000004849.14	Ap1s1	chr5:137034992-137046135	85.6494	92.9877	85.4557	88.638	109.186	113.162
763	ENSMUSG00000004864.13	ENSMUSG00000004864.13	Mapk13	chr17:28769296-28780233	0	0.118243	0	0	0	0
764	ENSMUSG00000004865.16	ENSMUSG00000004865.16	Srpk1	chr17:28587647-28622709	105.927	119.186	121.732	126.69	119.025	135.321
765	ENSMUSG00000004872.15	ENSMUSG00000004872.15	Pax3	chr1:78101266-78197134	0	0	0	0	0	0
766	ENSMUSG00000004880.11	ENSMUSG00000004880.11	Lbr	chr1:181576558-181843046	42.7735	49.7274	46.4579	43.3191	47.1364	48.3241
767	ENSMUSG00000004885.5	ENSMUSG00000004885.5	Crabp2	chr3:87948665-87953376	56.4237	37.7617	27.6184	31.0898	31.2204	24.9648
768	ENSMUSG00000004891.16	ENSMUSG00000004891.16	Nes	chr3:87971077-87980451	0.0511782	0.0509577	0.0628714	0.124834	0.128837	0.106907
769	ENSMUSG00000004892.13	ENSMUSG00000004892.13	Bcan	chr3:87987530-88000230	0	0	0	0	0	0
770	ENSMUSG00000004894.10	ENSMUSG00000004894.10	Hapln2	chr3:88021749-88027583	0	0	0	0	0	0
771	ENSMUSG00000004895.9	ENSMUSG00000004895.9	Prcc	chr3:87858902-87885608	64.8028	58.0154	55.3324	60.8785	62.3371	54.8187
772	ENSMUSG00000004896.16	ENSMUSG00000004896.16	Rrnad1	chr3:87919505-87940686	16.8658	14.6522	18.3806	18.7878	17.9356	15.9739
773	ENSMUSG00000004897.16	ENSMUSG00000004897.16	Hdgf	chr3:87906320-87916132	541.07	522.34	550.856	449.442	497.903	467.43
774	ENSMUSG00000004902.7	ENSMUSG00000004902.7	Slc25a18	chr6:120773577-120822793	0	0	0	0.0431003	0	0
775	ENSMUSG00000004929.12	ENSMUSG00000004929.12	Thop1	chr10:81070034-81082559	78.436	81.0851	75.5308	61.7388	81.9734	59.7531
776	ENSMUSG00000004931.11	ENSMUSG00000004931.11	Apba3	chr10:81266959-81291581	28.965	23.6346	22.3337	24.6405	29.8285	22.5195
777	ENSMUSG00000004933.17	ENSMUSG00000004933.17	Matk	chr10:81252934-81263365	1.89019	1.67148	1.64142	3.04036	1.69156	1.40232
778	ENSMUSG00000004934.14	ENSMUSG00000004934.14	Pias4	chr10:81153265-81167923	33.9254	27.0595	30.7006	29.7915	28.2713	27.1116
779	ENSMUSG00000004936.8	ENSMUSG00000004936.8	Map2k1	chr9:64185769-64253631	34.2997	35.8882	40.1263	35.8141	42.6624	42.1654
780	ENSMUSG00000004937.6	ENSMUSG00000004937.6	Sgta	chr10:81044074-81060181	99.0858	80.4204	84.283	96.0018	87.7544	84.6466
781	ENSMUSG00000004939.7	ENSMUSG00000004939.7	Nmrk2	chr10:81194608-81230833	0.0887825	0	0	0	0	0
782	ENSMUSG00000004945.15	ENSMUSG00000004945.15	Tmem242	chr17:5388762-5440259	49.127	53.5638	47.8464	38.6062	61.2637	62.7871
783	ENSMUSG00000004947.15	ENSMUSG00000004947.15	Dtx2	chr5:135994799-136032872	19.8085	15.5872	14.7221	19.2334	17.8535	17.7591
784	ENSMUSG00000004948.12	ENSMUSG00000004948.12	Zp3	chr5:135980098-135988624	0	0	0	0	0	0
785	ENSMUSG00000004951.10	ENSMUSG00000004951.10	Hspb1	chr5:135887918-135889563	0.311289	0.310709	0.103598	0.729691	0.206056	0.107171
786	ENSMUSG00000004952.13	ENSMUSG00000004952.13	Rasa4	chr5:136083915-136111860	2.11166	2.64076	1.64485	2.65199	2.48053	2.12261
787	ENSMUSG00000004961.7	ENSMUSG00000004961.7	Syt5	chr7:4539764-4547541	0	0	0	0.0475554	0	0
788	ENSMUSG00000004980.16	ENSMUSG00000004980.16	Hnrnpa2b1	chr6:51460931-51469894	382.977	416.819	504.355	492.883	399.002	499.71
789	ENSMUSG00000004988.9	ENSMUSG00000004988.9	Fxyd4	chr6:117933558-117937692	0.296079	0	0.0738111	0	0	0
790	ENSMUSG00000004994.12	ENSMUSG00000004994.12	Ccdc130	chr8:84257794-84270380	13.4982	7.47708	11.8829	16.757	10.6868	14.6378
791	ENSMUSG00000004996.9	ENSMUSG00000004996.9	Mri1	chr8:84249905-84257326	74.4595	76.9763	47.1218	56.4914	63.8834	38.6593
792	ENSMUSG00000005034.15	ENSMUSG00000005034.15	Prkacb	chr3:146729573-146812990	24.4911	27.8005	28.467	33.9389	27.2161	32.6251
793	ENSMUSG00000005043.13	ENSMUSG00000005043.13	Sgsh	chr11:119307767-119355536	8.05246	6.64588	5.63133	13.1193	11.5272	6.69372
794	ENSMUSG00000005045.16	ENSMUSG00000005045.16	Chd5	chr4:152338650-152390194	0.0365667	0.0485447	0.0243475	0.0122377	0	0.0254624
795	ENSMUSG00000005054.7	ENSMUSG00000005054.7	Cstb	chr10:78425668-78427622	77.0028	57.628	54.496	62.0612	71.4546	50.8837
796	ENSMUSG00000005057.13	ENSMUSG00000005057.13	Sh2b2	chr5:136218146-136246556	2.87	2.35921	2.51817	2.91039	2.6621	2.57776
797	ENSMUSG00000005069.12	ENSMUSG00000005069.12	Pex5	chr6:124396815-124415067	8.50029	6.36508	7.85438	9.9584	9.30114	8.49327
798	ENSMUSG00000005078.16	ENSMUSG00000005078.16	Jkamp	chr12:72085588-72185029	11.4628	13.2217	16.5083	16.7635	17.2601	25.4805
799	ENSMUSG00000005087.17	ENSMUSG00000005087.17	Cd44	chr2:102811140-102901665	10.612	16.7015	24.6088	7.78102	15.6038	16.7916
800	ENSMUSG00000005089.15	ENSMUSG00000005089.15	Slc1a2	chr2:102658658-102790784	0.0387873	0	0	0	0.185913	0
801	ENSMUSG00000005102.13	ENSMUSG00000005102.13	Eif2ak4	chr2:118388617-118475234	4.98038	7.64602	6.67222	5.76541	6.66753	5.50602
802	ENSMUSG00000005103.12	ENSMUSG00000005103.12	Wdr1	chr5:38526812-38563221	159.457	131.42	145.027	142.166	140.33	147.709
803	ENSMUSG00000005107.13	ENSMUSG00000005107.13	Slc2a9	chr5:38349272-38503143	3.01764	3.36446	1.23173	1.68913	3.91888	3.42717
804	ENSMUSG00000005124.10	ENSMUSG00000005124.10	Wisp1	chr15:66891319-66923201	0.111991	0.0483118	0.0901389	0.14346	0.184972	0.345759
805	ENSMUSG00000005125.13	ENSMUSG00000005125.13	Ndrg1	chr15:66929317-67013039	6.52702	6.20219	6.1702	6.74734	6.72056	4.92368
806	ENSMUSG00000005131.4	ENSMUSG00000005131.4	4930550C14Rik	chr9:53402324-53434402	0	0	0	0.0709104	0.169666	0
807	ENSMUSG00000005142.10	ENSMUSG00000005142.10	Man2b1	chr8:85083269-85098282	33.0517	29.4727	27.2089	38.0765	26.2706	27.1943
808	ENSMUSG00000005148.8	ENSMUSG00000005148.8	Klf5	chr14:99298690-99315036	0.0233479	0.11627	0.0466377	0.164103	0.161878	0.0730598
809	ENSMUSG00000005150.16	ENSMUSG00000005150.16	Wdr83	chr8:85071756-85082339	16.1744	9.7624	10.358	17.1474	12.1915	11.5014
810	ENSMUSG00000005161.15	ENSMUSG00000005161.15	Prdx2	chr8:84956609-84976542	132.426	122.737	121.958	120.228	138.846	139.19
811	ENSMUSG00000005198.15	ENSMUSG00000005198.15	Polr2a	chr11:69733996-69758637	96.2941	80.2947	92.754	101.546	83.3318	91.733
812	ENSMUSG00000005202.2	ENSMUSG00000005202.2	Shbg	chr11:69614803-69617905	0	0	0	0	0	0
813	ENSMUSG00000005204.12	ENSMUSG00000005204.12	Senp3	chr11:69673114-69682084	120.919	119.554	125.438	110.046	111.57	105.918
814	ENSMUSG00000005220.10	ENSMUSG00000005220.10	Corin	chr5:72300024-72504473	0.0165876	0	0.0331373	0.0166547	0	0
815	ENSMUSG00000005225.15	ENSMUSG00000005225.15	Plekha8	chr6:54577603-54645839	4.17194	3.61347	5.36794	4.28786	5.25027	6.01608
816	ENSMUSG00000005232.11	ENSMUSG00000005232.11	G6pc2	chr2:69211072-69227841	0	0	0	0	0	0
817	ENSMUSG00000005233.16	ENSMUSG00000005233.16	Spc25	chr2:69193894-69206194	4.70168	11.2704	13.5597	5.82245	6.90487	9.01332
818	ENSMUSG00000005237.14	ENSMUSG00000005237.14	Dnah2	chr11:69420808-69549110	0	0	0	0	0	0
819	ENSMUSG00000005251.15	ENSMUSG00000005251.15	Ripk4	chr16:97741932-97763787	0.151943	0.0432357	0.130075	0.108974	0.730943	0.634073
820	ENSMUSG00000005262.13	ENSMUSG00000005262.13	Ufd1	chr16:18780446-18835261	27.8804	24.1037	29.4235	27.1997	26.4027	28.6748
821	ENSMUSG00000005267.13	ENSMUSG00000005267.13	Zfp287	chr11:62700355-62731905	1.9996	0.973321	1.87609	1.67148	1.37039	2.38272
822	ENSMUSG00000005268.20	ENSMUSG00000005268.20	Prlr	chr15:10177237-10410153	0.00759991	0	0	0	0.197472	0
823	ENSMUSG00000005299.6	ENSMUSG00000005299.6	Letm1	chr5:33739672-33782817	58.9427	49.1209	49.5253	48.5063	54.8708	45.6403
824	ENSMUSG00000005312.15	ENSMUSG00000005312.15	Ubqln1	chr13:58176155-58215653	80.2679	87.9129	89.7573	78.6318	80.0566	78.9551
825	ENSMUSG00000005320.9	ENSMUSG00000005320.9	Fgfr4	chr13:55152639-55168759	0	0	0	0	0	0
826	ENSMUSG00000005338.13	ENSMUSG00000005338.13	Cadm3	chr1:173331885-173466040	0	0	0	0.0318478	0.0147205	0
827	ENSMUSG00000005339.10	ENSMUSG00000005339.10	Fcer1a	chr1:173221283-173227214	0.116361	0.274006	0.464863	0.367873	0.272563	0.378812
828	ENSMUSG00000005354.16	ENSMUSG00000005354.16	Txn2	chr15:77915046-77929006	322.168	291.426	305.372	289.484	334.985	305.377
829	ENSMUSG00000005355.9	ENSMUSG00000005355.9	Casp14	chr10:78711990-78718294	0	0	0	0	0	0
830	ENSMUSG00000005357.9	ENSMUSG00000005357.9	Slc1a6	chr10:78780495-78814765	0	0	0	0	0	0
831	ENSMUSG00000005360.14	ENSMUSG00000005360.14	Slc1a3	chr15:8634123-8710764	0	0	0	0	0	0
832	ENSMUSG00000005362.14	ENSMUSG00000005362.14	Crbn	chr6:106769119-106800077	4.24667	6.78348	7.82073	9.5919	6.63785	9.74031
833	ENSMUSG00000005364.11	ENSMUSG00000005364.11	Il5ra	chr6:106710356-106749037	0	0	0.0354428	0	0	0
834	ENSMUSG00000005370.3	ENSMUSG00000005370.3	Msh6	chr17:87975049-88065291	33.584	45.581	49.234	40.4861	41.1913	41.4033
835	ENSMUSG00000005371.14	ENSMUSG00000005371.14	Fbxo11	chr17:87975049-88065291	5.06613	5.54628	6.80508	8.9149	5.24621	7.22708
836	ENSMUSG00000005373.13	ENSMUSG00000005373.13	Mlxipl	chr5:135089889-135138382	0.0490711	0	0	0.0647935	0	0.102427
837	ENSMUSG00000005374.13	ENSMUSG00000005374.13	Tbl2	chr5:135149656-135165760	27.3057	20.7168	23.2282	27.4455	26.4003	25.2865
838	ENSMUSG00000005378.17	ENSMUSG00000005378.17	Bud23	chr5:135052956-135065862	91.6432	73.7953	82.0726	80.8899	85.9721	69.0879
839	ENSMUSG00000005397.8	ENSMUSG00000005397.8	Nid1	chr13:13437550-13512269	0	0.0124532	0.0204061	0.0502314	0.0404706	0
840	ENSMUSG00000005410.6	ENSMUSG00000005410.6	Mcm5	chr8:75109568-75128439	379.839	377.628	350.707	289.992	338.106	308.796
841	ENSMUSG00000005413.8	ENSMUSG00000005413.8	Hmox1	chr8:75093620-75100589	2.46462	2.08285	3.15718	2.36757	2.01846	1.44765
842	ENSMUSG00000005417.17	ENSMUSG00000005417.17	Mprip	chr11:59661304-59780860	32.9571	32.6573	33.3871	29.8436	29.8759	25.6526
843	ENSMUSG00000005442.13	ENSMUSG00000005442.13	Cic	chr7:25267703-25294159	54.8554	45.2175	48.5962	63.397	45.0123	42.4872
844	ENSMUSG00000005447.12	ENSMUSG00000005447.12	Pafah1b3	chr7:25295048-25297986	15.0638	10.8993	12.4085	11.1813	19.1939	16.4285
845	ENSMUSG00000005465.9	ENSMUSG00000005465.9	Il27ra	chr8:84021470-84042589	69.4392	63.0319	57.5042	68.1119	63.4353	60.1441
846	ENSMUSG00000005469.10	ENSMUSG00000005469.10	Prkaca	chr8:83972992-83996443	62.4853	55.1644	56.5379	58.5864	58.1946	53.4648
847	ENSMUSG00000005470.8	ENSMUSG00000005470.8	Asf1b	chr8:83955506-83970197	46.4081	53.9871	56.9665	39.9088	65.1824	51.209
848	ENSMUSG00000005474.9	ENSMUSG00000005474.9	Myl10	chr5:136693145-136701094	0	0.181687	0.148543	0.423363	0.295774	0.23407
849	ENSMUSG00000005481.18	ENSMUSG00000005481.18	Ddx39	chr8:83715176-83741326	214.037	203.83	204.22	178.235	209.875	198.792
850	ENSMUSG00000005483.10	ENSMUSG00000005483.10	Dnajb1	chr8:83608192-83612653	51.0981	43.7239	44.2281	46.5788	44.134	41.866
851	ENSMUSG00000005493.15	ENSMUSG00000005493.15	Msh4	chr3:153857148-153906138	0	0.0234544	0.0470397	0	0	0.0245625
852	ENSMUSG00000005501.14	ENSMUSG00000005501.14	Usp40	chr1:87853286-88008551	2.24212	1.97805	2.69359	3.34562	2.49832	2.27251
853	ENSMUSG00000005503.8	ENSMUSG00000005503.8	Evx1	chr6:52308388-52318378	0	0	0	0	0	0
854	ENSMUSG00000005505.12	ENSMUSG00000005505.12	Kbtbd4	chr2:90894633-90918258	18.818	19.8806	21.5758	21.7752	19.8667	20.9689
855	ENSMUSG00000005506.16	ENSMUSG00000005506.16	Celf1	chr2:90940381-91019497	53.5779	59.3754	62.4931	60.5504	53.4177	57.397
856	ENSMUSG00000005510.9	ENSMUSG00000005510.9	Ndufs3	chr2:90894633-90918258	102.421	91.6162	98.5957	92.8608	101.491	85.7675
857	ENSMUSG00000005514.14	ENSMUSG00000005514.14	Por	chr5:135653809-135735326	53.8503	53.0191	64.5361	60.8319	61.3075	57.1317
858	ENSMUSG00000005533.10	ENSMUSG00000005533.10	Igf1r	chr7:67952826-68233668	9.92218	8.52953	7.52678	15.9433	13.4327	15.7944
859	ENSMUSG00000005534.10	ENSMUSG00000005534.10	Insr	chr8:3122060-3279617	3.42632	3.09199	2.89174	2.84629	2.95385	2.39832
860	ENSMUSG00000005540.10	ENSMUSG00000005540.10	Fcer2a	chr8:3681736-3694175	24.2718	1.01324	7.40391	3.03575	1.06982	2.88605
861	ENSMUSG00000005547.14	ENSMUSG00000005547.14	Cyp2a5	chr7:26835304-26843548	0	0	0	0	0	0
862	ENSMUSG00000005553.14	ENSMUSG00000005553.14	Atp4a	chr7:30712208-30725534	0.0679797	0.271175	0	0.60665	0.0448801	0.0472681
863	ENSMUSG00000005566.14	ENSMUSG00000005566.14	Trim28	chr7:12999113-13031035	489.561	424.667	491.395	473.754	377.517	408.44
864	ENSMUSG00000005575.16	ENSMUSG00000005575.16	Ube2m	chr7:13035119-13038275	238.264	218.596	242.486	232.566	250.544	244.219
865	ENSMUSG00000005580.11	ENSMUSG00000005580.11	Adcy9	chr16:4287528-4420498	0.553548	0.804669	0.565515	0.779749	0.650668	0.635325
866	ENSMUSG00000005583.16	ENSMUSG00000005583.16	Mef2c	chr13:83504033-83667080	1.2635	0.0306578	0.203533	0.387298	0.117147	0.387753
867	ENSMUSG00000005609.16	ENSMUSG00000005609.16	Ctr9	chr7:111028950-111056377	16.0404	17.5806	18.2016	18.3789	15.1309	16.8767
868	ENSMUSG00000005610.17	ENSMUSG00000005610.17	Eif4g2	chr7:111067749-111083030	231.379	332.408	432.832	354.415	358.516	455.335
869	ENSMUSG00000005611.15	ENSMUSG00000005611.15	Mrvi1	chr7:110868265-110982461	0.0146118	0.0873018	0.0291882	0.0440139	0.801664	0.0762908
870	ENSMUSG00000005615.15	ENSMUSG00000005615.15	Pcyt1a	chr16:32430920-32487879	7.66851	5.14229	6.27985	7.62296	6.65632	7.11072
871	ENSMUSG00000005621.11	ENSMUSG00000005621.11	Zfp592	chr7:80993680-81045164	44.5983	32.2156	31.6502	44.0384	42.2066	42.3153
872	ENSMUSG00000005625.15	ENSMUSG00000005625.15	Psmd4	chr3:95032693-95042614	174.799	155.423	149.204	154.812	164.129	140.7
873	ENSMUSG00000005628.12	ENSMUSG00000005628.12	Tmod4	chr3:95124475-95129209	0.15466	0.128594	0.154463	0.155424	0.281633	0.132575
874	ENSMUSG00000005640.11	ENSMUSG00000005640.11	Insrr	chr3:87617558-87824306	0	0.0489574	0.0163678	0.0164544	0.0162286	0.102651
875	ENSMUSG00000005649.17	ENSMUSG00000005649.17	Cabp5	chr7:13398131-13408887	0	0	0	0	0	0
876	ENSMUSG00000005656.9	ENSMUSG00000005656.9	Snx6	chr12:54746348-54795703	16.7432	22.4307	20.8999	22.4067	22.1641	21.0529
877	ENSMUSG00000005667.8	ENSMUSG00000005667.8	Mthfd2	chr6:83305690-83325908	75.77	97.2826	98.1434	58.2005	98.7147	81.4016
878	ENSMUSG00000005672.12	ENSMUSG00000005672.12	Kit	chr5:75574915-75656722	0.820714	0.344942	0.331384	0.165602	0.101805	0.581193
879	ENSMUSG00000005674.9	ENSMUSG00000005674.9	Tomm40l	chr1:171213969-171222514	35.0999	28.5826	18.6525	29.2033	33.9265	33.8074
880	ENSMUSG00000005677.14	ENSMUSG00000005677.14	Nr1i3	chr1:171213969-171222514	7.08118	7.13247	5.58899	6.17432	7.46851	7.0034
881	ENSMUSG00000005681.12	ENSMUSG00000005681.12	Apoa2	chr1:171225053-171226379	0	0	0	0	1.10687	0
882	ENSMUSG00000005682.9	ENSMUSG00000005682.9	Pan2	chr10:128303334-128321358	8.04418	7.31157	7.82428	10.2896	8.92601	8.38515
883	ENSMUSG00000005683.8	ENSMUSG00000005683.8	Cs	chr10:128337733-128362479	203.605	191.41	203.326	185.718	206.288	182.85
884	ENSMUSG00000005686.17	ENSMUSG00000005686.17	Ampd3	chr7:110766676-110844457	2.01889	2.14956	1.80458	2.48146	2.46385	2.03143
885	ENSMUSG00000005687.14	ENSMUSG00000005687.14	Bcas2	chr3:103171654-103179166	69.064	78.9327	88.9219	74.2145	80.5598	87.2786
886	ENSMUSG00000005696.11	ENSMUSG00000005696.11	Sh2d1a	chrX:42502452-43429126	10.2086	20.4647	21.26	10.0133	18.6406	17.9639
887	ENSMUSG00000005698.15	ENSMUSG00000005698.15	Ctcf	chr8:105566323-105682922	38.5883	45.2585	51.4584	53.0188	45.8317	52.8523
888	ENSMUSG00000005699.16	ENSMUSG00000005699.16	Pard6a	chr8:105701147-105703496	12.5879	13.3497	12.5837	14.8682	15.7198	12.3319
889	ENSMUSG00000005705.10	ENSMUSG00000005705.10	Agrp	chr8:105566323-105682922	0	2.27e-35	4.63e-52	0.158069	0.156359	0.484229
890	ENSMUSG00000005716.16	ENSMUSG00000005716.16	Pvalb	chr15:78191113-78206400	0	0	0	0	0	0
891	ENSMUSG00000005718.8	ENSMUSG00000005718.8	Tfap4	chr16:4544660-4559854	36.7675	35.4079	30.1826	42.0687	43.3878	42.1392
892	ENSMUSG00000005732.14	ENSMUSG00000005732.14	Ranbp1	chr16:18239783-18289246	537.509	636.618	633.438	491.784	611.75	549.37
893	ENSMUSG00000005763.15	ENSMUSG00000005763.15	Cd247	chr1:165781074-166002678	216.448	195.98	175.734	217.59	224.328	223.282
894	ENSMUSG00000005774.12	ENSMUSG00000005774.12	Rfx5	chr3:94954074-94962048	9.78856	5.84858	8.41669	9.73107	7.17552	7.12489
895	ENSMUSG00000005779.12	ENSMUSG00000005779.12	Psmb4	chr3:94884092-94886961	318.421	258.82	251.145	256.461	325.364	243.393
896	ENSMUSG00000005800.3	ENSMUSG00000005800.3	Mmp8	chr9:7558455-7568485	0	0	0	0	0	0
897	ENSMUSG00000005802.12	ENSMUSG00000005802.12	Slc30a4	chr2:122681232-122721456	1.35903	1.95346	2.36879	2.49424	2.20924	2.75057
898	ENSMUSG00000005803.14	ENSMUSG00000005803.14	Sqor	chr2:122765236-122809569	3.39936	3.62729	3.28886	3.16721	3.72432	2.75414
899	ENSMUSG00000005804.14	ENSMUSG00000005804.14	Bloc1s6	chr2:122738502-122749475	31.8	37.9972	29.6478	29.9775	31.8441	28.7911
900	ENSMUSG00000005813.12	ENSMUSG00000005813.12	Metap1	chr3:138458955-138489515	52.6781	45.8578	46.9662	47.152	44.3666	47.4606
901	ENSMUSG00000005823.9	ENSMUSG00000005823.9	Gpr108	chr17:57234634-57248446	23.1081	18.3373	17.9094	25.6985	24.396	23.8355
902	ENSMUSG00000005824.7	ENSMUSG00000005824.7	Tnfsf14	chr17:57189491-57194177	10.699	9.86233	11.9322	8.59535	11.7527	7.42041
903	ENSMUSG00000005836.9	ENSMUSG00000005836.9	Gata6	chr18:10987943-11085635	0	0.0256857	0	0	0	0
904	ENSMUSG00000005846.12	ENSMUSG00000005846.12	Rsl1d1	chr16:11192969-11203331	82.7248	132.017	145.447	126.245	116.392	152.073
905	ENSMUSG00000005864.7	ENSMUSG00000005864.7	Cnga2	chrX:71991848-72010218	0	0	0	0	0	0
906	ENSMUSG00000005871.14	ENSMUSG00000005871.14	Apc	chr18:34207774-34322189	0.867823	1.88727	2.61691	0.891025	1.63108	2.15721
907	ENSMUSG00000005873.5	ENSMUSG00000005873.5	Reep5	chr18:34344888-34373415	40.9034	31.2237	33.9801	37.1236	33.2696	29.7483
908	ENSMUSG00000005881.13	ENSMUSG00000005881.13	Ergic3	chr2:156008044-156018279	78.9646	77.6072	66.4172	88.8468	83.9121	77.5139
909	ENSMUSG00000005882.18	ENSMUSG00000005882.18	Uqcc1	chr2:155846893-155930310	29.9104	29.1324	27.7729	32.4653	38.6464	36.8333
910	ENSMUSG00000005883.15	ENSMUSG00000005883.15	Spo11	chr2:172977699-172993576	0.129177	0.257297	0.107511	0.252934	0.149258	0.054109
911	ENSMUSG00000005886.14	ENSMUSG00000005886.14	Ncoa2	chr1:13139104-13374083	22.5604	22.7928	30.6639	26.0397	29.7345	32.2685
912	ENSMUSG00000005891.7	ENSMUSG00000005891.7	Prl4a1	chr13:28016211-28023559	0	0	0	0	0	0
913	ENSMUSG00000005892.4	ENSMUSG00000005892.4	Trh	chr6:92242060-92244650	0	0	0	0	0	0
914	ENSMUSG00000005893.14	ENSMUSG00000005893.14	Nr2c2	chr6:92091389-92184033	8.66625	9.93358	10.1849	11.6271	8.95551	11.8884
915	ENSMUSG00000005897.14	ENSMUSG00000005897.14	Nr2c1	chr10:94148022-94197211	4.53261	3.23461	3.94736	3.83632	4.38699	4.92909
916	ENSMUSG00000005899.14	ENSMUSG00000005899.14	Smpd4	chr16:17619353-17644828	62.0636	59.5175	63.0477	57.0971	63.7072	56.6589
917	ENSMUSG00000005907.14	ENSMUSG00000005907.14	Pex1	chr5:3571565-3680325	4.42548	4.93742	5.29157	5.25903	5.73775	5.07786
918	ENSMUSG00000005917.15	ENSMUSG00000005917.15	Otx1	chr11:21994763-22002897	0	0	0.0567477	0.0285262	0.0281429	0
919	ENSMUSG00000005936.19	ENSMUSG00000005936.19	Kctd20	chr17:28951854-28969549	35.7596	39.4232	32.9971	32.7254	38.9231	32.549
920	ENSMUSG00000005947.11	ENSMUSG00000005947.11	Itgae	chr11:73090582-73147446	0.121349	0.0201139	0.0202829	0.284223	0.0800104	0.0211331
921	ENSMUSG00000005949.9	ENSMUSG00000005949.9	Ctns	chr11:73183595-73199042	4.87544	4.42592	4.09027	6.04008	4.26925	4.50434
922	ENSMUSG00000005950.14	ENSMUSG00000005950.14	P2rx5	chr11:73160420-73172685	0	0	0.0668967	0	0.0331814	0
923	ENSMUSG00000005951.13	ENSMUSG00000005951.13	Shpk	chr11:73199459-73224511	1.43835	1.20176	1.35206	1.64251	1.73218	1.70519
924	ENSMUSG00000005952.15	ENSMUSG00000005952.15	Trpv1	chr11:73234291-73261242	0	0	0	0	0	0
925	ENSMUSG00000005958.15	ENSMUSG00000005958.15	Ephb3	chr16:21204754-21223305	0	0.0184004	0	0	0.0678711	0
926	ENSMUSG00000005968.14	ENSMUSG00000005968.14	Tuft1	chr3:94612756-94658872	1.96895	3.53374	1.78312	2.53804	1.95176	2.20938
927	ENSMUSG00000005973.6	ENSMUSG00000005973.6	Rcn1	chr2:105386290-105399319	7.93831	6.61318	7.43204	9.09054	8.32663	7.94561
928	ENSMUSG00000005980.15	ENSMUSG00000005980.15	Dnase1	chr16:4032838-4077827	2.03362	1.36637	2.55886	1.74371	1.25892	2.02547
929	ENSMUSG00000005981.11	ENSMUSG00000005981.11	Trap1	chr16:4032838-4077827	103.743	107.868	102.15	106.937	128.742	111.273
930	ENSMUSG00000005982.13	ENSMUSG00000005982.13	Naa60	chr16:3847267-3941147	72.0296	59.4416	62.112	66.3073	58.7867	54.8072
931	ENSMUSG00000005983.15	ENSMUSG00000005983.15	1700037C18Rik	chr16:3847267-3941147	11.5689	11.986	10.401	10.7247	8.25577	9.18199
932	ENSMUSG00000005986.15	ENSMUSG00000005986.15	Ankrd13d	chr19:4270179-4283137	1.10854	1.28898	0.934957	1.14156	0.976279	0.946911
933	ENSMUSG00000005994.14	ENSMUSG00000005994.14	Tyrp1	chr4:80834122-80851719	0	0	0	0	0	0
934	ENSMUSG00000006005.18	ENSMUSG00000006005.18	Tpr	chr1:150361304-150466165	6.14116	14.0438	11.9479	5.74624	13.42	20.2112
935	ENSMUSG00000006007.14	ENSMUSG00000006007.14	Pdc	chr1:150319416-150346771	0	0	0	0	0	0
936	ENSMUSG00000006010.14	ENSMUSG00000006010.14	Odr4	chr1:150361304-150466165	1.87241	1.65709	3.69896	3.34192	1.80368	1.78724
937	ENSMUSG00000006014.16	ENSMUSG00000006014.16	Prg4	chr1:150361304-150466165	0.176014	0.219207	0.306865	0.224545	0.130808	0.187801
938	ENSMUSG00000006019.15	ENSMUSG00000006019.15	Dhx34	chr7:16197146-16222037	13.5892	10.4871	11.0027	14.5212	14.6558	11.7719
939	ENSMUSG00000006021.5	ENSMUSG00000006021.5	Kptn	chr7:16119894-16127516	12.6955	10.7573	9.62151	10.3524	11.9664	10.2213
940	ENSMUSG00000006024.13	ENSMUSG00000006024.13	Napa	chr7:16098457-16117975	102.042	89.7071	70.1694	92.7839	91.0661	64.0459
941	ENSMUSG00000006050.11	ENSMUSG00000006050.11	Sra1	chr18:36666680-36683861	61.4989	52.0196	55.9357	56.1878	50.84	57.6358
942	ENSMUSG00000006056.13	ENSMUSG00000006056.13	Calcoco2	chr11:96099325-96111964	0	0	0	0	0	0
943	ENSMUSG00000006057.15	ENSMUSG00000006057.15	Atp5g1	chr11:96068851-96075670	585.973	529.763	553.216	427.59	589.873	530.607
944	ENSMUSG00000006058.10	ENSMUSG00000006058.10	Snf8	chr11:96034884-96047430	60.6209	54.4333	56.9763	54.6001	59.1124	55.3569
945	ENSMUSG00000006095.12	ENSMUSG00000006095.12	Tbcb	chr7:30224130-30233390	63.11	50.4754	42.269	48.0909	49.7141	49.8905
946	ENSMUSG00000006127.9	ENSMUSG00000006127.9	Inpp5k	chr11:75630987-75648871	20.8885	17.1829	16.2402	19.1462	14.7789	19.6524
947	ENSMUSG00000006134.4	ENSMUSG00000006134.4	Crkl	chr16:17451986-17487434	41.5911	41.182	38.8656	40.7698	34.2782	43.8198
948	ENSMUSG00000006143.12	ENSMUSG00000006143.12	Upk3bl	chr5:136054491-136064326	0	0	0	0	0	0
949	ENSMUSG00000006154.13	ENSMUSG00000006154.13	Eps8l1	chr7:4445696-4480487	0	0.0629197	0.291705	0.38269	0	0.0659875
950	ENSMUSG00000006169.19	ENSMUSG00000006169.19	Clint1	chr11:45852050-45910625	79.5437	94.6389	90.9074	104.792	85.5924	93.837
951	ENSMUSG00000006179.9	ENSMUSG00000006179.9	Prss16	chr13:22002172-22009742	1.25957	0.712904	0.935293	1.7522	1.61468	1.68151
952	ENSMUSG00000006191.17	ENSMUSG00000006191.17	Cdkal1	chr13:29191745-29855674	7.92624	10.4845	11.0032	10.9192	9.98404	10.5762
953	ENSMUSG00000006200.3	ENSMUSG00000006200.3	Rhox6	chrX:37826909-37829857	0	0	0	0	0	0
954	ENSMUSG00000006204.6	ENSMUSG00000006204.6	5430419D17Rik	chr7:130162450-133124354	0	0	0	0	0	0
955	ENSMUSG00000006205.13	ENSMUSG00000006205.13	Htra1	chr7:130162450-133124354	0	0.0520071	0	0	0	0.111117
956	ENSMUSG00000006215.12	ENSMUSG00000006215.12	Zbtb17	chr4:141444653-141538597	22.9313	29.507	27.4882	26.7425	28.5378	23.888
957	ENSMUSG00000006216.10	ENSMUSG00000006216.10	Clcnkb	chr4:141398828-141416014	0.101624	0.0674893	0	0.0644776	0.0671252	0.100357
958	ENSMUSG00000006218.4	ENSMUSG00000006218.4	Fam131c	chr4:141368219-141384175	0	0	0	0	0.0589488	0
959	ENSMUSG00000006219.12	ENSMUSG00000006219.12	Fblim1	chr4:141576061-141606096	0.0778143	0.0258286	0	0	0	0.21854
960	ENSMUSG00000006221.7	ENSMUSG00000006221.7	Hspb7	chr4:141420778-141425311	0	0.114074	0.0571883	0.201235	0.198531	0.0298432
961	ENSMUSG00000006235.6	ENSMUSG00000006235.6	Epor	chr9:21958896-21963506	0.0940448	0.37492	0.453766	0.330697	0.157114	0.537957
962	ENSMUSG00000006241.16	ENSMUSG00000006241.16	Ccdc159	chr9:21921007-21935872	0	0	0.0554558	0	0	0
963	ENSMUSG00000006262.15	ENSMUSG00000006262.15	Mob1b	chr5:88720854-88764220	4.29011	3.48204	4.90008	4.4469	3.83043	4.01318
964	ENSMUSG00000006269.7	ENSMUSG00000006269.7	Atp6v1b1	chr6:83742989-83758855	0	0	0	0	0	0
965	ENSMUSG00000006270.7	ENSMUSG00000006270.7	Vax1	chr19:59166186-59170056	0	0	0	0	0	0
966	ENSMUSG00000006273.14	ENSMUSG00000006273.14	Atp6v1b2	chr8:69037710-69113711	45.5579	39.596	38.6859	42.2671	38.6068	36.571
967	ENSMUSG00000006276.10	ENSMUSG00000006276.10	Eps15l1	chr8:72340998-72421472	37.6717	26.9612	30.4696	39.2221	30.413	29.9268
968	ENSMUSG00000006281.8	ENSMUSG00000006281.8	Tep1	chr14:50824058-50880603	5.27037	4.16317	4.72275	6.07986	5.11745	4.16951
969	ENSMUSG00000006288.8	ENSMUSG00000006288.8	Ttc5	chr14:50765414-50785519	31.5156	25.6628	23.8994	25.3528	24.3383	26.8181
970	ENSMUSG00000006289.14	ENSMUSG00000006289.14	Osgep	chr14:50906477-50924893	38.8519	38.4849	34.4155	35.2908	37.3064	34.7663
971	ENSMUSG00000006299.13	ENSMUSG00000006299.13	Aamp	chr1:74279839-74284738	133.128	112.011	103.992	111.451	101.266	91.842
972	ENSMUSG00000006301.17	ENSMUSG00000006301.17	Tmbim1	chr1:74284929-74353694	2.72665	2.87996	3.56843	6.31128	3.1738	4.47516
973	ENSMUSG00000006304.14	ENSMUSG00000006304.14	Arpc2	chr1:74236083-74268209	436.192	407.602	462.336	459.415	407.757	460.029
974	ENSMUSG00000006307.16	ENSMUSG00000006307.16	Kmt2b	chr7:30568857-30588726	45.9469	31.4944	35.8893	43.8046	28.3019	37.4887
975	ENSMUSG00000006310.10	ENSMUSG00000006310.10	Zbtb32	chr7:30589680-30598909	10.5794	11.7246	15.4119	8.19477	27.3111	17.2086
976	ENSMUSG00000006311.8	ENSMUSG00000006311.8	Etv2	chr7:30633615-30635852	0	0	0.172157	0	0	0
977	ENSMUSG00000006313.5	ENSMUSG00000006313.5	Upk1a	chr7:30603091-30612847	0.240122	0.418936	0	0.301452	0.0595254	0.0623343
978	ENSMUSG00000006315.9	ENSMUSG00000006315.9	Tmem147	chr7:30727700-30729540	105.315	109.555	93.2507	86.2444	107.947	89.3234
979	ENSMUSG00000006333.14	ENSMUSG00000006333.14	Rps9	chr7:3703992-3706897	2756.38	2470.04	2023.55	2419.73	2853.03	2499.45
980	ENSMUSG00000006335.16	ENSMUSG00000006335.16	Tfpt	chr7:3617372-3629929	22.7707	21.1287	19.4514	18.2933	16.6495	16.9382
981	ENSMUSG00000006342.15	ENSMUSG00000006342.15	Susd2	chr10:75636705-75644008	0.303943	0.176441	0.407661	0.63744	0.315675	0.36403
982	ENSMUSG00000006344.17	ENSMUSG00000006344.17	Ggt5	chr10:75589339-75617200	1.75513	1.73965	1.23955	2.07152	0.697001	1.16259
983	ENSMUSG00000006345.10	ENSMUSG00000006345.10	Ggt1	chr10:75561603-75586200	0.456489	0.218863	0.67007	1.28843	0.834609	0.13419
984	ENSMUSG00000006356.10	ENSMUSG00000006356.10	Crip2	chr12:113140235-113145506	4.50985	7.01901	13.9452	2.18322	3.34389	2.70345
985	ENSMUSG00000006360.11	ENSMUSG00000006360.11	Crip1	chr12:113146315-113153879	119.829	149.737	138.208	137.152	157.839	132.883
986	ENSMUSG00000006362.16	ENSMUSG00000006362.16	Cbfa2t3	chr8:119910359-124345724	0.830427	0.108306	0.150021	0.341381	0.0736559	0.496785
987	ENSMUSG00000006369.14	ENSMUSG00000006369.14	Fbln1	chr15:85205948-85286535	0.212721	1.92984	0.344647	0.912001	0.125026	0.221551
988	ENSMUSG00000006373.10	ENSMUSG00000006373.10	Pgrmc1	chrX:36598205-36606079	22.0227	26.4947	26.0225	25.1417	24.8133	23.5113
989	ENSMUSG00000006378.15	ENSMUSG00000006378.15	Gcat	chr15:79030873-79043558	30.0759	41.4505	27.21	35.7201	47.0247	50.1338
990	ENSMUSG00000006386.15	ENSMUSG00000006386.15	Tek	chr4:94739288-94874976	0.0185189	0	0	0	0	0
991	ENSMUSG00000006389.13	ENSMUSG00000006389.13	Mpl	chr4:118442414-118457513	0.0389374	0.382517	0.0268735	0.0270177	0.0771732	0.0810766
992	ENSMUSG00000006390.15	ENSMUSG00000006390.15	Elovl1	chr4:118428092-118437352	99.9201	89.4395	97.2729	108.748	104.42	88.1151
993	ENSMUSG00000006392.16	ENSMUSG00000006392.16	Med8	chr4:118409336-118415782	80.865	74.8993	73.578	67.5003	69.9343	64.4938
994	ENSMUSG00000006395.16	ENSMUSG00000006395.16	Hyi	chr4:118359989-118409273	10.0205	6.21141	5.35409	10.1253	8.02374	7.89721
995	ENSMUSG00000006398.15	ENSMUSG00000006398.15	Cdc20	chr4:118428092-118437352	13.6094	16.6249	12.1478	10.7365	11.8299	11.9353
996	ENSMUSG00000006403.13	ENSMUSG00000006403.13	Adamts4	chr1:171234852-171260637	0	0	0	0	0.0204737	0
997	ENSMUSG00000006411.12	ENSMUSG00000006411.12	Nectin4	chr1:171370098-171388598	0.0490226	0.106679	0.0855849	0.0246029	0	0
998	ENSMUSG00000006412.10	ENSMUSG00000006412.10	Pfdn2	chr1:171345669-171360798	105.952	83.7929	106.865	91.8281	101.768	110.699
999	ENSMUSG00000006418.17	ENSMUSG00000006418.17	Rnf114	chr2:167481132-167516173	54.8656	50.287	48.6313	50.4084	47.8953	53.5308
1000	ENSMUSG00000006423.15	ENSMUSG00000006423.15	C330007P06Rik	chrX:36823736-36884222	6.09831	6.17742	7.6928	6.71673	5.77867	7.79567
1001	ENSMUSG00000006435.15	ENSMUSG00000006435.15	Neurl1a	chr19:47178819-47259440	0	0	0	0	0.0209539	0
1002	ENSMUSG00000006442.10	ENSMUSG00000006442.10	Srm	chr4:148591502-148594993	564.378	518.734	433.916	405.555	585.84	425.548
1003	ENSMUSG00000006445.3	ENSMUSG00000006445.3	Epha2	chr4:141301239-141329384	0.356907	0.0894699	0.0396064	0.0398169	0.137458	0.593346
1004	ENSMUSG00000006456.10	ENSMUSG00000006456.10	Rbm14	chr19:4711207-4811634	110.249	93.4108	86.9512	93.2571	87.9167	80.1564
1005	ENSMUSG00000006457.3	ENSMUSG00000006457.3	Actn3	chr19:4861222-4877909	0.0274476	0.184766	0.0274134	0.0275605	0.0271895	0.0286151
1006	ENSMUSG00000006462.6	ENSMUSG00000006462.6	A530013C23Rik	chr2:167691176-167729172	0	0	0	0	0	0
1007	ENSMUSG00000006463.13	ENSMUSG00000006463.13	Zdhhc24	chr19:4878667-4885397	5.83344	4.31037	3.99155	5.31435	5.79722	4.92674
1008	ENSMUSG00000006464.8	ENSMUSG00000006464.8	Bbs1	chr19:4886897-4906627	0.438105	0.627078	0.546952	0.811009	0.799825	0.600487
1009	ENSMUSG00000006469.13	ENSMUSG00000006469.13	Slc34a3	chr2:25228897-25234364	0	0	0	0	0	0
1010	ENSMUSG00000006471.18	ENSMUSG00000006471.18	Ndor1	chr2:25244818-25256292	42.1965	30.0606	31.3669	40.5508	30.3148	26.9931
1011	ENSMUSG00000006476.19	ENSMUSG00000006476.19	Nsmf	chr2:25054354-25062881	18.5801	12.8441	13.0106	20.9114	13.4569	14.2759
1012	ENSMUSG00000006488.17	ENSMUSG00000006488.17	Prl7a1	chr13:27633365-27642493	0	0	0	0	0	0
1013	ENSMUSG00000006490.3	ENSMUSG00000006490.3	Prl8a9	chr13:27557994-27564606	0	0	0	0	0	0
1014	ENSMUSG00000006494.11	ENSMUSG00000006494.11	Pdk1	chr2:71873223-71903858	62.9946	89.2233	77.8909	75.7682	100.754	94.6197
1015	ENSMUSG00000006498.16	ENSMUSG00000006498.16	Ptbp1	chr10:79851380-79883174	875.173	862.352	772.873	822.31	757.601	686.831
1016	ENSMUSG00000006517.5	ENSMUSG00000006517.5	Mvd	chr8:119910359-124345724	19.4352	21.0952	24.6923	19.2334	30.8943	20.0657
1017	ENSMUSG00000006519.11	ENSMUSG00000006519.11	Cyba	chr8:119910359-124345724	213.412	210.115	182.677	236.38	263.327	222.328
1018	ENSMUSG00000006522.17	ENSMUSG00000006522.17	Itih3	chr14:30908571-30923760	0	0	0	0	0	0
1019	ENSMUSG00000006526.13	ENSMUSG00000006526.13	Tmem110	chr14:30825589-30877210	16.7781	11.5677	12.1382	13.2769	13.1744	11.3958
1020	ENSMUSG00000006527.16	ENSMUSG00000006527.16	Sfmbt1	chr14:30714848-30822721	8.88009	9.89088	11.9425	9.32738	9.24593	11.1885
1021	ENSMUSG00000006529.16	ENSMUSG00000006529.16	Itih1	chr14:30929179-30943289	0	0	0	0	0	0
1022	ENSMUSG00000006538.12	ENSMUSG00000006538.12	Ihh	chr1:74945314-74951672	0.064832	0	0.0647512	0.0651009	0.128464	0.0642006
1023	ENSMUSG00000006542.13	ENSMUSG00000006542.13	Prkag3	chr1:74738921-74749221	0	0	0	0	0	0
1024	ENSMUSG00000006546.3	ENSMUSG00000006546.3	Cryba2	chr1:74889933-74893143	0	0	0	0	0	0
1025	ENSMUSG00000006567.11	ENSMUSG00000006567.11	Atp7b	chr8:21992784-22060305	0.172741	0.24893	0.325357	0.327206	0.173576	0.461389
1026	ENSMUSG00000006570.3	ENSMUSG00000006570.3	Defb2	chr8:21839925-21843482	0	0	0	0	0	0
1027	ENSMUSG00000006574.15	ENSMUSG00000006574.15	Slc4a1	chr11:102348823-102366203	0.288135	0	0.0169281	0.0680709	0.0167844	0.0707716
1028	ENSMUSG00000006575.14	ENSMUSG00000006575.14	Rundc3a	chr11:102393402-102402555	1.13987	0.784926	0.570035	2.86495	2.03916	1.90737
1029	ENSMUSG00000006576.16	ENSMUSG00000006576.16	Slc4a3	chr1:75546265-75562172	0	0	0	0	0	0
1030	ENSMUSG00000006585.3	ENSMUSG00000006585.3	Cdt1	chr8:119910359-124345724	129.012	117.929	108.195	127.11	117.954	101.584
1031	ENSMUSG00000006586.15	ENSMUSG00000006586.15	Runx1t1	chr4:13743435-13893649	0	0	0	0	0	0
1032	ENSMUSG00000006587.6	ENSMUSG00000006587.6	Snai3	chr8:119910359-124345724	2.41474	3.63585	2.3604	1.49631	2.7503	1.97601
1033	ENSMUSG00000006589.8	ENSMUSG00000006589.8	Aprt	chr8:119910359-124345724	351.134	364.933	339.122	264.217	351.297	328.301
1034	ENSMUSG00000006599.13	ENSMUSG00000006599.13	Gtf2h1	chr7:46796102-46823800	15.6082	28.3473	31.9336	24.1011	26.6331	30.2094
1035	ENSMUSG00000006611.15	ENSMUSG00000006611.15	Hfe	chr13:23702033-23710854	0	0	0	0	0	0
1036	ENSMUSG00000006638.14	ENSMUSG00000006638.14	Abhd1	chr5:30950065-30960361	5.74755	3.78913	4.1508	7.84515	4.35934	4.0792
1037	ENSMUSG00000006641.12	ENSMUSG00000006641.12	Slc5a6	chr5:31036035-31054623	16.6837	11.8046	14.0817	17.1033	10.9325	11.112
1038	ENSMUSG00000006642.3	ENSMUSG00000006642.3	Tcf23	chr5:30968661-30977018	0	0	0	0	0	0
1039	ENSMUSG00000006649.17	ENSMUSG00000006649.17	Nphs1	chr7:30458314-30487223	0.36992	0.409563	0.410508	0.24765	0.44806	0.0427787
1040	ENSMUSG00000006651.8	ENSMUSG00000006651.8	Aplp1	chr7:30434981-30445535	0.235666	0.699555	0.27405	1.35185	0.721781	0.726674
1041	ENSMUSG00000006673.14	ENSMUSG00000006673.14	Qrich1	chr9:108516805-108560163	76.3009	63.7734	66.7318	76.5365	69.5979	71.3053
1042	ENSMUSG00000006675.10	ENSMUSG00000006675.10	P4htm	chr9:108578861-108597667	1.43172	3.64958	2.56232	4.3304	1.83255	2.01149
1043	ENSMUSG00000006676.16	ENSMUSG00000006676.16	Usp19	chr9:108490601-108502337	72.8324	62.1853	60.0105	76.8962	55.3931	57.1788
1044	ENSMUSG00000006678.6	ENSMUSG00000006678.6	Pola1	chrX:93304766-93632155	1.97548	3.0361	4.75411	2.88892	3.01922	4.20771
1045	ENSMUSG00000006699.17	ENSMUSG00000006699.17	Cdc42	chr4:137319695-137357720	267.565	269.918	319.764	267.465	247.273	285.704
1046	ENSMUSG00000006705.12	ENSMUSG00000006705.12	Pknox1	chr17:31564748-31607684	19.2522	16.1329	17.3353	23.1491	17.4521	15.3414
1047	ENSMUSG00000006711.15	ENSMUSG00000006711.15	D130043K22Rik	chr13:24845134-24901270	0	0	0	0	0	0
1048	ENSMUSG00000006715.11	ENSMUSG00000006715.11	Gmnn	chr13:24751844-24761923	49.1394	52.7528	62.0561	39.2009	45.7099	43.9498
1049	ENSMUSG00000006717.7	ENSMUSG00000006717.7	Acot13	chr13:24817947-24831540	29.9837	29.26	28.2741	26.9059	34.2398	34.9936
1050	ENSMUSG00000006720.16	ENSMUSG00000006720.16	Zfp184	chr13:21940373-21960779	0.109463	0.254624	0.122567	0.1832	0.289237	0.455972
1051	ENSMUSG00000006724.12	ENSMUSG00000006724.12	Cyp27b1	chr10:127048249-127053006	0.0337076	0.100769	0.0673444	0.0677087	0.0649463	0.035115
1052	ENSMUSG00000006728.12	ENSMUSG00000006728.12	Cdk4	chr10:127063533-127070264	686.131	735.104	716.683	717.086	805.569	733.385
1053	ENSMUSG00000006731.10	ENSMUSG00000006731.10	B4galnt1	chr10:127165224-127180645	430.189	275.902	291.143	424.128	342.091	289.894
1054	ENSMUSG00000006732.14	ENSMUSG00000006732.14	Mettl1	chr10:127031003-127046365	76.6811	56.4732	63.2484	66.6525	75.7555	65.1682
1055	ENSMUSG00000006736.9	ENSMUSG00000006736.9	Tspan31	chr10:127063533-127070264	33.1196	35.0478	38.7113	54.1079	62.2322	60.717
1056	ENSMUSG00000006740.13	ENSMUSG00000006740.13	Kif5b	chr18:6201001-6242174	2.71656	3.88697	6.10297	4.36025	4.97633	5.29124
1057	ENSMUSG00000006763.14	ENSMUSG00000006763.14	Saal1	chr7:46686107-46710680	16.5953	19.9994	15.2608	15.8455	16.3462	14.8197
1058	ENSMUSG00000006764.8	ENSMUSG00000006764.8	Tph2	chr10:115078640-115185022	0	0	0	0	0	0
1059	ENSMUSG00000006777.7	ENSMUSG00000006777.7	Krt23	chr11:99477973-99493137	0	0	0	0	0	0
1060	ENSMUSG00000006782.16	ENSMUSG00000006782.16	Cnp	chr11:100574903-100704271	46.7389	36.2829	32.4902	43.4288	36.2286	33.2511
1061	ENSMUSG00000006784.14	ENSMUSG00000006784.14	Ttc25	chr11:100545606-100572568	0.0355735	0	0.0177647	0.0361734	0.0176143	0.0866899
1062	ENSMUSG00000006800.14	ENSMUSG00000006800.14	Sulf2	chr2:165992635-166155663	0.205123	0.853143	0.643628	0.453563	0.102289	0.424009
1063	ENSMUSG00000006818.5	ENSMUSG00000006818.5	Sod2	chr17:13006845-13040063	105.772	110.116	97.0587	101.96	133.678	108.695
1064	ENSMUSG00000006850.7	ENSMUSG00000006850.7	Tmco6	chr18:36735067-36744557	11.8953	10.0446	6.84713	11.3073	13.6799	11.8072
1065	ENSMUSG00000006906.10	ENSMUSG00000006906.10	Stambp	chr6:83543210-83588123	10.2107	10.0825	10.6043	13.3846	13.5603	12.5731
1066	ENSMUSG00000006920.14	ENSMUSG00000006920.14	Ezh1	chr11:101191114-101226463	15.6085	11.252	11.9909	17.9762	11.2477	15.203
1067	ENSMUSG00000006930.15	ENSMUSG00000006930.15	Hap1	chr11:100347326-100356128	0.231544	0.117611	0.0764382	0.303302	0.467255	0.246336
1068	ENSMUSG00000006931.15	ENSMUSG00000006931.15	P3h4	chr11:100408455-100414836	0	0	0	0.111914	0.110433	0
1069	ENSMUSG00000006932.17	ENSMUSG00000006932.17	Ctnnb1	chr9:120924451-121277197	88.4632	87.4023	92.3098	93.3627	81.7943	89.5749
1070	ENSMUSG00000006941.5	ENSMUSG00000006941.5	Eif1b	chr9:120490531-120495330	91.1885	83.5609	93.5442	80.8094	82.1219	81.827
1071	ENSMUSG00000006948.7	ENSMUSG00000006948.7	Klk4	chr7:43881159-43885804	0	0	0	0	0	0
1072	ENSMUSG00000006958.14	ENSMUSG00000006958.14	Chrd	chr16:20724453-20742384	0	0	0	0	0	0
1073	ENSMUSG00000006998.16	ENSMUSG00000006998.16	Psmd2	chr16:20651651-20663414	153.34	145.31	136.637	128.709	139.401	129.036
1074	ENSMUSG00000007021.4	ENSMUSG00000007021.4	Syngr3	chr17:24685091-24689955	0.0416122	0.041465	0.0415602	0.125362	0.123716	0.0866135
1075	ENSMUSG00000007029.16	ENSMUSG00000007029.16	Vars	chr17:35000986-35016322	318.014	254.269	251.099	321.178	278.275	275.508
1076	ENSMUSG00000007030.8	ENSMUSG00000007030.8	Vwa7	chr17:35016578-35028016	0.0195266	0.106973	0.196693	0.233687	0.0886497	0.130811
1077	ENSMUSG00000007033.4	ENSMUSG00000007033.4	Hspa1l	chr17:34972702-34981788	0.74426	0.612497	0.387825	0.77984	0.352657	0.84288
1078	ENSMUSG00000007034.15	ENSMUSG00000007034.15	Slc44a4	chr17:34914465-34930436	0	0	0	0	0	0
1079	ENSMUSG00000007035.15	ENSMUSG00000007035.15	Msh5	chr17:35028604-35046745	0.349535	0.261849	0.437638	0.405737	0.145848	0.976997
1080	ENSMUSG00000007036.15	ENSMUSG00000007036.15	Abhd16a	chr17:35089262-35102987	20.8701	15.9147	12.3264	19.1792	13.1005	17.1685
1081	ENSMUSG00000007038.5	ENSMUSG00000007038.5	Neu1	chr17:34931252-34935953	24.1522	25.4458	24.306	26.5716	27.8756	26.1724
1082	ENSMUSG00000007039.12	ENSMUSG00000007039.12	Ddah2	chr17:35059034-35062095	0.761889	0.511881	0.345119	0.862461	0.572602	0.690926
1083	ENSMUSG00000007041.9	ENSMUSG00000007041.9	Clic1	chr17:35049965-35058749	301.621	285.793	286.684	253.476	265.612	283.257
1084	ENSMUSG00000007050.17	ENSMUSG00000007050.17	Lsm2	chr17:34981861-34985891	218	228.622	263.752	169.688	189.817	204.461
1085	ENSMUSG00000007080.14	ENSMUSG00000007080.14	Pole	chr5:110286305-110337474	29.9591	39.0389	39.6579	26.2379	29.7334	29.501
1086	ENSMUSG00000007097.14	ENSMUSG00000007097.14	Atp1a2	chr1:172261640-172319841	0.0246423	0.036791	0	0	0	0
1087	ENSMUSG00000007107.6	ENSMUSG00000007107.6	Atp1a4	chr1:172223512-172258414	0	0	0	0	0	0
1088	ENSMUSG00000007122.11	ENSMUSG00000007122.11	Casq1	chr1:172209893-172219868	0.0924507	0.184501	0	0.0928702	0.274502	0.191239
1089	ENSMUSG00000007207.10	ENSMUSG00000007207.10	Stx1a	chr5:135023481-135051100	1.78673	3.5359	1.75141	2.53019	1.01504	2.99514
1090	ENSMUSG00000007209.4	ENSMUSG00000007209.4	Ceacam9	chr7:16721928-16726132	0	0	0	0	0	0
1091	ENSMUSG00000007216.6	ENSMUSG00000007216.6	Zfp775	chr6:48589444-48623227	1.99808	3.70201	3.66181	2.52573	2.95555	3.11747
1092	ENSMUSG00000007279.14	ENSMUSG00000007279.14	Scube2	chr7:109798675-109865679	0	0	0	0	0	0
1093	ENSMUSG00000007338.9	ENSMUSG00000007338.9	Mrpl49	chr19:6046575-6057751	36.1175	37.2457	38.6248	31.9611	36.2308	38.1596
1094	ENSMUSG00000007379.15	ENSMUSG00000007379.15	Dennd2c	chr3:103102603-103169769	0.820287	1.48218	2.26372	0.696363	0.808884	1.16179
1095	ENSMUSG00000007411.16	ENSMUSG00000007411.16	Mark3	chr12:111574522-111656221	16.3092	15.5741	17.1959	19.1278	17.1455	17.5725
1096	ENSMUSG00000007415.15	ENSMUSG00000007415.15	Gatad1	chr5:3571565-3680325	83.6436	92.0989	95.254	102.211	108.73	103.807
1097	ENSMUSG00000007440.10	ENSMUSG00000007440.10	Pcdha11	chr18:36930183-37841873	0	0	0	0	0	0
1098	ENSMUSG00000007457.3	ENSMUSG00000007457.3	2310003L06Rik	chr5:87908578-88008534	0	0	0	0	0	0
1099	ENSMUSG00000007458.14	ENSMUSG00000007458.14	M6pr	chr6:122308719-122317680	156.332	162.988	172.727	142.277	156.886	160.429
1100	ENSMUSG00000007476.18	ENSMUSG00000007476.18	Lrrc8a	chr2:30236794-30344266	13.0515	8.84241	9.60584	14.3917	8.79364	10.7774
1101	ENSMUSG00000007480.3	ENSMUSG00000007480.3	Mc5r	chr18:68337602-68339711	0	0	0	0	0	0
1102	ENSMUSG00000007564.15	ENSMUSG00000007564.15	Ppp2r1a	chr17:20945310-20965916	198.886	165.144	177.658	172.292	174.441	165.763
1103	ENSMUSG00000007570.16	ENSMUSG00000007570.16	Fance	chr17:28313518-28326572	19.8528	18.9156	15.8355	24.0284	27.4407	19.5218
1104	ENSMUSG00000007589.9	ENSMUSG00000007589.9	Tinf2	chr14:55662262-55681820	38.0864	33.0845	31.22	29.7188	32.4375	31.651
1105	ENSMUSG00000007591.15	ENSMUSG00000007591.15	Tssk4	chr14:55650183-55652539	0.528835	0.298132	0.179855	0.59512	0.409818	0.535193
1106	ENSMUSG00000007594.10	ENSMUSG00000007594.10	Hapln4	chr8:70083456-70090862	0	0	0	0	0.0211435	0
1107	ENSMUSG00000007603.9	ENSMUSG00000007603.9	Dus3l	chr17:56764756-56770093	31.726	28.4854	25.9015	27.6844	25.7542	23.7632
1108	ENSMUSG00000007610.15	ENSMUSG00000007610.15	Gtpbp3	chr8:71488102-71511752	17.1146	14.2323	14.3116	14.4137	14.0981	13.4009
1109	ENSMUSG00000007613.15	ENSMUSG00000007613.15	Tgfbr1	chr4:47353221-47414931	2.44241	2.43125	2.70367	3.07782	2.25296	2.96953
1110	ENSMUSG00000007617.18	ENSMUSG00000007617.18	Homer1	chr13:93299634-93405129	2.38113	2.70188	4.40761	5.36765	4.08493	5.65361
1111	ENSMUSG00000007646.13	ENSMUSG00000007646.13	Rad51c	chr11:87376644-87404954	2.10691	2.52018	2.75804	2.93556	3.60004	3.28512
1112	ENSMUSG00000007653.12	ENSMUSG00000007653.12	Gabrb2	chr11:42419756-42629028	0	0	0	0	0	0
1113	ENSMUSG00000007655.16	ENSMUSG00000007655.16	Cav1	chr6:17197750-17385604	0	0	0	0	0	0
1114	ENSMUSG00000007656.13	ENSMUSG00000007656.13	Arpp19	chr9:75037613-75060313	285.761	257.359	261.827	221.548	274.786	286.967
1115	ENSMUSG00000007659.18	ENSMUSG00000007659.18	Bcl2l1	chr2:152780667-152831728	139.549	123.95	149.54	106.304	113.692	81.9363
1116	ENSMUSG00000007670.10	ENSMUSG00000007670.10	Khsrp	chr17:57011468-57031522	159.082	142.914	140.694	146.376	139.233	121.657
1117	ENSMUSG00000007682.6	ENSMUSG00000007682.6	Dio2	chr12:90724551-90969798	0.0131211	0	0	0	0	0.0274066
1118	ENSMUSG00000007721.6	ENSMUSG00000007721.6	Ccdc124	chr8:70868226-70873935	83.9787	80.5744	75.204	82.2991	84.8544	70.459
1119	ENSMUSG00000007739.10	ENSMUSG00000007739.10	Cct4	chr11:22990518-23003780	231.215	308.727	310.49	285.479	288.333	311.953
1120	ENSMUSG00000007777.9	ENSMUSG00000007777.9	0610009B22Rik	chr11:51685385-51688874	6.534	10.2019	6.28841	10.1456	11.3292	10.1657
1121	ENSMUSG00000007783.10	ENSMUSG00000007783.10	Cpt1c	chr7:44959371-44974851	0.772249	0.563863	2.10091	0.0880451	0.0299343	0.0913937
1122	ENSMUSG00000007805.4	ENSMUSG00000007805.4	Twist2	chr1:91798527-91848028	0	0	0	0	0	0
1123	ENSMUSG00000007812.16	ENSMUSG00000007812.16	Zfp655	chr5:145231714-145247302	8.33662	8.90896	6.93981	7.66564	7.2053	5.06004
1124	ENSMUSG00000007815.13	ENSMUSG00000007815.13	Rhoa	chr9:108302957-108338273	278.304	249.755	260.834	255.136	242.145	232.956
1125	ENSMUSG00000007817.15	ENSMUSG00000007817.15	Zmiz1	chr14:25257522-25666743	39.1162	36.3014	40.4087	46.4662	43.7388	40.2689
1126	ENSMUSG00000007827.10	ENSMUSG00000007827.10	Ankrd26	chr6:118501307-118562226	0.416142	1.00538	0.984697	0.58267	1.14952	0.915131
1127	ENSMUSG00000007833.15	ENSMUSG00000007833.15	Aldh16a1	chr7:45140683-45160065	23.9268	13.353	9.24954	19.6938	16.3123	12.9504
1128	ENSMUSG00000007836.6	ENSMUSG00000007836.6	Hnrnpa0	chr13:58125878-58128556	261.609	253.565	196.667	229.165	224.239	168.794
1129	ENSMUSG00000007837.11	ENSMUSG00000007837.11	Prrg2	chr7:45053583-45078210	2.46966	1.94661	1.91689	2.77019	3.41641	2.72368
1130	ENSMUSG00000007850.16	ENSMUSG00000007850.16	Hnrnph1	chr11:50376989-50386528	80.7065	90.3674	116.235	113.673	79.8732	103.91
1131	ENSMUSG00000007867.9	ENSMUSG00000007867.9	Ift43	chr12:86082540-86162459	0	0.249337	0.126745	0.893002	0	0.514401
1132	ENSMUSG00000007872.3	ENSMUSG00000007872.3	Id3	chr4:136143496-136145755	70.5448	58.4929	44.2859	70.3689	67.293	64.4343
1133	ENSMUSG00000007877.2	ENSMUSG00000007877.2	Tcap	chr11:98383810-98384953	0.195174	0	0	0.196066	0.0968772	0
1134	ENSMUSG00000007880.16	ENSMUSG00000007880.16	Arid1a	chr4:133679007-133756769	57.8851	45.996	49.9138	65.68	50.7934	54.1378
1135	ENSMUSG00000007888.15	ENSMUSG00000007888.15	Crlf1	chr8:70493157-70504081	0.416449	1.05523	0.418604	1.07471	0.478436	0.421244
1136	ENSMUSG00000007891.16	ENSMUSG00000007891.16	Ctsd	chr7:142325836-142388038	89.6901	91.4188	93.9346	89.9436	93.82	84.0337
1137	ENSMUSG00000007892.8	ENSMUSG00000007892.8	Rplp1	chr9:61913283-61914542	5448.92	5311.29	4662.22	4467.79	5371.13	4775.19
1138	ENSMUSG00000007907.4	ENSMUSG00000007907.4	Cabs1	chr5:87908578-88008534	0	0	0	0	0	0
1139	ENSMUSG00000007908.14	ENSMUSG00000007908.14	Hmgcll1	chr9:75775363-76136350	0	0	0	0	0	0
1140	ENSMUSG00000007944.8	ENSMUSG00000007944.8	Ttc9b	chr7:27653914-27674598	0.436324	0.434759	0.515012	0.637316	0.393076	0.660657
1141	ENSMUSG00000007946.11	ENSMUSG00000007946.11	Phox2a	chr7:101818312-101857194	0.0520663	0.0518968	0.174591	0	0.0516156	0.395477
1142	ENSMUSG00000007950.9	ENSMUSG00000007950.9	Abhd8	chr8:71456704-71463655	59.9501	57.006	41.6719	62.4459	55.7778	51.6974
1143	ENSMUSG00000007987.12	ENSMUSG00000007987.12	Ift22	chr5:136908149-136915404	9.29625	8.44587	6.58123	8.72465	8.55735	8.26236
1144	ENSMUSG00000007989.7	ENSMUSG00000007989.7	Fzd3	chr14:65192448-65262463	0.0117653	0.029281	0.0235014	0.00590602	0.0174705	0.0737899
1145	ENSMUSG00000008028.15	ENSMUSG00000008028.15	1700008O03Rik	chr7:44310252-44400187	0.652707	1.01035	0.441276	0.513974	0	0
1146	ENSMUSG00000008035.12	ENSMUSG00000008035.12	Mid1ip1	chrX:10707175-10719690	16.7082	19.347	18.9158	17.9192	30.683	28.5899
1147	ENSMUSG00000008036.11	ENSMUSG00000008036.11	Ap2s1	chr7:16738409-16749294	197.236	181.981	157.491	171.248	191.723	155.973
1148	ENSMUSG00000008090.14	ENSMUSG00000008090.14	Fgfrl1	chr5:108692381-108706924	2.75331	3.89363	2.51227	4.7884	1.71377	1.99091
1149	ENSMUSG00000008129.14	ENSMUSG00000008129.14	4930432K21Rik	chr8:84148024-84172590	2.75994	2.66395	4.46433	3.95021	4.28042	2.75918
1150	ENSMUSG00000008136.14	ENSMUSG00000008136.14	Fhl2	chr1:43123073-43196984	2.58303	1.34101	1.55864	1.8375	1.01305	1.56752
1151	ENSMUSG00000008140.17	ENSMUSG00000008140.17	Emc10	chr7:44489936-44496529	140.071	103.876	101.494	122.124	131.907	122.413
1152	ENSMUSG00000008153.11	ENSMUSG00000008153.11	Clstn3	chr6:124430758-124464794	0.12608	0.191379	0.0209855	0.272607	0.249743	0.752949
1153	ENSMUSG00000008167.14	ENSMUSG00000008167.14	Fbxw9	chr8:85036914-85067124	5.90313	5.97392	5.422	4.6819	4.53266	3.00951
1154	ENSMUSG00000008193.13	ENSMUSG00000008193.13	Spib	chr7:44525992-44532071	2.3899	0.198173	0.865372	0.595648	0.0844616	0.533266
1155	ENSMUSG00000008200.14	ENSMUSG00000008200.14	Fnbp4	chr2:90745369-90781021	35.4251	35.4667	47.2453	44.4345	34.1213	43.0416
1156	ENSMUSG00000008206.16	ENSMUSG00000008206.16	Cers4	chr8:4493025-4538187	7.26262	3.74294	5.79989	4.75138	6.06175	5.88288
1157	ENSMUSG00000008226.14	ENSMUSG00000008226.14	Scrn3	chr2:73271924-73337818	2.87652	2.33078	1.38162	2.92994	1.48623	2.03093
1158	ENSMUSG00000008301.11	ENSMUSG00000008301.11	Phax	chr18:56509686-56587712	18.5986	25.6233	29.8204	23.4964	26.1468	34.4254
1159	ENSMUSG00000008305.18	ENSMUSG00000008305.18	Tle1	chr4:72117141-72200919	6.63327	10.029	7.89522	4.92568	7.39172	6.20609
1160	ENSMUSG00000008307.11	ENSMUSG00000008307.11	1700109H08Rik	chr5:3571565-3680325	0.507568	0.288972	0.878292	0.801259	0.817894	0.546097
1161	ENSMUSG00000008318.10	ENSMUSG00000008318.10	Relt	chr7:100845846-100863446	18.9735	17.1712	14.2893	15.7702	16.3978	16.913
1162	ENSMUSG00000008333.12	ENSMUSG00000008333.12	Snrpb2	chr2:143063038-143072853	60.3246	59.4269	75.3958	67.0527	70.6412	87.4432
1163	ENSMUSG00000008348.9	ENSMUSG00000008348.9	Ubc	chr5:125385964-125390554	5.74782	9.78297	4.73832	6.3518	15.3694	17.1463
1164	ENSMUSG00000008373.16	ENSMUSG00000008373.16	Prpf31	chr7:3629984-3644887	99.3637	98.2287	93.202	86.7469	100.647	92.7754
1165	ENSMUSG00000008384.8	ENSMUSG00000008384.8	Sertad1	chr7:27486909-27490316	25.7972	26.9235	23.0042	28.6868	24.9559	26.4027
1166	ENSMUSG00000008393.9	ENSMUSG00000008393.9	Carhsp1	chr16:8633228-8672155	15.9126	14.0861	17.5511	10.0315	10.8011	12.3191
1167	ENSMUSG00000008398.15	ENSMUSG00000008398.15	Elk3	chr10:93160874-93311135	37.797	32.2781	40.2549	31.309	24.855	38.0551
1168	ENSMUSG00000008429.8	ENSMUSG00000008429.8	Herpud2	chr9:25108131-25151820	17.4802	20.3405	19.2474	21.0023	17.839	20.4731
1169	ENSMUSG00000008435.15	ENSMUSG00000008435.15	Rdh13	chr7:4424769-4445649	9.91361	8.9276	12.3821	11.866	12.3035	10.535
1170	ENSMUSG00000008438.3	ENSMUSG00000008438.3	Adam21	chr12:81558583-81568474	0	0	0	0	0	0
1171	ENSMUSG00000008450.8	ENSMUSG00000008450.8	Nutf2	chr8:105860579-105879330	183.062	184.455	193.055	173.9	171.798	165.168
1172	ENSMUSG00000008461.6	ENSMUSG00000008461.6	Fut1	chr7:45617288-45621059	0	0	0	0	0	0
1173	ENSMUSG00000008475.13	ENSMUSG00000008475.13	Arpc5	chr1:152766541-152775597	188.843	171.987	198.568	201.871	174.337	197.904
1174	ENSMUSG00000008482.8	ENSMUSG00000008482.8	Rnf151	chr17:24715838-24718057	0.0739989	0.0738017	0	0.297303	0.0734076	0.460245
1175	ENSMUSG00000008489.18	ENSMUSG00000008489.18	Elavl2	chr4:91250762-91400785	0	0	0	0	0	0
1176	ENSMUSG00000008496.19	ENSMUSG00000008496.19	Pou2f2	chr7:25087343-25179726	38.1778	34.7816	31.2109	44.3129	28.6894	31.6026
1177	ENSMUSG00000008540.11	ENSMUSG00000008540.11	Mgst1	chr6:138140315-138156755	0	0.535974	0	0.134779	0	0
1178	ENSMUSG00000008575.17	ENSMUSG00000008575.17	Nfib	chr4:82290172-82705750	0	0	0	0	0	0
1179	ENSMUSG00000008590.4	ENSMUSG00000008590.4	Htr3b	chr9:48935007-48964990	0	0	0	0	0.0329419	0
1180	ENSMUSG00000008601.12	ENSMUSG00000008601.12	Rab25	chr3:88542028-88548300	0.36258	0	0.633383	0.333439	0.547119	0
1181	ENSMUSG00000008604.11	ENSMUSG00000008604.11	Ubqln4	chr3:88553757-88569725	95.6927	85.9683	81.9941	74.1908	71.0393	63.7563
1182	ENSMUSG00000008658.16	ENSMUSG00000008658.16	Rbfox1	chr16:5885354-7411526	0	0	0	0	0	0
1183	ENSMUSG00000008668.14	ENSMUSG00000008668.14	Rps18	chr17:33951998-33966984	3258.74	3265.53	2852.12	2681.14	3350.72	2998.54
1184	ENSMUSG00000008682.13	ENSMUSG00000008682.13	Rpl10	chrX:74270811-74273135	2001.46	1914.62	1747.18	1788.2	1962.32	1854.97
1185	ENSMUSG00000008683.16	ENSMUSG00000008683.16	Rps15a	chr7:118104371-118116188	1584.35	1533.34	1380.54	1506.98	1575.35	1344.28
1186	ENSMUSG00000008690.15	ENSMUSG00000008690.15	Ncaph2	chr15:89355718-89377039	87.1196	83.3934	75.2351	72.4179	76.6036	71.9434
1187	ENSMUSG00000008730.17	ENSMUSG00000008730.17	Hipk1	chr3:103739365-103791563	27.5305	39.2027	33.6729	40.1002	37.2333	40.6677
1188	ENSMUSG00000008734.9	ENSMUSG00000008734.9	Gprc5b	chr7:118740225-118995211	0.895869	1.29289	0.171231	1.36366	1.26677	0.897065
1189	ENSMUSG00000008763.16	ENSMUSG00000008763.16	Man1a2	chr3:100562207-100685503	7.57418	16.149	14.1006	13.6363	16.152	18.1008
1190	ENSMUSG00000008789.10	ENSMUSG00000008789.10	Ceacam5	chr7:17713237-17761132	0	0	0	0	0	0
1191	ENSMUSG00000008813.13	ENSMUSG00000008813.13	Tppp2	chr14:51918424-51920700	0	0	0	0	0	0
1192	ENSMUSG00000008822.15	ENSMUSG00000008822.15	Acyp1	chr12:85272397-85288438	15.6792	16.9508	13.7129	14.0091	14.8491	18.0445
1193	ENSMUSG00000008843.4	ENSMUSG00000008843.4	Cldn13	chr5:134914248-134915526	0	0	0	0	0	0
1194	ENSMUSG00000008845.9	ENSMUSG00000008845.9	Cd163	chr6:124304655-124330527	0	0	0	0.0175651	0	0
1195	ENSMUSG00000008855.17	ENSMUSG00000008855.17	Hdac5	chr11:102194431-102230166	23.2183	19.1852	18.8788	19.5422	15.7858	18.0986
1196	ENSMUSG00000008859.8	ENSMUSG00000008859.8	Rala	chr13:17880570-17944239	11.1466	11.2237	19.6243	16.5644	16.9332	18.3591
1197	ENSMUSG00000008874.3	ENSMUSG00000008874.3	Clec3a	chr8:114418085-114425846	0	0	0	0	0	0
1198	ENSMUSG00000008892.12	ENSMUSG00000008892.12	Vdac3	chr8:22577074-22593813	72.2084	81.5998	75.6733	63.3853	74.8451	71.1422
1199	ENSMUSG00000008932.9	ENSMUSG00000008932.9	Slc1a7	chr4:107968331-108013532	0	0	0	0	0	0
1200	ENSMUSG00000008958.14	ENSMUSG00000008958.14	Vps72	chr3:95111021-95123051	52.564	51.3604	50.8253	48.9522	50.1329	49.115
1201	ENSMUSG00000008976.16	ENSMUSG00000008976.16	Gabpa	chr16:84827865-84863779	10.594	14.4698	16.4525	18.2901	14.2687	18.9199
1202	ENSMUSG00000008999.7	ENSMUSG00000008999.7	Bmp7	chr2:172868011-172940321	0.657612	1.95095	1.928	1.2567	3.31219	3.27561
1203	ENSMUSG00000009013.5	ENSMUSG00000009013.5	Dynll1	chr5:115297109-115300999	341.674	309.633	337.757	374.693	376.145	389.098
1204	ENSMUSG00000009030.14	ENSMUSG00000009030.14	Pdcl	chr2:37350073-37359332	7.49664	9.82735	10.2903	9.82825	10.5783	13.259
1205	ENSMUSG00000009035.15	ENSMUSG00000009035.15	Tmem184b	chr15:79360683-79403569	42.5603	33.4457	37.0363	41.528	38.6162	37.5463
1206	ENSMUSG00000009047.3	ENSMUSG00000009047.3	Gm5965	chr16:88777895-88778528	0	0	0	0	0	0
1207	ENSMUSG00000009070.14	ENSMUSG00000009070.14	Rsph14	chr10:74957476-75032586	0	0	0	0	0	0
1208	ENSMUSG00000009073.16	ENSMUSG00000009073.16	Nf2	chr11:4765844-4849536	39.0811	41.1827	43.0712	38.0126	46.046	38.9813
1209	ENSMUSG00000009075.2	ENSMUSG00000009075.2	Cabp7	chr11:4704677-4746778	5.51222	3.74116	3.93239	4.34893	3.87061	5.77624
1210	ENSMUSG00000009076.10	ENSMUSG00000009076.10	Zmat5	chr11:4704677-4746778	54.2243	43.7857	42.4355	44.4827	44.7099	57.2685
1211	ENSMUSG00000009079.16	ENSMUSG00000009079.16	Ewsr1	chr11:5069688-5106093	287.223	283.331	298.497	319.951	286.955	317.581
1212	ENSMUSG00000009090.17	ENSMUSG00000009090.17	Ap1b1	chr11:4986823-5042791	51.5796	39.7649	40.0127	48.4288	46.0526	41.5244
1213	ENSMUSG00000009092.5	ENSMUSG00000009092.5	Derl3	chr10:75893412-75895941	2.18713	2.06587	2.49789	2.00581	1.50018	1.10647
1214	ENSMUSG00000009093.7	ENSMUSG00000009093.7	Gstt4	chr10:75814942-75822543	0	0	0	0.297247	0	0
1215	ENSMUSG00000009097.10	ENSMUSG00000009097.10	Tbx1	chr16:18580978-18590671	0	0	0	0	0.201012	0
1216	ENSMUSG00000009108.15	ENSMUSG00000009108.15	Gnat2	chr3:108092788-108101432	1.73633	0.3983	0.862233	0.691225	1.20541	0.883979
1217	ENSMUSG00000009112.4	ENSMUSG00000009112.4	Bcl2l13	chr6:120836211-120916853	43.7706	29.7667	28.1196	32.7165	33.3154	27.4178
1218	ENSMUSG00000009114.17	ENSMUSG00000009114.17	2610028H24Rik	chr10:76449080-76515857	0.406005	0.173461	0.173782	0.17475	0.402563	0.66266
1219	ENSMUSG00000009115.5	ENSMUSG00000009115.5	Spatc1l	chr10:76562271-76570532	0.084993	0	0.169774	0	0	0
1220	ENSMUSG00000009145.6	ENSMUSG00000009145.6	Dqx1	chr6:83057843-83067318	1.17634	0.863103	1.41846	2.0128	0.715282	1.10957
1221	ENSMUSG00000009185.2	ENSMUSG00000009185.2	Ccl8	chr11:82115184-82116799	0	0	0	0	0	0
1222	ENSMUSG00000009207.15	ENSMUSG00000009207.15	Lnpk	chr2:74520290-74584544	5.71629	8.91666	10.4632	8.76341	9.51804	10.269
1223	ENSMUSG00000009210.10	ENSMUSG00000009210.10	Prr29	chr11:106365471-106377558	0	0	0	0.206094	0	0
1224	ENSMUSG00000009214.9	ENSMUSG00000009214.9	Mymk	chr2:27061635-27072179	0	0	0	0	0	0
1225	ENSMUSG00000009216.7	ENSMUSG00000009216.7	Fam163b	chr2:27110379-27142491	0	0	0	0	0	0
1226	ENSMUSG00000009246.14	ENSMUSG00000009246.14	Trpm5	chr7:143069152-143094642	0.690767	0.138024	0.413932	0	0.137319	0.284192
1227	ENSMUSG00000009248.6	ENSMUSG00000009248.6	Ascl2	chr7:142966828-142969264	0	0.470197	0.208595	0.157323	0.233596	0.24614
1228	ENSMUSG00000009281.6	ENSMUSG00000009281.6	Rarres2	chr6:48554795-48572789	3.46484	2.09001	2.63507	3.19192	3.27525	2.35166
1229	ENSMUSG00000009291.13	ENSMUSG00000009291.13	Pttg1ip	chr10:77581719-77598732	24.0678	17.6783	18.8174	23.1445	16.3454	17.797
1230	ENSMUSG00000009292.18	ENSMUSG00000009292.18	Trpm2	chr10:77907721-77970563	0.0278827	0	0	0	0	0
1231	ENSMUSG00000009293.17	ENSMUSG00000009293.17	Ube2g2	chr10:77606096-77645993	42.1255	37.1226	31.2135	35.2489	36.6986	34.2343
1232	ENSMUSG00000009350.13	ENSMUSG00000009350.13	Mpo	chr11:87793580-87804413	2.40109	0.94882	0.299132	1.81312	0.494572	3.43214
1233	ENSMUSG00000009356.12	ENSMUSG00000009356.12	Lpo	chr11:87806427-87828289	0	0.0537595	0	0.0270967	0.0267316	0.0281352
1234	ENSMUSG00000009376.15	ENSMUSG00000009376.15	Met	chr6:17463799-17573980	0	0	0	0	0	0
1235	ENSMUSG00000009378.3	ENSMUSG00000009378.3	Slc16a12	chr19:34668402-34747289	0	0	0	0	0	0
1236	ENSMUSG00000009394.13	ENSMUSG00000009394.13	Syn2	chr6:115134901-115282006	0	0	0	0	0	0
1237	ENSMUSG00000009406.13	ENSMUSG00000009406.13	Elk1	chrX:20933394-20986737	8.1735	6.83123	7.08713	7.90433	7.89664	6.68948
1238	ENSMUSG00000009418.15	ENSMUSG00000009418.15	Nav1	chr1:135434579-135688105	0.029913	0.0302444	0.327193	0.217019	0.102306	0.0631543
1239	ENSMUSG00000009470.17	ENSMUSG00000009470.17	Tnpo1	chr13:98839018-98926384	44.398	49.3777	57.7892	55.181	55.6998	55.2764
1240	ENSMUSG00000009471.4	ENSMUSG00000009471.4	Myod1	chr7:46376473-46379099	0	0	0	0	0	0
1241	ENSMUSG00000009487.10	ENSMUSG00000009487.10	Otog	chr7:46240986-46311434	0.0149792	0	0	0	0	0.00782737
1242	ENSMUSG00000009535.13	ENSMUSG00000009535.13	Rnmt	chr18:68300354-68324852	23.9913	30.0198	30.8619	27.4586	22.74	28.2949
1243	ENSMUSG00000009545.14	ENSMUSG00000009545.14	Kcnq1	chr7:143106361-143427042	0	0	0	0	0	0
1244	ENSMUSG00000009549.14	ENSMUSG00000009549.14	Srp14	chr2:118475849-118479711	98.3894	92.6406	98.3124	107.214	96.3402	92.6235
1245	ENSMUSG00000009551.2	ENSMUSG00000009551.2	6330409D20Rik	chr2:32721054-32755512	0.318346	0	0.159029	0	0.078964	0.164887
1246	ENSMUSG00000009555.16	ENSMUSG00000009555.16	Cdk9	chr2:32705783-32713076	103.006	95.897	86.8424	106.952	109.878	82.3369
1247	ENSMUSG00000009563.16	ENSMUSG00000009563.16	Tor2a	chr2:32757025-32775633	45.8144	42.3205	36.0382	37.6307	39.1565	34.0492
1248	ENSMUSG00000009566.12	ENSMUSG00000009566.12	Fpgs	chr2:32646594-32704145	42.052	44.7301	44.2203	30.4383	38.8891	34.5493
1249	ENSMUSG00000009569.14	ENSMUSG00000009569.14	Mkl2	chr16:13256480-13468755	5.90677	4.80128	5.94615	7.15315	5.12812	6.79984
1250	ENSMUSG00000009575.14	ENSMUSG00000009575.14	Cbx5	chr15:103191543-103239816	21.1405	26.1321	30.6829	29.2314	25.4118	31.1518
1251	ENSMUSG00000009580.15	ENSMUSG00000009580.15	Odam	chr5:87885028-87894174	0	0	0	0	0	0
1252	ENSMUSG00000009585.18	ENSMUSG00000009585.18	Apobec3	chr15:79889531-79971119	47.114	113.85	50.5824	144.026	54.0035	61.6292
1253	ENSMUSG00000009588.9	ENSMUSG00000009588.9	St6galnac1	chr11:116765024-116775507	0	0	0	0	0	0
1254	ENSMUSG00000009596.9	ENSMUSG00000009596.9	Taf7l	chrX:134460117-134476490	0	0	0	0	0	0
1255	ENSMUSG00000009614.16	ENSMUSG00000009614.16	Sardh	chr2:27188392-27248337	0.145266	0.636402	0.382425	0.130286	0.380467	0.52578
1256	ENSMUSG00000009621.18	ENSMUSG00000009621.18	Vav2	chr2:27262103-27427033	11.8205	9.51352	7.61254	10.1022	7.82211	7.05809
1257	ENSMUSG00000009628.14	ENSMUSG00000009628.14	Tex15	chr8:33516737-33585582	0.181705	0.472722	0.404218	0.599817	0.553994	0.490213
1258	ENSMUSG00000009630.10	ENSMUSG00000009630.10	Ppp2cb	chr8:33599624-33619441	72.911	67.9045	71.3771	70.7885	70.9177	68.3491
1259	ENSMUSG00000009633.3	ENSMUSG00000009633.3	G0s2	chr1:193203037-193343878	0	0.108465	0	0	0.323697	0
1260	ENSMUSG00000009640.11	ENSMUSG00000009640.11	Dmap1	chr4:117674680-117682273	24.5095	20.1633	21.0273	23.1153	19.6056	20.5717
1261	ENSMUSG00000009646.13	ENSMUSG00000009646.13	Pla2g12b	chr10:59403659-59421976	0	0	0	0	0	0
1262	ENSMUSG00000009647.13	ENSMUSG00000009647.13	Mcu	chr10:59446983-59616692	34.215	36.2193	43.1195	31.0563	37.6171	37.1143
1263	ENSMUSG00000009654.4	ENSMUSG00000009654.4	Oit3	chr10:59422957-59441778	0	0.0582127	0.116732	0	0.0868387	0.0913669
1264	ENSMUSG00000009670.11	ENSMUSG00000009670.11	Tex11	chrX:100838647-101059667	0	0	0	0	0.0716645	0
1265	ENSMUSG00000009681.10	ENSMUSG00000009681.10	Bcr	chr10:75060591-75184921	13.2964	11.5685	10.8669	13.6434	18.0592	13.4154
1266	ENSMUSG00000009687.14	ENSMUSG00000009687.14	Fxyd5	chr7:31032721-31042481	1352.44	1173.8	1217.72	1305.99	1149.81	1432.22
1267	ENSMUSG00000009731.4	ENSMUSG00000009731.4	Kcnd1	chrX:7822288-7838280	0.550893	0.288381	0.332645	1.1853	0.258103	0.544361
1268	ENSMUSG00000009733.9	ENSMUSG00000009733.9	Tfcp2	chr15:100498011-100552008	5.24919	6.28928	4.86653	6.14296	7.82474	7.0725
1269	ENSMUSG00000009734.18	ENSMUSG00000009734.18	Pou6f2	chr13:18121097-18397686	0	0	0	0	0	0
1270	ENSMUSG00000009739.17	ENSMUSG00000009739.17	Pou6f1	chr15:100575317-100599984	3.54776	1.66914	1.62004	3.83986	3.67598	3.29277
1271	ENSMUSG00000009741.15	ENSMUSG00000009741.15	Ubp1	chr9:113930933-114046191	28.3095	26.041	32.1458	29.1372	27.4052	32.281
1272	ENSMUSG00000009772.15	ENSMUSG00000009772.15	Nuak2	chr1:132316125-132333488	1.74832	1.33616	1.74424	1.14606	2.72046	2.29907
1273	ENSMUSG00000009828.15	ENSMUSG00000009828.15	Ick	chr9:78109191-78172107	6.66965	6.57991	5.64579	8.24364	7.86582	7.55555
1274	ENSMUSG00000009863.14	ENSMUSG00000009863.14	Sdhb	chr4:140961202-140979193	169.512	207.508	178.715	186.85	247.108	215.169
1275	ENSMUSG00000009876.13	ENSMUSG00000009876.13	Cox4i2	chr2:152754172-152765037	0	0.137587	0.137579	0	0	0
1276	ENSMUSG00000009894.15	ENSMUSG00000009894.15	Snap47	chr11:59407133-59458567	25.9927	23.0983	22.5441	23.5625	22.9765	24.6116
1277	ENSMUSG00000009900.7	ENSMUSG00000009900.7	Wnt3a	chr11:59248032-59290752	0	0	0	0	0	0
1278	ENSMUSG00000009905.5	ENSMUSG00000009905.5	Kdsr	chr1:106720458-106759727	3.85452	3.03234	3.99252	3.35661	2.76998	4.50933
1279	ENSMUSG00000009907.17	ENSMUSG00000009907.17	Vps4b	chr1:106764070-106796728	19.2707	24.7022	22.0066	26.5165	21.0842	26.9982
1280	ENSMUSG00000009927.9	ENSMUSG00000009927.9	Rps25	chr9:44403697-44418569	3208.61	2970.08	2871.4	2503.85	3313.31	3428.85
1281	ENSMUSG00000009941.10	ENSMUSG00000009941.10	Nxf2	chrX:134944525-134964754	0	0.138414	0.138839	0.104629	0.0332116	0.0946304
1282	ENSMUSG00000009995.17	ENSMUSG00000009995.17	Taz	chrX:74273216-74290151	28.6099	23.0156	18.8164	24.6938	21.3844	20.7261
1283	ENSMUSG00000010021.13	ENSMUSG00000010021.13	Kif19a	chr11:114765387-114790739	0	0	0.0834023	0	0	0.0372455
1284	ENSMUSG00000010025.19	ENSMUSG00000010025.19	Aldh3a2	chr11:61223416-61267464	9.79168	9.43224	10.6717	10.6218	8.29686	8.91705
1285	ENSMUSG00000010044.12	ENSMUSG00000010044.12	Zmynd10	chr9:107547297-107551319	0.612569	0.461385	0.177037	0	0.122855	0.244569
1286	ENSMUSG00000010045.2	ENSMUSG00000010045.2	Tmem115	chr9:107533944-107538673	22.0009	22.5445	20.4276	24.4242	23.0054	18.8808
1287	ENSMUSG00000010047.12	ENSMUSG00000010047.12	Hyal2	chr9:107551554-107572779	27.9786	18.3945	17.8832	24.8443	21.3733	20.5339
1288	ENSMUSG00000010048.10	ENSMUSG00000010048.10	Ifrd2	chr9:107587641-107593385	123.837	119.286	106.335	116.587	121.673	94.3426
1289	ENSMUSG00000010051.15	ENSMUSG00000010051.15	Hyal1	chr9:107575819-107587425	0.431905	0.124265	0.198484	0.287762	0.267491	0.49739
1290	ENSMUSG00000010054.4	ENSMUSG00000010054.4	Tusc2	chr9:107551554-107572779	50.137	39.7872	42.7207	38.5719	39.2215	40.3562
1291	ENSMUSG00000010057.8	ENSMUSG00000010057.8	Nprl2	chr9:107542225-107545706	18.9659	12.859	14.3912	17.2413	14.7683	18.0726
1292	ENSMUSG00000010064.15	ENSMUSG00000010064.15	Slc38a3	chr9:107650633-107669530	0	0.164267	0.147507	0	0	0
1293	ENSMUSG00000010066.15	ENSMUSG00000010066.15	Cacna2d2	chr9:107399611-107529343	0.251302	0.460331	0.411103	0.67399	0.330858	0.173899
1294	ENSMUSG00000010067.13	ENSMUSG00000010067.13	Rassf1	chr9:107551554-107572779	13.1056	12.9468	11.5513	14.1025	14.5217	16.4791
1295	ENSMUSG00000010080.15	ENSMUSG00000010080.15	Epn3	chr11:94489598-94499974	0	0	0	0	0	0
1296	ENSMUSG00000010086.17	ENSMUSG00000010086.17	Rnf112	chr11:61448441-61454131	0	0	0	0	0	0
1297	ENSMUSG00000010095.13	ENSMUSG00000010095.13	Slc3a2	chr19:8706881-8723369	150.045	129.344	135.883	119.186	121.689	113.559
1298	ENSMUSG00000010097.14	ENSMUSG00000010097.14	Nxf1	chr19:8757072-8772475	121.609	100.853	130.501	113.763	90.8668	109.128
1299	ENSMUSG00000010110.17	ENSMUSG00000010110.17	Stx5a	chr19:8741412-8756069	32.3437	23.4606	26.5758	38.6427	25.268	28.8778
1300	ENSMUSG00000010122.14	ENSMUSG00000010122.14	Slc47a1	chr11:61343400-61378345	0	0	0	0	0	0
1301	ENSMUSG00000010136.14	ENSMUSG00000010136.14	Pifo	chr3:105996956-106032814	0	0.208306	0.104205	0.419315	0.725287	0.311618
1302	ENSMUSG00000010142.12	ENSMUSG00000010142.12	Tnfrsf13b	chr11:61126754-61149372	30.8811	21.1101	26.2218	32.5239	26.903	27.9752
1303	ENSMUSG00000010154.7	ENSMUSG00000010154.7	Spire2	chr8:119910359-124345724	0.379591	0.822633	0.448048	0.55443	0.478677	0.468901
1304	ENSMUSG00000010175.13	ENSMUSG00000010175.13	Prox1	chr1:190118034-190217276	0	0	0	0	0	0
1305	ENSMUSG00000010205.11	ENSMUSG00000010205.11	Raver1	chr9:21062392-21131243	221.885	175.328	177.436	205.529	182.545	167.426
1306	ENSMUSG00000010277.7	ENSMUSG00000010277.7	2610507B11Rik	chr11:78261751-78290623	58.0364	63.1026	63.6334	56.8983	58.7248	58.7198
1307	ENSMUSG00000010290.7	ENSMUSG00000010290.7	AI597479	chr1:43098709-43115947	6.66408	7.26708	8.00951	8.68734	8.36802	8.57768
1308	ENSMUSG00000010307.7	ENSMUSG00000010307.7	Tmem86a	chr7:47050600-47054777	0.810255	0.762607	0.989074	0.768478	0.401668	1.1707
1309	ENSMUSG00000010311.15	ENSMUSG00000010311.15	Optc	chr1:133897198-133921414	0	0	0.0531055	0.0916066	0	0
1310	ENSMUSG00000010342.16	ENSMUSG00000010342.16	Tex14	chr11:87405064-87555823	0.0484224	0.0160727	0.0161207	0.016206	0.0159835	0
1311	ENSMUSG00000010358.13	ENSMUSG00000010358.13	Ifi35	chr11:101448406-101458698	48.6819	43.3825	40.078	38.8154	40.7711	35.3414
1312	ENSMUSG00000010362.9	ENSMUSG00000010362.9	Rdm1	chr11:101627194-101636100	4.11629	4.18499	3.71599	3.41494	4.83205	3.60511
1313	ENSMUSG00000010376.15	ENSMUSG00000010376.15	Nedd8	chr14:55662262-55681820	238.71	235.55	211.199	190.227	228.211	287.431
1314	ENSMUSG00000010392.8	ENSMUSG00000010392.8	Gosr1	chr11:76726601-76763579	10.2517	12.2078	22.3585	19.027	13.225	18.682
1315	ENSMUSG00000010406.12	ENSMUSG00000010406.12	Mrpl52	chr14:54426908-54429756	417.483	361.893	363.552	396.529	394.959	357.102
1316	ENSMUSG00000010435.7	ENSMUSG00000010435.7	Spaca7	chr8:12554271-12600744	0	0	0	0	0	0
1317	ENSMUSG00000010453.12	ENSMUSG00000010453.12	Kansl3	chr1:36335729-36369181	18.52	15.8892	14.3314	15.3774	14.8334	16.8874
1318	ENSMUSG00000010461.15	ENSMUSG00000010461.15	Eya4	chr10:23102962-23350786	0	0	0	0	0	0
1319	ENSMUSG00000010476.14	ENSMUSG00000010476.14	Ebf3	chr7:137193672-137314445	0	0	0	0	0	0
1320	ENSMUSG00000010492.10	ENSMUSG00000010492.10	Uckl1os	chr2:181569148-181655660	1.75498	0.948841	0.837317	2.55333	1.55208	3.07482
1321	ENSMUSG00000010505.16	ENSMUSG00000010505.16	Myt1	chr2:181763331-181827797	0	0	0	0	0	0
1322	ENSMUSG00000010517.7	ENSMUSG00000010517.7	Faf1	chr4:109676587-109963960	15.8197	18.5313	17.9707	14.2414	16.147	16.2098
1323	ENSMUSG00000010529.6	ENSMUSG00000010529.6	Gm266	chr12:111442468-111500840	0	0	0	0	0	0
1324	ENSMUSG00000010538.14	ENSMUSG00000010538.14	Tsacc	chr3:88242873-88296999	3.01436	2.55786	0.751806	4.35683	3.3722	4.42514
1325	ENSMUSG00000010554.14	ENSMUSG00000010554.14	Mettl16	chr11:74770829-74828525	26.2728	32.0721	33.7789	33.9288	30.987	33.4339
1326	ENSMUSG00000010592.9	ENSMUSG00000010592.9	Dazl	chr17:50279394-50293636	0.0280693	0.0279598	0	0	0	0
1327	ENSMUSG00000010601.14	ENSMUSG00000010601.14	Apol7a	chr15:77388218-77399110	0	0	0	0	0	0
1328	ENSMUSG00000010607.8	ENSMUSG00000010607.8	Pigyl	chr9:22156845-22158358	20.3867	17.8807	19.4818	22.992	26.2475	21.8511
1329	ENSMUSG00000010608.15	ENSMUSG00000010608.15	Rbm25	chr12:83631235-83683123	19.3101	35.7271	41.7129	31.5364	33.8517	42.7086
1330	ENSMUSG00000010609.15	ENSMUSG00000010609.15	Psen2	chr1:180227003-180274963	32.9772	24.0651	23.0553	29.2891	28.8122	26.3228
1331	ENSMUSG00000010651.4	ENSMUSG00000010651.4	Acaa1b	chr9:119102477-119157093	0	0	0.0492222	0.0494938	0	0
1332	ENSMUSG00000010660.3	ENSMUSG00000010660.3	Plcd1	chr9:119071526-119093502	0	0	0.02988	0.0300393	0	0
1333	ENSMUSG00000010663.4	ENSMUSG00000010663.4	Fads1	chr19:10182887-10196870	13.8562	15.9839	16.074	12.9369	15.9851	14.2891
1334	ENSMUSG00000010721.15	ENSMUSG00000010721.15	Lmbr1	chr5:29229801-29378390	1.07045	1.68875	1.43045	1.56376	1.3126	1.31867
1335	ENSMUSG00000010751.15	ENSMUSG00000010751.15	Tnfrsf22	chr7:143607658-143685872	16.2824	17.8954	16.2043	14.5118	16.1409	14.8129
1336	ENSMUSG00000010755.17	ENSMUSG00000010755.17	Cars	chr7:143557229-143600090	43.1485	40.8654	43.8709	35.4457	46.0127	39.2679
1337	ENSMUSG00000010760.5	ENSMUSG00000010760.5	Phlda2	chr7:143501544-143503150	0	0	0.260815	0.131199	0.129755	0.76474
1338	ENSMUSG00000010796.11	ENSMUSG00000010796.11	Asz1	chr6:18050963-18109061	0	0	0	0	0	0
1339	ENSMUSG00000010797.6	ENSMUSG00000010797.6	Wnt2	chr6:17988939-18030585	0	0	0	0	0	0
1340	ENSMUSG00000010803.13	ENSMUSG00000010803.13	Gabra1	chr11:42130938-42182930	0	0	0	0	0	0
1341	ENSMUSG00000010825.17	ENSMUSG00000010825.17	Grid2ip	chr5:143357337-143403748	0	0	0	0.0201687	0	0.023556
1342	ENSMUSG00000010830.8	ENSMUSG00000010830.8	Kdelr3	chr15:79516410-79546741	0	0.120679	0	0.182355	0	0
1343	ENSMUSG00000010841.13	ENSMUSG00000010841.13	Cfap97d1	chr11:101971142-101992264	0	0	0	0	0	0
1344	ENSMUSG00000010911.12	ENSMUSG00000010911.12	Apip	chr2:103073674-103092644	13.2102	12.6474	13.3783	11.316	13.4915	14.8556
1345	ENSMUSG00000010914.10	ENSMUSG00000010914.10	Pdhx	chr2:103021074-103073513	18.5454	21.6382	18.672	22.5565	25.1652	28.1518
1346	ENSMUSG00000010936.11	ENSMUSG00000010936.11	Vac14	chr8:110618584-110720398	64.9402	56.0588	60.0295	60.5993	57.7901	54
1347	ENSMUSG00000011008.13	ENSMUSG00000011008.13	Mcoln2	chr3:146149832-146195513	4.96654	2.54075	3.62504	4.35979	3.90389	4.31611
1348	ENSMUSG00000011034.6	ENSMUSG00000011034.6	Slc5a1	chr5:33104218-33162870	0	0	0.0188363	0	0	0
1349	ENSMUSG00000011052.6	ENSMUSG00000011052.6	1700049J03Rik	chr17:26554253-26656931	0	0	0	0	0	0
1350	ENSMUSG00000011096.17	ENSMUSG00000011096.17	Akt1s1	chr7:44812255-44855421	55.1374	45.7758	33.2421	56.482	58.5647	42.7899
1351	ENSMUSG00000011114.18	ENSMUSG00000011114.18	Tbrg1	chr9:37555697-37657312	64.4403	60.2381	72.0094	60.6796	62.8234	59.2256
1352	ENSMUSG00000011118.4	ENSMUSG00000011118.4	Panx3	chr9:37659901-37669235	0	0	0	0	0	0
1353	ENSMUSG00000011148.14	ENSMUSG00000011148.14	Adssl1	chr12:112620044-112641360	0.958227	0.949864	0.092979	1.21541	0.738603	0.387312
1354	ENSMUSG00000011154.17	ENSMUSG00000011154.17	Cfap161	chr7:83774100-83794880	0	0	0	0	0	0
1355	ENSMUSG00000011158.8	ENSMUSG00000011158.8	Brf1	chr12:112960084-113001926	25.5246	21.4827	20.0537	25.7308	18.3525	15.4475
1356	ENSMUSG00000011171.11	ENSMUSG00000011171.11	Vipr2	chr12:116077725-116146261	0.119183	0.0230278	0	0.0232155	0	0
1357	ENSMUSG00000011179.8	ENSMUSG00000011179.8	Odc1	chr12:17544793-17551505	244.366	322.044	344.151	273.709	306.161	309.98
1358	ENSMUSG00000011254.16	ENSMUSG00000011254.16	Thg1l	chr11:45946842-45955494	28.0307	24.6294	29.7673	30.0561	34.6193	38.3489
1359	ENSMUSG00000011256.16	ENSMUSG00000011256.16	Adam19	chr11:46055991-46147343	1.88295	1.88665	2.34972	2.40503	1.67555	1.58646
1360	ENSMUSG00000011257.19	ENSMUSG00000011257.19	Pabpc4	chr4:123262350-123298925	275.079	312.537	260.724	266.204	305.447	244.157
1361	ENSMUSG00000011263.16	ENSMUSG00000011263.16	Exoc3l2	chr7:19463330-19496762	0	0	0	0.0368771	0	0.0382421
1362	ENSMUSG00000011267.8	ENSMUSG00000011267.8	Zfp296	chr7:19564945-19580656	8.21591	9.61927	9.1461	6.36838	9.45759	7.67696
1363	ENSMUSG00000011305.11	ENSMUSG00000011305.11	Plin5	chr17:56111600-56117596	0	0.0819583	0	0	0	0
1364	ENSMUSG00000011306.7	ENSMUSG00000011306.7	Sugp1	chr8:70042812-70072347	28.0832	25.1234	23.7729	28.3981	25.506	24.9576
1365	ENSMUSG00000011349.5	ENSMUSG00000011349.5	Dmrtc2	chr7:24870056-24877651	0	0	0	0	0	0
1366	ENSMUSG00000011350.15	ENSMUSG00000011350.15	Gm5893	chr7:24818794-24840275	0	0	0	0	0	0
1367	ENSMUSG00000011382.8	ENSMUSG00000011382.8	Dhdh	chr7:45461696-45526268	2.68169	3.13561	2.03927	3.43583	0.355435	2.44744
1368	ENSMUSG00000011427.16	ENSMUSG00000011427.16	Zfp790	chr7:29816113-29831005	1.87906	1.93859	2.9421	3.01256	2.53149	2.27369
1369	ENSMUSG00000011463.5	ENSMUSG00000011463.5	Cpb1	chr3:20248263-20275733	0.0292078	0	0	0	0	0
1370	ENSMUSG00000011486.14	ENSMUSG00000011486.14	Slc25a41	chr17:57032772-57041654	0	0	0	0	0	0
1371	ENSMUSG00000011589.9	ENSMUSG00000011589.9	Fsd1	chr17:55986508-55996881	0	0	0	0	0	0
1372	ENSMUSG00000011632.7	ENSMUSG00000011632.7	Pinlyp	chr7:24541657-24546118	0	0	0	0	0	0.116912
1373	ENSMUSG00000011658.16	ENSMUSG00000011658.16	Fuz	chr7:44894304-44929496	11.7707	9.60262	10.4696	14.2565	12.0715	14.1095
1374	ENSMUSG00000011751.16	ENSMUSG00000011751.16	Sptbn4	chr7:27342132-27447686	0.0650582	0.0972227	0.0162397	0.0326496	0.0161054	0.0339476
1375	ENSMUSG00000011752.6	ENSMUSG00000011752.6	Pgam1	chr19:41911870-41918664	117.667	131.886	127.501	119.114	157.178	131.399
1376	ENSMUSG00000011831.16	ENSMUSG00000011831.16	Evi5	chr5:107744794-107875107	1.39607	0.92499	1.24373	0.504302	0.784558	0.393526
1377	ENSMUSG00000011832.15	ENSMUSG00000011832.15	Evi5l	chr8:4162521-4217459	6.49232	4.63315	4.24766	5.78121	3.87109	5.28923
1378	ENSMUSG00000011837.4	ENSMUSG00000011837.4	Snapc2	chr8:4253079-4256220	30.082	32.9018	24.8046	27.3945	26.5588	22.5831
1379	ENSMUSG00000011877.13	ENSMUSG00000011877.13	Git1	chr11:77493561-77507786	72.3576	68.4319	65.8721	68.0748	62.4245	55.8002
1380	ENSMUSG00000011884.13	ENSMUSG00000011884.13	Gltp	chr5:114669397-114690984	145.674	136.724	136.342	120.764	116.586	113.925
1381	ENSMUSG00000011958.17	ENSMUSG00000011958.17	Bnip2	chr9:69988399-70008317	34.3819	40.6219	38.9352	38.7433	39.8726	39.815
1382	ENSMUSG00000011960.12	ENSMUSG00000011960.12	Ccnt1	chr15:98538688-98570923	13.1576	14.2201	21.3571	21.5509	15.258	21.9431
1383	ENSMUSG00000012017.4	ENSMUSG00000012017.4	Scarf2	chr16:17797281-17808293	0.315509	0.0300093	0.0601764	0.090751	0.11938	0.156985
1384	ENSMUSG00000012042.8	ENSMUSG00000012042.8	4930579F01Rik	chr3:138164077-138193825	0	0	0	0	0	0
1385	ENSMUSG00000012076.8	ENSMUSG00000012076.8	Brms1l	chr12:55836323-55869736	5.42714	4.47304	4.56197	5.2035	3.84	5.3457
1386	ENSMUSG00000012114.17	ENSMUSG00000012114.17	Med15	chr16:17651207-17732891	61.3584	51.5936	50.1231	53.85	47.6448	48.84
1387	ENSMUSG00000012117.13	ENSMUSG00000012117.13	Dhdds	chr4:133969027-134000918	31.049	27.391	26.9114	28.3544	27.7579	25.2579
1388	ENSMUSG00000012123.17	ENSMUSG00000012123.17	Crybg2	chr4:134060814-134095082	3.80231	3.06925	3.24672	2.50238	5.46012	4.54347
1389	ENSMUSG00000012126.16	ENSMUSG00000012126.16	Ubxn11	chr4:134102569-134128789	23.3927	17.7199	22.1759	18.5253	18.1877	23.3456
1390	ENSMUSG00000012187.13	ENSMUSG00000012187.13	Mogat1	chr1:78497025-78538173	0	0	0	0	0	0
1391	ENSMUSG00000012211.13	ENSMUSG00000012211.13	Tex22	chr12:113074501-113088917	0.393261	0	0	0.136518	0	0
1392	ENSMUSG00000012282.2	ENSMUSG00000012282.2	Wnt8a	chr18:34542312-34548273	0	0	0	0	0	0
1393	ENSMUSG00000012296.16	ENSMUSG00000012296.16	Tjap1	chr17:46257850-46283026	35.5942	26.1371	29.2945	28.5434	28.8823	25.8865
1394	ENSMUSG00000012350.15	ENSMUSG00000012350.15	Ehf	chr2:103263432-103303278	0	0	0	0.148865	0	0
1395	ENSMUSG00000012396.12	ENSMUSG00000012396.12	Nanog	chr6:122707488-122714633	0	0	0	0	0	0
1396	ENSMUSG00000012405.16	ENSMUSG00000012405.16	Rpl15	chr14:18267822-18331859	1066.91	1121.12	890.364	862.463	1118.26	876.608
1397	ENSMUSG00000012422.14	ENSMUSG00000012422.14	Tmem167	chr13:89655311-90143907	6.74173	6.77189	7.68045	7.53838	7.30722	9.42009
1398	ENSMUSG00000012428.9	ENSMUSG00000012428.9	Steap4	chr5:7960456-7982213	0	0	0	0	0	0
1399	ENSMUSG00000012429.9	ENSMUSG00000012429.9	Mplkip	chr13:16857471-17699748	13.9596	14.6091	11.7976	15.8258	18.4376	20.7314
1400	ENSMUSG00000012443.3	ENSMUSG00000012443.3	Kif11	chr19:37376402-37421859	1.81778	4.20769	5.51027	2.14532	2.36849	2.96321
1401	ENSMUSG00000012483.4	ENSMUSG00000012483.4	Rpa3	chr6:8255935-8259173	51.2041	57.2217	56.8604	43.7209	60.6252	68.2701
1402	ENSMUSG00000012519.14	ENSMUSG00000012519.14	Mlkl	chr8:111311796-111338177	1.02679	1.23627	1.81003	0.78906	1.42104	1.76466
1403	ENSMUSG00000012520.10	ENSMUSG00000012520.10	Phox2b	chr5:67094398-67099301	0	0	0	0	0	0
1404	ENSMUSG00000012535.14	ENSMUSG00000012535.14	Tnpo3	chr6:29526624-29609887	23.0248	31.3279	36.3246	35.0297	31.2601	34.1443
1405	ENSMUSG00000012609.19	ENSMUSG00000012609.19	Ttll5	chr12:85824658-86079754	7.49267	11.1124	8.65396	7.68283	8.91651	9.74191
1406	ENSMUSG00000012640.16	ENSMUSG00000012640.16	Zfp715	chr7:43296196-43313294	1.29911	0.943895	0.802484	1.42474	1.09663	1.04161
1407	ENSMUSG00000012705.16	ENSMUSG00000012705.16	Retn	chr8:3655769-3660110	0	0	0	0	0	0
1408	ENSMUSG00000012777.14	ENSMUSG00000012777.14	Acp4	chr7:44246721-44262720	1.02327	0.458963	0.459896	0.205528	0.862229	0.850958
1409	ENSMUSG00000012819.15	ENSMUSG00000012819.15	Cdh23	chr10:60302747-60696490	2.74041	2.90008	2.9364	5.93606	5.66468	2.60983
1410	ENSMUSG00000012848.15	ENSMUSG00000012848.15	Rps5	chr7:12922289-12926686	2670.29	2855.53	2378.18	2276.38	2969.88	2552.08
1411	ENSMUSG00000012889.8	ENSMUSG00000012889.8	Podnl1	chr8:84125988-84132527	1.06953	0.677793	0.444372	1.43919	0.603058	0.768818
1412	ENSMUSG00000013033.16	ENSMUSG00000013033.16	Adgrl1	chr8:83900104-83955205	22.4989	22.9516	24.9341	26.0862	23.0603	17.9534
1413	ENSMUSG00000013076.17	ENSMUSG00000013076.17	Amotl1	chr9:14541965-14645792	0.103401	0.0419019	0.467566	0.00845116	0.0166671	0.0351869
1414	ENSMUSG00000013083.8	ENSMUSG00000013083.8	2200002J24Rik	chr7:30698925-30700536	0	0	0	0	0	0
1415	ENSMUSG00000013089.15	ENSMUSG00000013089.15	Etv5	chr16:22381308-22439719	1.67725	0.874335	1.87105	2.46033	1.62246	2.5644
1416	ENSMUSG00000013091.5	ENSMUSG00000013091.5	Tmem190	chr7:4782936-4784341	0.341067	0	0.185584	0	0.341077	0.342583
1417	ENSMUSG00000013150.15	ENSMUSG00000013150.15	Gfod2	chr8:105713853-105758664	3.84229	8.22898	3.94777	4.41932	5.59562	5.8286
1418	ENSMUSG00000013155.10	ENSMUSG00000013155.10	Enkd1	chr8:105703650-105710246	18.0252	20.5426	18.9606	16.5091	19.9386	20.4188
1419	ENSMUSG00000013158.6	ENSMUSG00000013158.6	4933405L10Rik	chr8:105703650-105710246	0.336992	0.0813145	0.192366	0.193614	0	0.196812
1420	ENSMUSG00000013160.7	ENSMUSG00000013160.7	Atp6v0d1	chr8:105524464-105566047	32.6536	29.9877	26.254	34.6628	28.909	28.8191
1421	ENSMUSG00000013236.17	ENSMUSG00000013236.17	Ptprs	chr17:56412425-56476483	64.7344	50.7132	51.8116	77.8474	78.5897	75.0881
1422	ENSMUSG00000013275.9	ENSMUSG00000013275.9	Slc41a1	chr1:131827492-131848865	24.1044	16.8302	20.5443	23.7773	18.3586	16.02
1423	ENSMUSG00000013338.16	ENSMUSG00000013338.16	Fer1l4	chr2:156019138-156052947	0	0	0	0	0	0
1424	ENSMUSG00000013353.10	ENSMUSG00000013353.10	4931406B18Rik	chr7:43492043-43505940	0	0	0	0	0	0
1425	ENSMUSG00000013367.5	ENSMUSG00000013367.5	Iglon5	chr7:43472903-43490075	0	0	0	0	0	0
1426	ENSMUSG00000013415.9	ENSMUSG00000013415.9	Igf2bp1	chr11:95957162-96008055	0.00901293	0.192213	0.0630123	0.145934	0.0356927	0.526354
1427	ENSMUSG00000013418.8	ENSMUSG00000013418.8	B4galnt2	chr11:95865942-95914891	0.048221	0	0.0963213	0.0968519	0.286788	0.200576
1428	ENSMUSG00000013419.7	ENSMUSG00000013419.7	Zfp651	chr9:121719168-121771742	0.0119753	0.037814	0.0984204	0.0240467	0.0813928	0.0459632
1429	ENSMUSG00000013465.19	ENSMUSG00000013465.19	Nelfb	chr2:25199711-25211489	45.8006	38.2756	35.1513	38.9985	39.1794	34.2921
1430	ENSMUSG00000013483.14	ENSMUSG00000013483.14	Card14	chr11:119307767-119355536	1.03089	0.81673	0.585006	1.41151	0.99787	1.07528
1431	ENSMUSG00000013495.15	ENSMUSG00000013495.15	Tmem175	chr5:108629769-108684557	17.587	14.5137	16.7777	18.6766	16.9595	16.8541
1432	ENSMUSG00000013523.13	ENSMUSG00000013523.13	Bcas1	chr2:170346990-170427845	1.07881	0.5869	0.90111	1.44991	2.76127	0.945902
1433	ENSMUSG00000013539.14	ENSMUSG00000013539.14	Tango2	chr16:18300824-18348103	9.8842	10.4279	10.3609	8.85957	8.39744	10.6722
1434	ENSMUSG00000013562.12	ENSMUSG00000013562.12	4833413E03Rik	chr17:31557125-31559113	0	0	0	0.0823404	0.284812	0
1435	ENSMUSG00000013584.5	ENSMUSG00000013584.5	Aldh1a2	chr9:71215788-71296243	0	0	0.035563	0	0.0352815	0.148339
1436	ENSMUSG00000013593.12	ENSMUSG00000013593.12	Ndufs2	chr1:171234852-171260637	136.468	140.122	121.877	136.771	138.253	146.533
1437	ENSMUSG00000013611.14	ENSMUSG00000013611.14	Snx31	chr15:36504061-36555573	0	0	0	0	0.0679351	0
1438	ENSMUSG00000013622.15	ENSMUSG00000013622.15	Atraid	chr5:31036035-31054623	22.8084	14.9418	15.7982	25.769	25.6244	27.143
1439	ENSMUSG00000013629.16	ENSMUSG00000013629.16	Cad	chr5:31054779-31078479	173.077	148.405	146.564	137.406	138.283	119.357
1440	ENSMUSG00000013643.13	ENSMUSG00000013643.13	Lypd8	chr11:58379042-58390728	0	0	0	0	0	0
1441	ENSMUSG00000013646.17	ENSMUSG00000013646.17	Sh3bp5l	chr11:58330723-58347728	14.785	11.2217	10.6833	11.0358	11.7079	11.9342
1442	ENSMUSG00000013653.2	ENSMUSG00000013653.2	1810065E05Rik	chr11:58421110-58426024	0	0	0	0	0	0
1443	ENSMUSG00000013662.5	ENSMUSG00000013662.5	Atad1	chr19:32672562-32712298	19.0851	25.0953	29.0981	31.9396	25.5985	32.4545
1444	ENSMUSG00000013663.7	ENSMUSG00000013663.7	Pten	chr19:32757496-32826160	5.04692	5.1372	6.14402	6.86437	4.95123	7.9251
1445	ENSMUSG00000013668.9	ENSMUSG00000013668.9	4933402N03Rik	chr7:130162450-133124354	0	0	0	0	0	0
1446	ENSMUSG00000013698.12	ENSMUSG00000013698.12	Pea15a	chr1:172148083-172206804	20.0193	18.0353	22.0425	18.2928	16.8643	16.9369
1447	ENSMUSG00000013701.13	ENSMUSG00000013701.13	Timm23	chr14:32180161-32201898	242.569	279.17	230.494	241.894	301.682	234.495
1448	ENSMUSG00000013707.3	ENSMUSG00000013707.3	Tnfaip8l2	chr3:95139520-95142360	63.7811	49.456	43.6556	70.0414	54.1516	67.3876
1449	ENSMUSG00000013736.16	ENSMUSG00000013736.16	Trnt1	chr6:106769119-106800077	8.80323	12.0136	17.725	18.6877	13.5175	21.2096
1450	ENSMUSG00000013766.11	ENSMUSG00000013766.11	Ly6g6e	chr17:35071442-35078804	0	0	0	0	0	0
1451	ENSMUSG00000013787.15	ENSMUSG00000013787.15	Ehmt2	chr17:34898468-34914052	83.0243	72.4527	64.1974	69.8538	70.0857	68.0808
1452	ENSMUSG00000013822.7	ENSMUSG00000013822.7	Elof1	chr9:22112988-22117172	137.721	152.597	131.972	107.104	131.237	127.407
1453	ENSMUSG00000013833.15	ENSMUSG00000013833.15	Med16	chr10:79894707-79908923	36.5629	28.6014	22.4607	28.0545	22.6199	21.2604
1454	ENSMUSG00000013846.10	ENSMUSG00000013846.10	St3gal1	chr15:67102874-67176830	20.9314	16.5308	15.7194	26.142	19.2445	17.8611
1455	ENSMUSG00000013858.14	ENSMUSG00000013858.14	Tmem259	chr10:79970714-79984330	108.343	97.7908	83.535	97.5648	80.562	89.0745
1456	ENSMUSG00000013878.18	ENSMUSG00000013878.18	Rnf170	chr8:26119367-26164151	3.46304	3.73308	3.78107	4.20467	4.68125	4.308
1457	ENSMUSG00000013921.15	ENSMUSG00000013921.15	Clip3	chr7:30291727-30308367	0.796268	0.912531	0.153903	1.59557	0.305072	1.27481
1458	ENSMUSG00000013928.13	ENSMUSG00000013928.13	Thap8	chr7:30240137-30290237	1.26432	1.03844	1.26273	0.821707	1.07654	1.00218
1459	ENSMUSG00000013936.12	ENSMUSG00000013936.12	Myl2	chr5:122100950-122140823	0	0	0	0	0	0
1460	ENSMUSG00000013973.12	ENSMUSG00000013973.12	Dedd	chr1:171329144-171345646	31.8889	29.2513	32.7654	31.3024	24.2551	27.1757
1461	ENSMUSG00000013974.3	ENSMUSG00000013974.3	Mcemp1	chr8:3665753-3669259	0	0	0	0.0569089	0	0.176591
1462	ENSMUSG00000013997.10	ENSMUSG00000013997.10	Nit1	chr1:171329144-171345646	36.5677	25.2425	26.1856	32.7743	30.8102	34.361
1463	ENSMUSG00000014030.15	ENSMUSG00000014030.15	Pax5	chr4:44524756-44710487	2.63645	0.326151	1.24106	0.554504	0.360317	0.593056
1464	ENSMUSG00000014039.18	ENSMUSG00000014039.18	Prdm15	chr16:97791466-97851850	10.9472	7.36085	11.5625	6.22668	5.85528	8.18455
1465	ENSMUSG00000014074.17	ENSMUSG00000014074.17	Rnf168	chr16:32277458-32301434	6.6929	8.82939	8.39139	7.94215	8.45766	10.422
1466	ENSMUSG00000014075.15	ENSMUSG00000014075.15	Tctex1d2	chr16:32419701-32429099	2.69479	3.09909	2.01187	3.38465	4.17379	4.13819
1467	ENSMUSG00000014077.13	ENSMUSG00000014077.13	Chp1	chr2:119547696-119587027	50.5698	51.2682	54.5815	60.6119	42.7095	47.6852
1468	ENSMUSG00000014104.12	ENSMUSG00000014104.12	Sval2	chr6:41852988-41864413	0	0	0	0	0	0
1469	ENSMUSG00000014158.12	ENSMUSG00000014158.12	Trpv4	chr5:114622151-114658421	0.262451	0.127488	0.0766995	0.310775	0.109429	0.269061
1470	ENSMUSG00000014164.15	ENSMUSG00000014164.15	Klhl3	chr13:58000227-58113592	0.618371	0.49662	0.540618	0.799975	0.546012	0.531799
1471	ENSMUSG00000014177.10	ENSMUSG00000014177.10	Tvp23b	chr11:62879454-62916780	10.081	6.92777	10.0548	10.611	11.0314	12.5326
1472	ENSMUSG00000014195.15	ENSMUSG00000014195.15	Dnajc7	chr11:100574903-100704271	50.392	47.1999	59.4722	58.552	45.6194	57.5605
1473	ENSMUSG00000014198.15	ENSMUSG00000014198.15	Zfp385c	chr11:100574903-100704271	0	0	0	0.0287814	0.0283947	0
1474	ENSMUSG00000014226.10	ENSMUSG00000014226.10	Cacybp	chr1:160202366-160212875	31.828	56.6594	58.225	55.5511	63.412	68.3879
1475	ENSMUSG00000014232.14	ENSMUSG00000014232.14	Cluap1	chr16:3847267-3941147	8.32688	9.10114	10.4204	9.10339	9.49892	10.3318
1476	ENSMUSG00000014243.5	ENSMUSG00000014243.5	Zswim7	chr11:62267223-62281375	13.5252	11.0553	13.508	6.72662	6.11042	5.76229
1477	ENSMUSG00000014245.8	ENSMUSG00000014245.8	Pigl	chr11:62281472-62514417	4.16912	4.41351	4.79594	5.27056	4.94263	4.10868
1478	ENSMUSG00000014294.4	ENSMUSG00000014294.4	Ndufa2	chr18:36735067-36744557	130.459	113.634	110.902	91.9131	128.154	123.162
1479	ENSMUSG00000014301.13	ENSMUSG00000014301.13	Pam16	chr16:4594712-4624988	76.0733	72.5004	59.5415	55.6859	73.7408	72.5663
1480	ENSMUSG00000014303.13	ENSMUSG00000014303.13	Glis2	chr16:4594712-4624988	0.957464	1.28081	0.57893	0.46822	1.05338	0.584256
1481	ENSMUSG00000014313.15	ENSMUSG00000014313.15	Cox6c	chr15:35368452-35938246	362.534	375.549	342.925	306.016	406.27	434.544
1482	ENSMUSG00000014329.14	ENSMUSG00000014329.14	Bicc1	chr10:70868643-71159700	0	0	0	0	0	0
1483	ENSMUSG00000014349.7	ENSMUSG00000014349.7	Ube2z	chr11:96047431-96065388	53.4779	44.2585	44.8129	45.0511	42.4388	40.1866
1484	ENSMUSG00000014351.12	ENSMUSG00000014351.12	Gip	chr11:96024544-96030831	0	0	0	0	0	0
1485	ENSMUSG00000014353.14	ENSMUSG00000014353.14	Tmem87b	chr2:128818117-128854261	1.67144	1.51409	1.55015	2.40893	1.82853	1.87828
1486	ENSMUSG00000014355.10	ENSMUSG00000014355.10	Anapc1	chr2:128610103-128687391	56.1257	56.0981	80.4013	78.9776	55.779	74.4687
1487	ENSMUSG00000014361.5	ENSMUSG00000014361.5	Mertk	chr2:128698955-128802894	0	0	0	0.018024	0	0
1488	ENSMUSG00000014402.15	ENSMUSG00000014402.15	Tsg101	chr7:46888948-46919969	60.0901	59.4379	63.7761	62.3548	65.1796	68.3086
1489	ENSMUSG00000014418.16	ENSMUSG00000014418.16	Hps5	chr7:46760465-46796064	7.96287	8.17282	7.49575	9.6031	5.59949	7.73769
1490	ENSMUSG00000014426.9	ENSMUSG00000014426.9	Map3k4	chr17:12227620-12318796	15.5508	9.28484	11.9321	17.5768	12.7659	14.2679
1491	ENSMUSG00000014444.17	ENSMUSG00000014444.17	Piezo1	chr8:119910359-124345724	37.6933	35.4351	36.4952	36.7412	29.8995	26.7609
1492	ENSMUSG00000014453.4	ENSMUSG00000014453.4	Blk	chr14:63372835-63417037	0.380303	0.172221	0.138119	0.58788	0	0.324108
1493	ENSMUSG00000014470.4	ENSMUSG00000014470.4	Rnf166	chr8:119910359-124345724	35.9234	27.3868	30.1875	43.6364	36.8349	38.8167
1494	ENSMUSG00000014496.8	ENSMUSG00000014496.8	Ankrd28	chr14:31698767-31830651	8.44036	13.3687	14.7781	12.8617	12.1667	11.0319
1495	ENSMUSG00000014498.9	ENSMUSG00000014498.9	Ankrd52	chr10:128377114-128411492	63.1096	49.8194	54.3236	61.8953	47.7219	48.9143
1496	ENSMUSG00000014503.14	ENSMUSG00000014503.14	Pkd2l2	chr18:34409422-34506823	0.987946	0.9394	0.982249	1.24082	0.684071	0.821702
1497	ENSMUSG00000014504.16	ENSMUSG00000014504.16	Srp19	chr18:34330846-34336599	46.5356	49.0397	55.7349	48.108	50.6704	58.8494
1498	ENSMUSG00000014529.9	ENSMUSG00000014529.9	Tmbim7	chr5:3571565-3680325	0	0	0	0	0	0
1499	ENSMUSG00000014542.3	ENSMUSG00000014542.3	Clec4f	chr6:83644541-83656187	0	0	0	0	0	0
1500	ENSMUSG00000014543.14	ENSMUSG00000014543.14	Klra17	chr6:129831153-129876672	0	0	0	0	0	0
1501	ENSMUSG00000014547.10	ENSMUSG00000014547.10	Wdfy2	chr14:62836907-62961509	2.13772	2.29916	2.04695	2.68403	2.29768	2.0181
1502	ENSMUSG00000014550.14	ENSMUSG00000014550.14	Rbsn	chr6:92186711-92214925	5.61949	6.12687	7.762	7.07555	7.2918	6.83877
1503	ENSMUSG00000014551.8	ENSMUSG00000014551.8	Mrps25	chr6:92091389-92184033	36.2188	35.9283	33.6228	31.4795	31.3981	32.2243
1504	ENSMUSG00000014554.13	ENSMUSG00000014554.13	Dguok	chr6:83480216-83506969	16.319	11.9498	11.9654	15.8921	15.479	14.3265
1505	ENSMUSG00000014592.20	ENSMUSG00000014592.20	Camta1	chr4:150914561-151861876	16.6782	18.6312	20.8672	17.4797	16.9256	21.2128
1506	ENSMUSG00000014599.10	ENSMUSG00000014599.10	Csf1	chr3:107741047-107760469	0.855943	0.313675	0.762101	0.392802	0.581211	1.29953
1507	ENSMUSG00000014601.13	ENSMUSG00000014601.13	Strip1	chr3:107612531-107633090	21.9684	19.0933	22.1581	23.6694	18.8276	18.6402
1508	ENSMUSG00000014602.15	ENSMUSG00000014602.15	Kif1a	chr1:93015463-93101951	0	0	0	0	0	0
1509	ENSMUSG00000014603.3	ENSMUSG00000014603.3	Alx3	chr3:107595030-107605776	0	0	0	0	0	0
1510	ENSMUSG00000014606.14	ENSMUSG00000014606.14	Slc25a11	chr11:70644195-70651421	55.158	48.9238	46.4865	57.8493	55.2311	50.8834
1511	ENSMUSG00000014609.16	ENSMUSG00000014609.16	Chrne	chr11:70614882-70619216	0.678834	0.226607	0	0.485283	0.893364	0.460558
1512	ENSMUSG00000014633.15	ENSMUSG00000014633.15	Cmc2	chr8:116888684-116921455	18.9237	18.886	20.2561	13.6158	19.1123	18.5317
1513	ENSMUSG00000014668.15	ENSMUSG00000014668.15	Chfr	chr5:110135841-110176504	22.2792	19.3729	23.7054	23.4038	16.5338	17.769
1514	ENSMUSG00000014686.8	ENSMUSG00000014686.8	Ceacam16	chr7:19852002-19861299	0.249191	0	0	0.102693	0	0
1515	ENSMUSG00000014704.10	ENSMUSG00000014704.10	Hoxa2	chr6:52162416-52221854	0	0	0	0	0	0.0484748
1516	ENSMUSG00000014725.16	ENSMUSG00000014725.16	Adam28	chr14:68606026-68655842	0	0	0	0	0	0
1517	ENSMUSG00000014747.6	ENSMUSG00000014747.6	Ankrd53	chr6:83761755-83768326	0	0	0.0701076	0.0705043	0	0.145599
1518	ENSMUSG00000014748.13	ENSMUSG00000014748.13	Tex261	chr6:83768884-83775813	73.1037	61.628	55.6794	66.3919	57.6921	52.3554
1519	ENSMUSG00000014763.8	ENSMUSG00000014763.8	Fam120b	chr17:15396201-15434965	5.38487	6.92798	8.07275	7.59564	7.22801	8.38235
1520	ENSMUSG00000014767.17	ENSMUSG00000014767.17	Tbp	chr17:15499887-15528379	34.2311	36.2516	51.4903	39.8083	41.8768	48.6659
1521	ENSMUSG00000014769.10	ENSMUSG00000014769.10	Psmb1	chr17:15475020-15499751	151.671	144.908	155.477	135.443	156.935	167.039
1522	ENSMUSG00000014771.13	ENSMUSG00000014771.13	Pdcd2	chr17:15499887-15528379	34.7447	32.5131	31.9737	35.1661	31.8807	32.8245
1523	ENSMUSG00000014773.13	ENSMUSG00000014773.13	Dll1	chr17:15367353-15379475	0	0	0	0	0	0
1524	ENSMUSG00000014776.7	ENSMUSG00000014776.7	Nol3	chr8:105276139-105296101	0.0988997	0.418647	0.197553	0.347567	0.195923	0.180497
1525	ENSMUSG00000014778.10	ENSMUSG00000014778.10	Fhod1	chr8:105326353-105347953	11.1483	10.1041	11.1838	9.37327	7.85355	6.97243
1526	ENSMUSG00000014782.16	ENSMUSG00000014782.16	Plekhg4	chr8:105373273-105413502	0.858642	0.672961	0.512487	0.658716	1.21902	0.86299
1527	ENSMUSG00000014786.8	ENSMUSG00000014786.8	Slc9a5	chr8:105348842-105369881	4.50889	5.49783	6.32984	3.37959	5.49125	4.64005
1528	ENSMUSG00000014791.10	ENSMUSG00000014791.10	Elmo3	chr8:105305600-105310760	1.92687	0.88431	1.35783	2.26343	0.981939	1.23312
1529	ENSMUSG00000014813.9	ENSMUSG00000014813.9	Stc1	chr14:69019433-69041804	0	0	0	0	0	0
1530	ENSMUSG00000014837.15	ENSMUSG00000014837.15	4931428F04Rik	chr8:105276139-105296101	0.469364	0.594948	0.534577	0.486527	0.47622	0.445013
1531	ENSMUSG00000014846.12	ENSMUSG00000014846.12	Tppp3	chr8:105467492-105471526	0.389792	0.282352	0.141869	0.0792567	0.364583	0.280045
1532	ENSMUSG00000014850.15	ENSMUSG00000014850.15	Msh3	chr13:92211871-92389053	3.40717	5.76785	7.29976	6.86079	6.67108	5.26427
1533	ENSMUSG00000014852.16	ENSMUSG00000014852.16	Adamts13	chr2:26973415-27009628	0	0	0	0	0	0
1534	ENSMUSG00000014856.12	ENSMUSG00000014856.12	Tmem208	chr8:105326353-105347953	42.0371	36.1427	33.7307	30.8961	37.4594	36.5546
1535	ENSMUSG00000014859.9	ENSMUSG00000014859.9	E2f4	chr8:105297662-105305370	218.68	212.102	221.865	214.567	226.409	219.096
1536	ENSMUSG00000014867.9	ENSMUSG00000014867.9	Surf4	chr2:26913380-26933928	101.681	94.6269	93.0325	91.1613	90.0999	82.8558
1537	ENSMUSG00000014873.15	ENSMUSG00000014873.15	Surf2	chr2:26913380-26933928	57.7286	65.6106	68.2812	60.2789	66.4444	74.7923
1538	ENSMUSG00000014905.4	ENSMUSG00000014905.4	Dnajb9	chr12:44205558-44210373	4.19456	4.34067	5.61825	6.43223	4.639	5.45436
1539	ENSMUSG00000014907.10	ENSMUSG00000014907.10	Naf1	chr8:66860216-66890564	20.9366	26.4746	27.6261	28.0779	31.5847	34.387
1540	ENSMUSG00000014932.15	ENSMUSG00000014932.15	Yes1	chr5:32458842-32687057	0.0719626	0.182368	0.0597705	0.0674357	0.118606	0.0876407
1541	ENSMUSG00000014956.15	ENSMUSG00000014956.15	Ppp1cb	chr5:32458842-32687057	24.7008	31.9533	38.0142	41.985	32.1881	44.747
1542	ENSMUSG00000014959.12	ENSMUSG00000014959.12	Gorasp2	chr2:70661247-70825728	104.575	98.2893	95.8653	95.0732	99.5275	84.5048
1543	ENSMUSG00000014980.14	ENSMUSG00000014980.14	Tsen15	chr1:152370734-152386688	16.5188	15.3234	14.2038	15.8152	16.3993	15.4092
1544	ENSMUSG00000015001.17	ENSMUSG00000015001.17	Oc90	chr15:65876052-65912397	0	0	0	0	0	0
1545	ENSMUSG00000015002.18	ENSMUSG00000015002.18	Efr3a	chr15:65787033-65873816	13.7882	20.1734	18.9303	19.833	17.3414	20.6865
1546	ENSMUSG00000015013.9	ENSMUSG00000015013.9	Trappc2l	chr8:119910359-124345724	23.7552	20.5104	16.4943	24.0745	24.8475	12.1299
1547	ENSMUSG00000015016.8	ENSMUSG00000015016.8	Acsf3	chr8:119910359-124345724	9.09821	9.57769	8.72868	11.0807	12.2116	10.9002
1548	ENSMUSG00000015023.7	ENSMUSG00000015023.7	Ddx19a	chr8:110974995-110997800	70.9408	71.194	75.3646	71.4497	76.994	73.7794
1549	ENSMUSG00000015027.11	ENSMUSG00000015027.11	Galns	chr8:119910359-124345724	12.2193	12.021	9.46811	13.0672	11.6883	10.8675
1550	ENSMUSG00000015053.14	ENSMUSG00000015053.14	Gata2	chr6:88193890-88207032	1.6848	1.51878	1.48173	1.83246	0.679705	0.92831
1551	ENSMUSG00000015083.11	ENSMUSG00000015083.11	C8g	chr2:25498650-25505471	0.117103	0.587406	0.350863	0.309412	0.232642	0.120753
1552	ENSMUSG00000015085.8	ENSMUSG00000015085.8	Entpd2	chr2:25395873-25409494	0.139024	0.0461851	4.18e-42	0.0425067	0.125848	0.247245
1553	ENSMUSG00000015087.14	ENSMUSG00000015087.14	Rabl6	chr2:25583017-25631761	54.6528	57.1213	61.0922	54.0727	61.211	62.1599
1554	ENSMUSG00000015090.13	ENSMUSG00000015090.13	Ptgds	chr2:25466708-25470046	0	0	0	0	0	0
1555	ENSMUSG00000015092.9	ENSMUSG00000015092.9	Edf1	chr2:25557846-25562082	294.548	297.173	216.013	287.83	271.243	270.124
1556	ENSMUSG00000015093.15	ENSMUSG00000015093.15	Clic3	chr2:25455140-25461094	0.304858	0.202848	0.889677	0.30626	0.40357	0.419938
1557	ENSMUSG00000015094.16	ENSMUSG00000015094.16	Npdc1	chr2:25395873-25409494	0.0795864	0.910154	0.795553	0.286585	0.315902	0.474165
1558	ENSMUSG00000015095.12	ENSMUSG00000015095.12	Fbxw5	chr2:25498650-25505471	30.2492	26.9789	27.4523	31.5514	27.7816	27.4464
1559	ENSMUSG00000015112.15	ENSMUSG00000015112.15	Slc25a13	chr6:6041217-6217173	7.75109	9.69358	8.6321	8.0332	8.85482	8.63024
1560	ENSMUSG00000015120.15	ENSMUSG00000015120.15	Ube2i	chr17:25261915-25274622	355.695	352.999	414.596	331.446	363.963	342.188
1561	ENSMUSG00000015126.9	ENSMUSG00000015126.9	Tsr3	chr17:25240169-25256364	25.2317	23.7663	20.4842	21.7862	27.4451	21.7967
1562	ENSMUSG00000015127.14	ENSMUSG00000015127.14	Unkl	chr17:25188396-25240124	5.81411	4.03801	4.50516	8.37294	4.95629	4.36438
1563	ENSMUSG00000015133.17	ENSMUSG00000015133.17	Lrrk1	chr7:66226911-66388350	0.566848	0.195197	1.199	0.117279	0.0200873	0.205024
1564	ENSMUSG00000015134.15	ENSMUSG00000015134.15	Aldh1a3	chr7:66390889-66427517	0	0	0.0565071	0	0	0
1565	ENSMUSG00000015143.15	ENSMUSG00000015143.15	Actn1	chr12:80167546-80260557	91.1008	80.1312	74.3636	111.895	105.849	102.702
1566	ENSMUSG00000015149.14	ENSMUSG00000015149.14	Sirt2	chr7:28756173-28788661	63.4396	61.8911	62.0022	69.6287	68.2354	61.227
1567	ENSMUSG00000015165.16	ENSMUSG00000015165.16	Hnrnpl	chr7:28808540-28822266	511.094	503.536	519.757	495.554	501.055	475.923
1568	ENSMUSG00000015176.10	ENSMUSG00000015176.10	Nolc1	chr19:46075862-46085530	286.286	340.104	376.645	318.904	342.209	320.192
1569	ENSMUSG00000015189.12	ENSMUSG00000015189.12	Casd1	chr6:4600838-4643355	4.01295	5.12708	7.59562	11.8452	5.74766	7.18635
1570	ENSMUSG00000015202.13	ENSMUSG00000015202.13	Cnksr3	chr10:7119062-7212237	4.62396	2.46065	2.51284	4.87043	3.63691	2.861
1571	ENSMUSG00000015214.14	ENSMUSG00000015214.14	Mtmr1	chrX:71364759-71419196	8.24277	10.5662	11.9622	9.85421	9.16726	10.5387
1572	ENSMUSG00000015217.11	ENSMUSG00000015217.11	Hmgb3	chrX:71555917-71560676	21.4063	25.3482	28.7949	21.4977	22.7961	22.2067
1573	ENSMUSG00000015222.17	ENSMUSG00000015222.17	Map2	chr1:66175272-66442583	0	0.630048	0.167773	0.687025	0.265497	0.336506
1574	ENSMUSG00000015224.10	ENSMUSG00000015224.10	Cyp2j9	chr4:96568428-96591578	0	0	0	0	0	0
1575	ENSMUSG00000015242.14	ENSMUSG00000015242.14	Nipsnap3a	chr4:52989271-53001162	0	0	0	0	0	0
1576	ENSMUSG00000015243.4	ENSMUSG00000015243.4	Abca1	chr4:53030786-53159895	0.0366335	0	0.126382	0.0514913	0.0290134	0.0076573
1577	ENSMUSG00000015247.10	ENSMUSG00000015247.10	Nipsnap3b	chr4:53011879-53022060	25.3274	26.2177	20.9122	25.8514	27.1128	23.805
1578	ENSMUSG00000015289.4	ENSMUSG00000015289.4	Lage3	chrX:74351275-74353618	53.7648	48.1206	54.8044	50.4612	58.1596	60.8002
1579	ENSMUSG00000015290.15	ENSMUSG00000015290.15	Ubl4a	chrX:74365717-74373349	77.7594	75.8012	65.6249	68.0205	78.5036	68.0662
1580	ENSMUSG00000015291.10	ENSMUSG00000015291.10	Gdi1	chrX:74304997-74311862	35.8271	31.0075	32.8257	44.0499	32.1034	34.1866
1581	ENSMUSG00000015305.6	ENSMUSG00000015305.6	Sash1	chr10:8722218-8886878	0	0	0	0.0105958	0	0
1582	ENSMUSG00000015312.9	ENSMUSG00000015312.9	Gadd45b	chr10:80930072-80932204	52.1762	36.1175	27.3299	26.2495	31.9847	24.0149
1583	ENSMUSG00000015314.10	ENSMUSG00000015314.10	Slamf6	chr1:171909956-171953170	35.929	26.8049	33.7777	43.4011	54.165	56.2523
1584	ENSMUSG00000015316.11	ENSMUSG00000015316.11	Slamf1	chr1:171767126-171801184	37.1554	27.0741	36.1797	46.6778	32.1426	34.9199
1585	ENSMUSG00000015335.16	ENSMUSG00000015335.16	Zdhhc12	chr2:30077683-30093648	14.9171	14.7343	13.9324	15.7371	15.8204	14.6696
1586	ENSMUSG00000015337.5	ENSMUSG00000015337.5	Endog	chr2:30171492-30178459	49.5513	55.6021	37.8145	37.9471	54.2147	41.3014
1587	ENSMUSG00000015340.10	ENSMUSG00000015340.10	Cybb	chrX:9435251-9487771	0.177977	0.0483344	0.258555	0.162459	0.123074	0.236481
1588	ENSMUSG00000015341.17	ENSMUSG00000015341.17	Golga7	chr8:23241345-23258909	47.9333	48.5869	52.4504	53.8225	50.1145	53.0373
1589	ENSMUSG00000015342.6	ENSMUSG00000015342.6	Xk	chrX:9272755-9313250	1.28404	1.26355	1.25227	1.24372	1.46595	1.49842
1590	ENSMUSG00000015354.8	ENSMUSG00000015354.8	Pcolce2	chr9:95618910-95698096	0	0	0	0	0	0
1591	ENSMUSG00000015355.13	ENSMUSG00000015355.13	Cd48	chr1:171682008-171705258	38.2328	52.8295	49.5534	45.9223	46.6076	53.941
1592	ENSMUSG00000015357.10	ENSMUSG00000015357.10	Clpx	chr9:65294259-65330658	6.47119	8.43876	9.057	9.87512	9.4025	8.82563
1593	ENSMUSG00000015363.13	ENSMUSG00000015363.13	Trabd	chr15:89059733-89087077	47.6909	45.5251	34.9067	36.6229	39.4003	34.2324
1594	ENSMUSG00000015365.15	ENSMUSG00000015365.15	Mov10l1	chr15:88982908-89055152	0	0	0	0	0	0
1595	ENSMUSG00000015377.10	ENSMUSG00000015377.10	Dennd6b	chr15:89182212-89196496	7.43103	4.81903	6.8235	7.62501	5.30499	4.49821
1596	ENSMUSG00000015396.4	ENSMUSG00000015396.4	Cd83	chr13:43784774-43803132	12.3498	5.48466	9.57692	4.76144	3.73348	3.17139
1597	ENSMUSG00000015401.12	ENSMUSG00000015401.12	Cltrn	chrX:164088829-164118860	0	0	0	0	0	0
1598	ENSMUSG00000015405.15	ENSMUSG00000015405.15	Ace2	chrX:164139331-164188420	0	0	0	0	0	0
1599	ENSMUSG00000015437.5	ENSMUSG00000015437.5	Gzmb	chr14:56258837-56262260	19.8084	35.416	49.6959	16.7372	37.048	18.9076
1600	ENSMUSG00000015441.4	ENSMUSG00000015441.4	Gzmf	chr14:56165796-56211417	0	0	0	0	0	0
1601	ENSMUSG00000015443.9	ENSMUSG00000015443.9	Gzmn	chr14:56165796-56211417	0	0	0	0	0	0
1602	ENSMUSG00000015451.16	ENSMUSG00000015451.16	C4a	chr17:34809091-34823464	0.872169	0.897559	1.18191	1.77579	1.08286	0.860265
1603	ENSMUSG00000015452.14	ENSMUSG00000015452.14	Ager	chr17:34597861-34600936	1.97941	1.74394	1.21998	2.63716	0.814692	1.9599
1604	ENSMUSG00000015461.15	ENSMUSG00000015461.15	Atf6b	chr17:34647145-34655074	57.2344	47.1019	42.1512	53.2383	53.3995	46.6608
1605	ENSMUSG00000015467.14	ENSMUSG00000015467.14	Egfl8	chr17:34604261-34628510	0.253818	0.202373	0.417772	0.547109	0.251871	0.357546
1606	ENSMUSG00000015468.14	ENSMUSG00000015468.14	Notch4	chr17:34564267-34588503	0.157444	0.0573991	0.0575779	1.0621	0.176229	0.735592
1607	ENSMUSG00000015474.16	ENSMUSG00000015474.16	Ppt2	chr17:34604261-34628510	12.5518	9.33585	7.60931	17.5603	16.6655	21.2201
1608	ENSMUSG00000015476.6	ENSMUSG00000015476.6	Prrt1	chr17:34629532-34633126	1.1396	1.97676	1.55972	2.26154	1.25488	1.71316
1609	ENSMUSG00000015478.13	ENSMUSG00000015478.13	Rnf5	chr17:34601090-34603690	52.2596	38.7551	42.4992	41.8969	41.3539	41.7383
1610	ENSMUSG00000015484.3	ENSMUSG00000015484.3	Fam163a	chr1:156075965-156205026	0	0	0	0	0	0
1611	ENSMUSG00000015488.14	ENSMUSG00000015488.14	Cacfd1	chr2:27009925-27021089	13.8124	9.8819	9.80445	15.9672	11.1143	16.6522
1612	ENSMUSG00000015501.10	ENSMUSG00000015501.10	Hivep2	chr10:13966074-14154446	12.6758	13.2405	15.6253	16.6805	11.0938	14.474
1613	ENSMUSG00000015519.12	ENSMUSG00000015519.12	2310057J18Rik	chr10:28972287-28986303	0	0	0	0	0	0
1614	ENSMUSG00000015522.18	ENSMUSG00000015522.18	Arnt	chr3:95434387-95497240	15.5259	17.5684	16.9459	18.7127	14.8829	15.5069
1615	ENSMUSG00000015533.9	ENSMUSG00000015533.9	Itga2	chr13:114833080-114932100	0.0533399	0.0424856	0.0745832	0.0107107	0.0422491	0.167171
1616	ENSMUSG00000015536.14	ENSMUSG00000015536.14	Mocs2	chr13:114818235-114832275	9.22849	8.79174	11.2543	11.4698	12.2169	13.2567
1617	ENSMUSG00000015542.17	ENSMUSG00000015542.17	Nat9	chr11:115182831-115247023	6.07898	6.14324	5.32548	10.7292	9.90683	12.9269
1618	ENSMUSG00000015568.16	ENSMUSG00000015568.16	Lpl	chr8:68880490-68907448	0.0431956	0.129134	0.037567	0	0	0
1619	ENSMUSG00000015575.14	ENSMUSG00000015575.14	Atp6v0e	chr17:26676395-26699644	164.546	170.891	138.573	155.373	179.75	172.475
1620	ENSMUSG00000015579.4	ENSMUSG00000015579.4	Nkx2-5	chr17:26838663-26841565	0	0	0	0	0	0
1621	ENSMUSG00000015597.17	ENSMUSG00000015597.17	Zfp318	chr17:46383730-46420920	3.52285	3.13188	6.42807	6.38914	5.4221	5.12796
1622	ENSMUSG00000015599.9	ENSMUSG00000015599.9	Ttbk1	chr17:46442447-46858482	0.0436115	0.0252302	0.029223	0.0820202	0	0.0954142
1623	ENSMUSG00000015605.6	ENSMUSG00000015605.6	Srf	chr17:46442447-46858482	133.683	113.634	108.9	117.838	112.511	100.159
1624	ENSMUSG00000015619.10	ENSMUSG00000015619.10	Gata3	chr2:9857077-9890034	3.21509	4.56195	2.6082	9.01505	4.21799	5.06682
1625	ENSMUSG00000015627.5	ENSMUSG00000015627.5	Gata5	chr2:180325132-180340732	0	0	0	0	0	0
1626	ENSMUSG00000015647.9	ENSMUSG00000015647.9	Lama5	chr2:180176372-180225859	0.134447	0.273262	0.144236	0.105857	0.412119	0.363635
1627	ENSMUSG00000015652.9	ENSMUSG00000015652.9	Steap1	chr5:5736316-5749326	0	0	0	0	0	0
1628	ENSMUSG00000015653.13	ENSMUSG00000015653.13	Steap2	chr5:5664828-5694578	0	0	0	0	0	0
1629	ENSMUSG00000015656.17	ENSMUSG00000015656.17	Hspa8	chr9:40800983-40810087	3912.89	4261.28	4416.99	3727.33	3819.5	3870.33
1630	ENSMUSG00000015659.12	ENSMUSG00000015659.12	Serac1	chr17:5941279-6079741	0.877633	0.674449	1.13139	0.660208	0.631176	1.00712
1631	ENSMUSG00000015665.8	ENSMUSG00000015665.8	Awat1	chrX:100572250-100578205	0	0	0	0	0	0
1632	ENSMUSG00000015668.13	ENSMUSG00000015668.13	Pdzd11	chrX:100622882-100727214	26.7907	30.6292	29.1943	27.7304	29.8026	28.7997
1633	ENSMUSG00000015671.11	ENSMUSG00000015671.11	Psma2	chr13:14613239-14674236	104.927	108.886	106.824	98.657	112.727	114.018
1634	ENSMUSG00000015672.4	ENSMUSG00000015672.4	Mrpl32	chr13:14608183-14613165	37.6947	41.6324	56.0258	53.568	49.2169	62.1491
1635	ENSMUSG00000015697.14	ENSMUSG00000015697.14	Setdb1	chr3:95253673-95357572	22.0296	23.366	23.9458	23.4376	21.9071	23.2676
1636	ENSMUSG00000015702.13	ENSMUSG00000015702.13	Anxa9	chr3:95253673-95357572	1.11176	0.753391	1.11038	0.937849	0.951674	0.740259
1637	ENSMUSG00000015709.9	ENSMUSG00000015709.9	Arnt2	chr7:84246277-84410176	0.0125943	0	0	0	0.0124702	0.013154
1638	ENSMUSG00000015711.8	ENSMUSG00000015711.8	Prune1	chr3:95253673-95357572	11.1847	10.0955	9.89829	9.69997	11.4173	10.3875
1639	ENSMUSG00000015714.11	ENSMUSG00000015714.11	Cers2	chr3:95253673-95357572	92.9966	78.5653	86.2783	80.8702	76.5719	78.312
1640	ENSMUSG00000015721.18	ENSMUSG00000015721.18	Nlrp5	chr7:23385888-23441922	0	0	0	0	0	0
1641	ENSMUSG00000015733.13	ENSMUSG00000015733.13	Capza2	chr6:17636233-17666972	38.0625	43.54	51.5661	53.7979	44.0648	65.3635
1642	ENSMUSG00000015745.9	ENSMUSG00000015745.9	Plekho1	chr3:95988428-95996001	41.1343	33.1892	33.2567	39.2973	31.2867	33.5503
1643	ENSMUSG00000015747.5	ENSMUSG00000015747.5	Vps45	chr3:95999831-96058466	9.20576	6.46278	8.846	12.3657	9.46544	9.93229
1644	ENSMUSG00000015748.13	ENSMUSG00000015748.13	Prpf3	chr3:95830123-95855885	38.2294	37.9791	50.0762	39.6523	37.1068	60.0376
1645	ENSMUSG00000015749.12	ENSMUSG00000015749.12	Anp32e	chr3:95929245-95947390	164.627	200.089	234.882	187.231	179.722	217.715
1646	ENSMUSG00000015750.15	ENSMUSG00000015750.15	Aph1a	chr3:95893968-95904691	24.1277	17.441	16.6497	25.6008	25.069	19.6569
1647	ENSMUSG00000015755.16	ENSMUSG00000015755.16	Tab2	chr10:7905652-7956230	26.1738	34.6023	40.0624	36.8446	31.3619	42.3608
1648	ENSMUSG00000015757.10	ENSMUSG00000015757.10	Ppil4	chr10:7792890-7823135	3.89333	4.6998	6.18023	5.36992	4.02434	5.12963
1649	ENSMUSG00000015759.11	ENSMUSG00000015759.11	Cnih1	chr14:46775566-46788530	61.1162	65.3105	65.419	57.7214	64.8852	71.2979
1650	ENSMUSG00000015766.14	ENSMUSG00000015766.14	Eps8	chr6:137477244-137654876	0	0.0436327	0	0	0	0
1651	ENSMUSG00000015776.12	ENSMUSG00000015776.12	Med22	chr2:26905261-26910677	26.1506	24.9196	22.392	29.5118	27.4551	22.2297
1652	ENSMUSG00000015787.15	ENSMUSG00000015787.15	Abo	chr2:26842502-26864979	0	0	0	0	0	0
1653	ENSMUSG00000015790.16	ENSMUSG00000015790.16	Surf1	chr2:26913380-26933928	23.7685	25.3477	20.246	18.3487	20.5407	20.1381
1654	ENSMUSG00000015804.14	ENSMUSG00000015804.14	Med28	chr5:45520228-45529276	81.4669	71.3452	72.7955	54.5138	77.3217	69.9089
1655	ENSMUSG00000015806.12	ENSMUSG00000015806.12	Qdpr	chr5:45434020-45450236	110.866	115.399	98.9679	95.8159	133.253	89.2417
1656	ENSMUSG00000015812.8	ENSMUSG00000015812.8	Gnrh1	chr14:67745180-67749439	0.336362	0.313498	0.623869	0.756843	0	0.676181
1657	ENSMUSG00000015829.13	ENSMUSG00000015829.13	Tnr	chr1:159523768-159931729	0	0	0	0	0	0
1658	ENSMUSG00000015837.15	ENSMUSG00000015837.15	Sqstm1	chr11:50174443-50210827	90.2273	59.8601	59.8965	81.7713	66.2639	63.7202
1659	ENSMUSG00000015839.6	ENSMUSG00000015839.6	Nfe2l2	chr2:75675512-75704641	12.8916	14.4647	13.6209	17.4389	14.9598	17.043
1660	ENSMUSG00000015843.10	ENSMUSG00000015843.10	Rxrg	chr1:167598383-167639623	0	0	0	0	0	0
1661	ENSMUSG00000015846.14	ENSMUSG00000015846.14	Rxra	chr2:27676439-27762957	14.9369	8.57531	5.74943	13.2775	11.5726	9.97668
1662	ENSMUSG00000015850.11	ENSMUSG00000015850.11	Adamtsl4	chr3:95676200-95687917	1.14776	0.521387	0.704353	4.26899	0.697984	3.51077
1663	ENSMUSG00000015852.13	ENSMUSG00000015852.13	Fcrls	chr3:87250757-87263738	0	0	0	0	0	0
1664	ENSMUSG00000015854.7	ENSMUSG00000015854.7	Cd5l	chr3:87357880-87371073	0	0	0	0	0	0
1665	ENSMUSG00000015869.16	ENSMUSG00000015869.16	Prpsap1	chr11:116466318-116494202	79.3428	76.7807	63.1767	69.5455	61.2406	54.6607
1666	ENSMUSG00000015879.8	ENSMUSG00000015879.8	Fam184b	chr5:45529704-45645469	0.0547322	0.0128453	0	0	0	0
1667	ENSMUSG00000015880.13	ENSMUSG00000015880.13	Ncapg	chr5:45669918-45857615	2.53185	4.569	5.53398	2.28296	3.16374	3.62557
1668	ENSMUSG00000015882.17	ENSMUSG00000015882.17	Lcorl	chr5:45669918-45857615	0.633171	0.600519	0.55009	0.839312	0.548503	0.417267
1669	ENSMUSG00000015889.8	ENSMUSG00000015889.8	Lta4h	chr10:93453410-93484875	91.4261	88.6331	90.6836	79.6351	78.322	77.6037
1670	ENSMUSG00000015890.2	ENSMUSG00000015890.2	Amdhd1	chr10:93523337-93540033	0.0330995	0.1319	0	0.0332369	0.196764	0.344834
1671	ENSMUSG00000015932.8	ENSMUSG00000015932.8	Dstn	chr2:143915319-143943324	6.4379	8.33997	11.1451	7.71495	8.20943	10.8077
1672	ENSMUSG00000015937.15	ENSMUSG00000015937.15	H2afy	chr13:56002264-56136361	337.743	297.303	284.453	309.292	304.442	306.245
1673	ENSMUSG00000015942.9	ENSMUSG00000015942.9	Gtf2ird2	chr5:134184018-134229625	5.84415	4.24912	3.656	5.37197	4.39319	5.06226
1674	ENSMUSG00000015943.11	ENSMUSG00000015943.11	Bola1	chr3:96196587-96220308	26.545	34.6471	31.1706	25.5642	50.2932	35.0763
1675	ENSMUSG00000015944.9	ENSMUSG00000015944.9	Castor2	chr5:134099710-134144343	5.21969	3.93884	2.94862	4.58504	2.64704	3.02955
1676	ENSMUSG00000015947.10	ENSMUSG00000015947.10	Fcgr1	chr3:96282908-96293969	0	0	0	0	0	0
1677	ENSMUSG00000015950.13	ENSMUSG00000015950.13	Ncf1	chr5:134184018-134229625	12.1685	11.9657	11.387	10.5531	14.3328	8.30128
1678	ENSMUSG00000015957.12	ENSMUSG00000015957.12	Wnt11	chr7:98835111-98855195	0	0	0	0.0462932	0	0
1679	ENSMUSG00000015961.8	ENSMUSG00000015961.8	Adss	chr1:177762961-177796511	77.9632	91.3659	104.641	95.5206	80.2301	108.728
1680	ENSMUSG00000015962.5	ENSMUSG00000015962.5	1700016C15Rik	chr1:177729813-177753324	0	0.127926	0	0	0	0
1681	ENSMUSG00000015966.17	ENSMUSG00000015966.17	Il17rb	chr14:29978336-30008896	0.0811948	0.109685	0.0405441	0.0310886	0.0613454	0.114327
1682	ENSMUSG00000015968.17	ENSMUSG00000015968.17	Cacna1d	chr14:30009022-30527063	0	0	0	0.0671221	0	0.0464913
1683	ENSMUSG00000015970.19	ENSMUSG00000015970.19	Chdh	chr14:30009022-30527063	0.0688628	0.137103	0.107222	0.188627	0.172737	0.191929
1684	ENSMUSG00000015971.5	ENSMUSG00000015971.5	Actr8	chr14:29978336-30008896	13.4924	13.8578	15.6947	16.1079	14.7729	14.0739
1685	ENSMUSG00000015980.14	ENSMUSG00000015980.14	Lrrc27	chr7:139103637-139242979	0.177739	1.08712	0.153435	1.10738	1.43338	1.05574
1686	ENSMUSG00000015981.12	ENSMUSG00000015981.12	Stk32c	chr7:139103637-139242979	0	0.0364985	0.0731744	0.0876262	0.181493	0.136185
1687	ENSMUSG00000015994.10	ENSMUSG00000015994.10	Fnta	chr8:25998721-26015650	36.9454	30.0757	32.5491	32.2555	33.3661	33.2903
1688	ENSMUSG00000016018.4	ENSMUSG00000016018.4	Skiv2l2	chr13:112800791-112927398	13.5448	20.1376	25.3451	24.4352	20.4163	24.9622
1689	ENSMUSG00000016024.9	ENSMUSG00000016024.9	Lbp	chr2:158306492-158332852	0	0	0	0	0	0
1690	ENSMUSG00000016028.10	ENSMUSG00000016028.10	Celsr1	chr15:85898928-86033777	11.8533	8.75042	9.55692	12.5619	11.6069	9.74095
1691	ENSMUSG00000016087.13	ENSMUSG00000016087.13	Fli1	chr9:32422203-32542861	11.9898	16.6429	15.2514	20.2842	17.5159	19.0539
1692	ENSMUSG00000016128.14	ENSMUSG00000016128.14	Stard13	chr5:151037509-151432118	0.152032	0.206586	0.766472	0.186394	0.442133	0.11555
1693	ENSMUSG00000016150.15	ENSMUSG00000016150.15	Tenm1	chrX:42502452-43429126	0	0	0.00581911	0	0	0
1694	ENSMUSG00000016179.11	ENSMUSG00000016179.11	Camk1g	chr1:193346345-193370298	0	0	0	0	0	0
1695	ENSMUSG00000016181.9	ENSMUSG00000016181.9	Diexf	chr1:193091103-193130272	42.4452	35.0679	36.0787	31.6951	36.269	34.9452
1696	ENSMUSG00000016194.14	ENSMUSG00000016194.14	Hsd11b1	chr1:193203037-193343878	1.00382	0.55206	1.02274	2.03913	0.816035	2.64389
1697	ENSMUSG00000016200.14	ENSMUSG00000016200.14	Syt14	chr1:192891232-193035775	0.00959375	0.124608	0.662339	0.421024	0.0379949	0.0501238
1698	ENSMUSG00000016206.6	ENSMUSG00000016206.6	H2-M3	chr17:37270219-37274484	5.03298	4.72241	5.02667	5.2926	5.63633	5.84155
1699	ENSMUSG00000016239.11	ENSMUSG00000016239.11	Lonrf3	chrX:36328352-36362341	1.1397	1.17546	1.70735	1.05742	1.91039	1.51817
1700	ENSMUSG00000016252.7	ENSMUSG00000016252.7	Atp5e	chr2:174461071-174464105	552.833	436.461	396.024	342.787	518.253	392.872
1701	ENSMUSG00000016253.12	ENSMUSG00000016253.12	Nelfcd	chr2:174415803-174439039	39.1899	34.5349	35.5535	34.9564	30.9998	29.7687
1702	ENSMUSG00000016255.5	ENSMUSG00000016255.5	Tubb1	chr2:174450694-174457882	0	0	0	0	0	0
1703	ENSMUSG00000016256.10	ENSMUSG00000016256.10	Ctsz	chr2:174415803-174439039	115.185	121.663	113.566	81.2747	109.761	87.5371
1704	ENSMUSG00000016257.15	ENSMUSG00000016257.15	Prelid3b	chr2:174465066-174473081	114.856	147.008	168.472	128.687	143.824	157.33
1705	ENSMUSG00000016262.14	ENSMUSG00000016262.14	Sertad4	chr1:192844487-192856246	0	0	0	0	0	0
1706	ENSMUSG00000016283.13	ENSMUSG00000016283.13	H2-M2	chr17:37480850-37483552	0	0	0	0	0	0
1707	ENSMUSG00000016308.12	ENSMUSG00000016308.12	Ube2a	chrX:36823736-36884222	67.6128	59.4305	49.6618	54.3125	60.8154	55.0335
1708	ENSMUSG00000016319.3	ENSMUSG00000016319.3	Slc25a5	chrX:36795650-36798807	879.483	877.046	919.085	832.958	919.947	919.233
1709	ENSMUSG00000016327.9	ENSMUSG00000016327.9	Atp1b4	chrX:38316183-38336769	0	0	0	0	0	0
1710	ENSMUSG00000016344.14	ENSMUSG00000016344.14	Ppdpf	chr2:181187246-181188771	204.956	184.07	147.295	222.704	221.895	187.364
1711	ENSMUSG00000016346.17	ENSMUSG00000016346.17	Kcnq2	chr2:181075578-181135300	0	0	0	0	0	0
1712	ENSMUSG00000016349.10	ENSMUSG00000016349.10	Eef1a2	chr2:181147652-181157014	0	0	0	0	0	0
1713	ENSMUSG00000016356.18	ENSMUSG00000016356.18	Col20a1	chr2:180983923-181018363	0.875616	0.726951	1.19186	1.89177	1.28152	0.73485
1714	ENSMUSG00000016382.15	ENSMUSG00000016382.15	Pls3	chrX:75785653-75875182	0.39921	1.46674	0.283782	0.818311	0.222357	1.40508
1715	ENSMUSG00000016386.15	ENSMUSG00000016386.15	Mpped2	chr2:106693268-106868356	0	0.0276697	0	0	0	0
1716	ENSMUSG00000016409.4	ENSMUSG00000016409.4	Nkap	chrX:37126794-37168842	2.9552	5.18814	4.63659	9.70393	5.63213	10.3013
1717	ENSMUSG00000016427.7	ENSMUSG00000016427.7	Ndufa1	chrX:37187587-37191163	139.926	115.723	143.964	121.821	131.427	188.823
1718	ENSMUSG00000016458.14	ENSMUSG00000016458.14	Wt1	chr2:105126528-105173616	0	0.0714408	0	0	0	0
1719	ENSMUSG00000016477.18	ENSMUSG00000016477.18	E2f3	chr13:29906574-29986063	10.2041	14.3116	14.4825	9.96496	13.2011	14.1296
1720	ENSMUSG00000016481.15	ENSMUSG00000016481.15	Cr1l	chr1:195097381-195131586	43.1307	36.8185	39.5637	45.2626	37.6145	49.4163
1721	ENSMUSG00000016487.15	ENSMUSG00000016487.15	Ppfibp1	chr6:146888486-147032025	2.56069	2.82423	4.17379	5.4656	2.56564	3.98494
1722	ENSMUSG00000016493.13	ENSMUSG00000016493.13	Cd46	chr1:194938818-195092249	0.206067	0.060253	0.309505	0.0607579	0.068325	0.109311
1723	ENSMUSG00000016494.9	ENSMUSG00000016494.9	Cd34	chr1:194938818-195092249	0.0326094	0.128156	0.0977278	0.0327445	0	0.339816
1724	ENSMUSG00000016495.12	ENSMUSG00000016495.12	Plgrkt	chr19:29348598-29367390	29.2049	21.3742	25.445	33.2624	21.7647	34.2909
1725	ENSMUSG00000016496.7	ENSMUSG00000016496.7	Cd274	chr19:29367454-29388095	36.0723	22.7291	35.1466	43.9081	31.2102	36.9609
1726	ENSMUSG00000016498.9	ENSMUSG00000016498.9	Pdcd1lg2	chr19:29410918-29471157	25.7436	19.2315	26.827	34.0633	31.6102	36.4215
1727	ENSMUSG00000016503.17	ENSMUSG00000016503.17	Gtf3a	chr5:146948656-146963800	93.5784	109.231	98.4896	74.5592	89.1888	80.9704
1728	ENSMUSG00000016510.11	ENSMUSG00000016510.11	Mtif3	chr5:146948656-146963800	23.3204	23.607	27.0235	23.1015	22.9815	26.591
1729	ENSMUSG00000016520.7	ENSMUSG00000016520.7	Lnx2	chr5:147016654-147076586	17.8854	17.6968	17.4077	19.6097	20.1699	14.3008
1730	ENSMUSG00000016524.12	ENSMUSG00000016524.12	Il19	chr1:130932655-130940115	0	0	0	0	0	0
1731	ENSMUSG00000016526.8	ENSMUSG00000016526.8	Dyrk3	chr1:131127454-131138340	2.78041	3.48634	4.48769	2.3431	3.68841	3.75391
1732	ENSMUSG00000016528.10	ENSMUSG00000016528.10	Mapkapk2	chr1:131053699-131097826	68.2083	59.0521	53.4801	61.9416	62.1866	55.4197
1733	ENSMUSG00000016529.5	ENSMUSG00000016529.5	Il10	chr1:131019844-131024974	0	0.131601	0.131815	0.0662785	0.065447	0.0684729
1734	ENSMUSG00000016534.15	ENSMUSG00000016534.15	Lamp2	chrX:38401356-38456454	7.35254	10.1584	9.94721	10.2695	10.4889	12.5236
1735	ENSMUSG00000016541.10	ENSMUSG00000016541.10	Atxn10	chr15:85336244-85463212	101.979	98.0813	98.2201	94.0444	97.1273	98.2476
1736	ENSMUSG00000016552.13	ENSMUSG00000016552.13	Foxred2	chr15:77940521-77956722	10.5676	10.404	9.33186	9.0302	10.8262	8.31254
1737	ENSMUSG00000016554.9	ENSMUSG00000016554.9	Eif3d	chr15:77958997-77970813	290.236	266.053	260.235	244.206	298.169	260.227
1738	ENSMUSG00000016559.14	ENSMUSG00000016559.14	H3f3b	chr11:116021911-116027962	244.795	214.126	219.388	281.946	251.495	257.141
1739	ENSMUSG00000016619.10	ENSMUSG00000016619.10	Nup50	chr15:84923410-84942963	69.9397	76.6696	82.3467	68.9567	77.3355	70.5597
1740	ENSMUSG00000016624.15	ENSMUSG00000016624.15	Phf21b	chr15:84785380-84856049	1.16438	0.780437	0.869003	2.33068	0.438262	1.43011
1741	ENSMUSG00000016626.10	ENSMUSG00000016626.10	Nlrp14	chr7:107166989-107198102	0	0	0	0	0	0
1742	ENSMUSG00000016637.7	ENSMUSG00000016637.7	Ift27	chr15:78159462-78174107	22.5215	32.7833	23.9933	29.9374	19.7036	25.8816
1743	ENSMUSG00000016664.16	ENSMUSG00000016664.16	Pacsin2	chr15:83375606-83464606	27.8815	27.6096	30.0133	24.0101	26.1453	25.2027
1744	ENSMUSG00000016756.17	ENSMUSG00000016756.17	Cmah	chr13:24327403-24477377	5.99464	5.51854	5.59644	10.3702	7.08573	7.46839
1745	ENSMUSG00000016757.11	ENSMUSG00000016757.11	Ttll12	chr15:83575089-83595157	51.3995	50.1948	50.7914	42.6879	47.408	43.3054
1746	ENSMUSG00000016758.4	ENSMUSG00000016758.4	Bik	chr15:83526861-83544634	3.83763	4.05836	5.08429	2.52255	4.39446	4.8226
1747	ENSMUSG00000016763.15	ENSMUSG00000016763.15	Scube1	chr15:83604998-83725021	0	0	0	0	0	0
1748	ENSMUSG00000016831.12	ENSMUSG00000016831.12	Tox4	chr14:52258810-52305128	42.3807	40.5838	40.4487	45.5836	38.6892	42.8167
1749	ENSMUSG00000016833.14	ENSMUSG00000016833.14	Mrps18c	chr5:100798626-100804471	60.8599	52.5708	61.9819	51.0017	60.3435	76.8331
1750	ENSMUSG00000016918.15	ENSMUSG00000016918.15	Sulf1	chr1:12692276-12861192	0	0	0	0	0	0
1751	ENSMUSG00000016921.14	ENSMUSG00000016921.14	Srsf6	chr2:162931527-162937121	211.843	193.365	182.505	200.476	204.126	185.207
1752	ENSMUSG00000016933.17	ENSMUSG00000016933.17	Plcg1	chr2:160731299-160906002	59.6862	53.9129	47.0751	57.6709	43.7011	41.5413
1753	ENSMUSG00000016940.18	ENSMUSG00000016940.18	Kctd2	chr11:115420127-115431274	8.07081	6.25955	7.0788	6.86782	7.37556	8.81451
1754	ENSMUSG00000016942.6	ENSMUSG00000016942.6	Tmprss6	chr15:78439666-78468634	0	0	0	0.0252378	0.0248972	0.0493533
1755	ENSMUSG00000016946.5	ENSMUSG00000016946.5	Kctd5	chr17:24047733-24073485	20.1572	14.2038	16.2366	15.0078	18.1525	17.0403
1756	ENSMUSG00000016982.6	ENSMUSG00000016982.6	Pom121l2	chr13:21981193-21988734	0	0	0	0	0	0
1757	ENSMUSG00000016984.7	ENSMUSG00000016984.7	Etaa1	chr11:17938755-17953875	1.01625	1.80324	2.21451	1.57693	1.90304	1.94772
1758	ENSMUSG00000016995.17	ENSMUSG00000016995.17	Matn4	chr2:164389392-164415448	0	0	0	0	0	0
1759	ENSMUSG00000016998.2	ENSMUSG00000016998.2	Svs4	chr2:164275951-164278459	0	0	0	0	0	0
1760	ENSMUSG00000017000.2	ENSMUSG00000017000.2	Svs6	chr2:164316750-164318453	0	0	0	0	0	0
1761	ENSMUSG00000017002.14	ENSMUSG00000017002.14	Slpi	chr2:164354069-164389095	0.107859	0.249705	0.497738	1.5041	0.501882	1.11346
1762	ENSMUSG00000017003.7	ENSMUSG00000017003.7	Svs3a	chr2:164289267-164291500	0	0	0	0	0	0
1763	ENSMUSG00000017004.7	ENSMUSG00000017004.7	Svs5	chr2:164332739-164334396	0	0	0	0	0	0
1764	ENSMUSG00000017007.9	ENSMUSG00000017007.9	Rbpjl	chr2:164389392-164415448	0	0	0	0	0	0
1765	ENSMUSG00000017009.3	ENSMUSG00000017009.3	Sdc4	chr2:164424246-164443887	0.618635	0.492683	1.45817	0.0980824	0.395053	0.508995
1766	ENSMUSG00000017049.4	ENSMUSG00000017049.4	Ccdc70	chr8:21969774-21974041	0	0	0	0	0	0
1767	ENSMUSG00000017057.9	ENSMUSG00000017057.9	Il13ra1	chrX:36112109-36171259	0.02096	0.0208743	0.020934	0	0.0622765	0.0437381
1768	ENSMUSG00000017064.4	ENSMUSG00000017064.4	Prl5a1	chr13:28142483-28151611	0	0	0	0	0	0
1769	ENSMUSG00000017119.19	ENSMUSG00000017119.19	Nbr1	chr11:101552148-101581951	7.44164	8.92415	9.73583	12.704	9.35947	10.0465
1770	ENSMUSG00000017132.17	ENSMUSG00000017132.17	Cyth1	chr11:118132018-118248592	31.4093	26.3349	24.9343	32.7117	27.546	24.581
1771	ENSMUSG00000017144.8	ENSMUSG00000017144.8	Rnd3	chr2:51130437-51149111	0	0	0	0	0	0
1772	ENSMUSG00000017146.12	ENSMUSG00000017146.12	Brca1	chr11:101488763-101551955	2.89942	5.05466	7.01468	4.12543	4.78369	5.71013
1773	ENSMUSG00000017165.1	ENSMUSG00000017165.1	Gast	chr11:100334406-100336996	0	0	0	0	0	0
1774	ENSMUSG00000017167.6	ENSMUSG00000017167.6	Cntnap1	chr11:101162678-101190724	0.0140586	0.0139985	0.0561646	0.112922	0	0.0880847
1775	ENSMUSG00000017176.17	ENSMUSG00000017176.17	Nt5c3b	chr11:100415696-100441808	62.0523	59.8928	65.2749	58.8717	61.9096	61.6179
1776	ENSMUSG00000017188.3	ENSMUSG00000017188.3	Coa3	chr11:101277967-101302286	90.8904	72.4757	61.1539	70.5926	85.3977	78.041
1777	ENSMUSG00000017195.15	ENSMUSG00000017195.15	Zpbp2	chr11:98551096-98558665	0.0532692	0.253144	0.106406	0.14141	0.18243	0.2488
1778	ENSMUSG00000017204.4	ENSMUSG00000017204.4	Gsdma	chr11:98664350-98677708	0	0.0290029	0	0	0	0.0606957
1779	ENSMUSG00000017210.14	ENSMUSG00000017210.14	Med24	chr11:98704590-98729435	52.7269	41.3468	38.6852	51.5395	39.2291	36.501
1780	ENSMUSG00000017211.14	ENSMUSG00000017211.14	Gsdma2	chr11:98646758-98657964	0	0	0	0	0	0
1781	ENSMUSG00000017221.14	ENSMUSG00000017221.14	Psmd3	chr11:98682553-98695979	258.422	246.12	224.612	225.936	245.092	204.764
1782	ENSMUSG00000017264.16	ENSMUSG00000017264.16	Exosc10	chr4:148558428-148582401	103.031	94.0773	88.1819	97.9321	89.4385	86.0672
1783	ENSMUSG00000017286.15	ENSMUSG00000017286.15	Glod4	chr11:76046225-76250619	39.6155	38.5327	34.3034	47.469	52.047	29.5925
1784	ENSMUSG00000017288.15	ENSMUSG00000017288.15	Vps53	chr11:76046225-76250619	42.3512	46.2508	48.9589	47.6108	43.1718	43.7367
1785	ENSMUSG00000017291.13	ENSMUSG00000017291.13	Taok1	chr11:77508098-77607815	0.567679	0.790789	1.00219	1.0065	0.711435	1.25482
1786	ENSMUSG00000017299.13	ENSMUSG00000017299.13	Dnttip1	chr2:164745982-164769666	31.0144	27.5204	27.1712	33.3001	32.3654	25.405
1787	ENSMUSG00000017300.9	ENSMUSG00000017300.9	Tnnc2	chr2:164769897-164779967	0	0	0	0	0	0
1788	ENSMUSG00000017307.16	ENSMUSG00000017307.16	Acot8	chr2:164785822-164804882	22.0115	18.8743	14.3588	18.7493	13.7584	13.5695
1789	ENSMUSG00000017309.11	ENSMUSG00000017309.11	Cd300lg	chr11:102041508-102055620	0	0	0	0	0	0
1790	ENSMUSG00000017310.7	ENSMUSG00000017310.7	Spint4	chr2:164698500-164702453	0	0	0	0	0	0
1791	ENSMUSG00000017311.15	ENSMUSG00000017311.15	Pyy	chr11:102106675-102107832	0	0	0	0	0	0
1792	ENSMUSG00000017314.12	ENSMUSG00000017314.12	Mpp2	chr11:102057014-102088515	1.00342	1.48946	1.03522	1.06452	1.10622	1.8968
1793	ENSMUSG00000017316.13	ENSMUSG00000017316.13	Ppy	chr11:102099929-102101319	0	0	0	0	0	0
1794	ENSMUSG00000017344.4	ENSMUSG00000017344.4	Vtn	chr11:78499090-78502324	0	0	0	0	0	0
1795	ENSMUSG00000017376.15	ENSMUSG00000017376.15	Nlk	chr11:78567167-78697373	13.6419	13.7046	15.6722	17.4784	13.5232	15.4195
1796	ENSMUSG00000017386.10	ENSMUSG00000017386.10	Traf4	chr11:78158498-78165589	80.8138	76.1397	73.1068	67.5864	71.0048	62.2279
1797	ENSMUSG00000017390.15	ENSMUSG00000017390.15	Aldoc	chr11:78322967-78327781	1.27181	2.92628	1.4162	3.43902	5.05405	3.56142
1798	ENSMUSG00000017400.10	ENSMUSG00000017400.10	Stac2	chr11:98036622-98053462	0	0.0514254	0.0515656	0.0259209	0.102284	0.0538368
1799	ENSMUSG00000017404.12	ENSMUSG00000017404.12	Rpl19	chr11:98001507-98030492	2395.08	2353.01	2207.63	2057.62	2419.38	2232.61
1800	ENSMUSG00000017405.14	ENSMUSG00000017405.14	Nek8	chr11:78166105-78176675	13.7896	9.00788	10.7301	15.0691	10.3124	10.2566
1801	ENSMUSG00000017412.15	ENSMUSG00000017412.15	Cacnb4	chr2:52425011-52676831	0.00960036	0.0191227	0.0383728	0.019284	0.0190162	0.0100308
1802	ENSMUSG00000017417.14	ENSMUSG00000017417.14	Plxdc1	chr11:97923237-97986444	0.065667	0.032709	0	0.164852	0	0
1803	ENSMUSG00000017418.13	ENSMUSG00000017418.13	Arl5b	chr2:14995130-15082456	6.67648	5.98022	6.04452	6.29696	5.59869	6.31425
1804	ENSMUSG00000017421.18	ENSMUSG00000017421.18	Zfp207	chr11:80383278-80405733	135.058	143.326	161.032	158.48	139.511	172.18
1805	ENSMUSG00000017428.16	ENSMUSG00000017428.16	Psmd11	chr11:80428614-80473248	90.0672	100.778	101.052	105.004	100.936	107.317
1806	ENSMUSG00000017446.14	ENSMUSG00000017446.14	C1qtnf1	chr11:118428202-118454995	0.0317539	0	0.0317152	0.0318925	0	0.0662298
1807	ENSMUSG00000017453.4	ENSMUSG00000017453.4	Pipox	chr11:77880614-77894096	0.0408518	0.0407066	0.0816016	0	0	0.127558
1808	ENSMUSG00000017466.9	ENSMUSG00000017466.9	Timp2	chr11:118301068-118355740	10.2373	4.31968	2.95211	10.953	5.54734	7.12369
1809	ENSMUSG00000017478.15	ENSMUSG00000017478.15	Zc3h18	chr8:119910359-124345724	86.9108	77.1726	74.957	79.0259	73.4061	75.6117
1810	ENSMUSG00000017485.11	ENSMUSG00000017485.11	Top2b	chr14:16336845-16819156	4.43855	7.42257	8.1955	12.1392	8.62849	10.5925
1811	ENSMUSG00000017491.9	ENSMUSG00000017491.9	Rarb	chr14:16336845-16819156	0	0.0252009	0	0	0	0
1812	ENSMUSG00000017493.12	ENSMUSG00000017493.12	Igfbp4	chr11:99041243-99054392	58.9071	65.5748	40.8909	60.1634	51.54	51.3982
1813	ENSMUSG00000017499.15	ENSMUSG00000017499.15	Cdc6	chr11:98907800-98923940	53.1963	58.9992	67.484	40.8177	55.2792	53.2068
1814	ENSMUSG00000017548.15	ENSMUSG00000017548.15	Suz12	chr11:79993105-80034123	14.7748	15.7179	25.7965	19.7553	16.1954	22.4453
1815	ENSMUSG00000017550.14	ENSMUSG00000017550.14	Atad5	chr11:80089399-80135794	1.28032	2.38396	2.83198	1.40363	2.30275	2.81032
1816	ENSMUSG00000017561.16	ENSMUSG00000017561.16	Crlf3	chr11:80046492-80080991	46.7674	55.5494	53.4688	49.2688	48.6607	54.581
1817	ENSMUSG00000017588.2	ENSMUSG00000017588.2	Krt27	chr11:99345564-99351104	0	0	0	0	0	0
1818	ENSMUSG00000017607.9	ENSMUSG00000017607.9	Tns4	chr11:99065677-99089306	0.257971	0.298272	0.304249	0.159641	0.224166	0.0337605
1819	ENSMUSG00000017615.12	ENSMUSG00000017615.12	Tnfaip1	chr11:78522849-78536332	16.1752	13.744	16.2018	13.4332	16.1319	15.6853
1820	ENSMUSG00000017631.18	ENSMUSG00000017631.18	Abr	chr11:76416733-76622314	8.37433	7.20223	6.71956	10.0442	8.10441	9.63942
1821	ENSMUSG00000017639.13	ENSMUSG00000017639.13	Rab11fip4	chr11:79591211-79698023	10.3223	9.30974	8.71896	8.72068	11.6312	8.60598
1822	ENSMUSG00000017652.16	ENSMUSG00000017652.16	Cd40	chr2:165055626-165072948	5.12986	0.604069	2.38013	1.37343	1.29273	0.467764
1823	ENSMUSG00000017664.16	ENSMUSG00000017664.16	Slc35c2	chr2:165276553-165287869	47.1828	47.7119	35.2244	41.3847	50.727	40.851
1824	ENSMUSG00000017667.9	ENSMUSG00000017667.9	Zfp334	chr2:165374263-165388259	0	0	0	0	0	0
1825	ENSMUSG00000017670.16	ENSMUSG00000017670.16	Elmo2	chr2:165288030-165326479	17.6761	16.4184	21.798	16.4374	19.8063	19.1749
1826	ENSMUSG00000017677.11	ENSMUSG00000017677.11	Wsb1	chr11:79239371-79254671	20.1654	23.0563	28.9077	31.0777	20.7718	28.341
1827	ENSMUSG00000017679.16	ENSMUSG00000017679.16	Ttpal	chr2:163602313-163619013	29.9084	28.4723	23.6474	26.7144	28.3541	29.6458
1828	ENSMUSG00000017686.16	ENSMUSG00000017686.16	Rhot1	chr11:80209018-80267907	12.3138	14.6568	16.54	16.6258	14.0264	17.3933
1829	ENSMUSG00000017688.14	ENSMUSG00000017688.14	Hnf4g	chr3:3508029-3658052	0	0	0	0	0	0
1830	ENSMUSG00000017692.8	ENSMUSG00000017692.8	Rhbdl3	chr11:80300911-80355955	1.31154	0.901531	0.769312	1.14966	0.804109	1.02269
1831	ENSMUSG00000017697.3	ENSMUSG00000017697.3	Ada	chr2:163726583-163750239	16.3239	21.2831	19.6694	15.3533	17.5989	14.5113
1832	ENSMUSG00000017707.9	ENSMUSG00000017707.9	Serinc3	chr2:163623271-163645801	44.1728	47.5504	54.1037	47.1436	43.2581	48.756
1833	ENSMUSG00000017713.9	ENSMUSG00000017713.9	Tha1	chr11:117867951-117887416	2.75709	1.17751	1.18536	3.33889	2.03404	2.57281
1834	ENSMUSG00000017715.11	ENSMUSG00000017715.11	Pgs1	chr11:117986291-118130634	23.8977	23.7156	21.3334	21.6385	22.482	19.4347
1835	ENSMUSG00000017716.15	ENSMUSG00000017716.15	Birc5	chr11:117849250-117855743	54.0239	84.5751	85.8905	28.7259	49.2226	37.2352
1836	ENSMUSG00000017718.15	ENSMUSG00000017718.15	Afmid	chr11:117809667-117839908	4.9931	2.95389	2.66755	5.03627	3.33702	3.81708
1837	ENSMUSG00000017720.2	ENSMUSG00000017720.2	Trp53tg5	chr2:164456963-164493319	0	0	0	0	0	0
1838	ENSMUSG00000017721.15	ENSMUSG00000017721.15	Pigt	chr2:164497519-164508301	112.059	96.4033	93.6195	97.9284	82.9525	81.4269
1839	ENSMUSG00000017723.11	ENSMUSG00000017723.11	Wfdc2	chr2:164562412-164568510	0	0	0	0	0	0
1840	ENSMUSG00000017724.14	ENSMUSG00000017724.14	Etv4	chr11:101769741-101785371	4.74185	6.56971	7.74427	6.31917	10.0968	8.05334
1841	ENSMUSG00000017733.4	ENSMUSG00000017733.4	Eppin	chr2:164588342-164593594	0	0	0	0	0	0
1842	ENSMUSG00000017734.15	ENSMUSG00000017734.15	Dbndd2	chr2:164456963-164493319	0.106632	1.31191	0.770424	0.868847	0.329601	0.428921
1843	ENSMUSG00000017737.2	ENSMUSG00000017737.2	Mmp9	chr2:164940779-164955850	0	0	0	0	0	0.0257939
1844	ENSMUSG00000017740.17	ENSMUSG00000017740.17	Slc12a5	chr2:164960801-164999731	0	0.0262081	0	0.021904	0.137277	0
1845	ENSMUSG00000017747.13	ENSMUSG00000017747.13	Ghdc	chr11:100766031-100770957	5.13568	3.86197	6.42898	4.53651	5.72454	6.91079
1846	ENSMUSG00000017754.13	ENSMUSG00000017754.13	Pltp	chr2:164830731-164857711	0.623505	0.399056	0.425168	0.229114	0.271336	0.166315
1847	ENSMUSG00000017756.9	ENSMUSG00000017756.9	Slc12a7	chr13:73733093-73816754	14.3333	10.4739	10.6115	16.0086	9.98179	10.6411
1848	ENSMUSG00000017760.16	ENSMUSG00000017760.16	Ctsa	chr2:164830731-164857711	61.3616	63.2318	58.838	74.5078	48.5721	61.7857
1849	ENSMUSG00000017764.2	ENSMUSG00000017764.2	Zswim1	chr2:164822685-164828537	11.5087	10.1189	10.8493	10.5244	9.30707	8.65995
1850	ENSMUSG00000017765.17	ENSMUSG00000017765.17	Slc12a4	chr8:105934332-105966097	20.2402	18.9646	17.7935	15.798	20.7683	14.911
1851	ENSMUSG00000017767.3	ENSMUSG00000017767.3	Spata25	chr2:164822685-164828537	0.259706	0.780943	0.518738	0	0.518191	0.263261
1852	ENSMUSG00000017774.19	ENSMUSG00000017774.19	Myo1c	chr11:75650503-75673910	29.1337	27.6838	27.6578	25.5428	25.1034	22.5841
1853	ENSMUSG00000017776.15	ENSMUSG00000017776.15	Crk	chr11:75679258-75706908	12.7476	14.9628	14.8536	10.9854	11.9046	10.6521
1854	ENSMUSG00000017778.14	ENSMUSG00000017778.14	Cox7c	chr13:86044815-86046904	320.759	332.794	287.32	262.065	391.962	334.112
1855	ENSMUSG00000017781.17	ENSMUSG00000017781.17	Pitpna	chr11:75588096-75628804	157.949	145.019	150.99	168.908	139.19	159.368
1856	ENSMUSG00000017801.15	ENSMUSG00000017801.15	Mlx	chr11:101087276-101095436	47.7351	44.5199	44.3023	56.8095	52.5161	50.8484
1857	ENSMUSG00000017802.14	ENSMUSG00000017802.14	Retreg3	chr11:101096321-101119893	32.7794	26.2486	25.7124	30.8967	25.1166	26.6096
1858	ENSMUSG00000017817.11	ENSMUSG00000017817.11	Jph2	chr2:163336241-163397993	0	0	0	0	0	0
1859	ENSMUSG00000017830.15	ENSMUSG00000017830.15	Dhx58	chr11:100574903-100704271	2.20305	1.35173	2.23744	1.52328	1.48172	0.90019
1860	ENSMUSG00000017831.8	ENSMUSG00000017831.8	Rab5a	chr17:53479233-53539451	5.85651	8.34139	9.78584	9.83867	9.67843	10.5501
1861	ENSMUSG00000017832.2	ENSMUSG00000017832.2	Hspb9	chr11:100713849-100714575	0.481119	0.961922	0.4805	0.483517	0.47854	0.164499
1862	ENSMUSG00000017837.12	ENSMUSG00000017837.12	Nkiras2	chr11:100574903-100704271	22.3585	18.9945	18.7141	24.2941	24.9689	21.5464
1863	ENSMUSG00000017843.14	ENSMUSG00000017843.14	Ppp2r5c	chr12:110447119-110583062	72.5997	90.5926	82.3826	99.5035	88.904	101.149
1864	ENSMUSG00000017858.12	ENSMUSG00000017858.12	Ift52	chr2:163017353-163046141	20.0363	20.3963	17.7789	19.1645	18.4916	22.1118
1865	ENSMUSG00000017861.11	ENSMUSG00000017861.11	Mybl2	chr2:163054686-163084688	31.208	45.9835	42.0933	20.9021	29.49	24.1468
1866	ENSMUSG00000017868.16	ENSMUSG00000017868.16	Sgk2	chr2:162987329-163014127	0	0	0	0	0	0
1867	ENSMUSG00000017897.18	ENSMUSG00000017897.18	Eya2	chr2:165595031-165771727	3.42285	2.9106	2.03723	3.15255	2.78051	3.92625
1868	ENSMUSG00000017922.14	ENSMUSG00000017922.14	Prl3c1	chr13:27196658-27203749	0	0	0	0	0	0
1869	ENSMUSG00000017929.13	ENSMUSG00000017929.13	B4galt5	chr2:167298443-167349183	18.6827	22.2608	31.2615	33.0407	26.0485	33.9479
1870	ENSMUSG00000017943.15	ENSMUSG00000017943.15	Gdap1l1	chr2:163438475-163455324	0	0	0.118648	0	0	0
1871	ENSMUSG00000017950.16	ENSMUSG00000017950.16	Hnf4a	chr2:163492317-163572910	0	0	0	0	0	0
1872	ENSMUSG00000017969.13	ENSMUSG00000017969.13	Ptgis	chr2:167095968-167240604	0	0	0	0	0	0
1873	ENSMUSG00000017978.18	ENSMUSG00000017978.18	Cadps2	chr6:23262772-23839421	0	0	0	0	0	0
1874	ENSMUSG00000017999.16	ENSMUSG00000017999.16	Ddx27	chr2:167015192-167034947	99.8349	108.002	109.922	96.4007	96.0441	90.9157
1875	ENSMUSG00000018001.18	ENSMUSG00000018001.18	Cyth3	chr5:143622446-143710250	11.6961	7.91592	6.62375	10.294	7.3566	12.5138
1876	ENSMUSG00000018008.8	ENSMUSG00000018008.8	Cyth4	chr15:78597046-78622019	42.6753	35.1687	26.321	46.6842	22.1399	27.4706
1877	ENSMUSG00000018012.11	ENSMUSG00000018012.11	Rac3	chr11:120721469-120723969	0.250372	0.499545	0.0833523	0.496417	0.248444	0.0864125
1878	ENSMUSG00000018040.9	ENSMUSG00000018040.9	Rrp7a	chr15:83089505-83122801	198.454	167.91	151.999	145.638	160.716	153.565
1879	ENSMUSG00000018042.18	ENSMUSG00000018042.18	Cyb5r3	chr15:83153493-83176445	50.8978	45.242	47.2152	48.2957	47.1976	44.5591
1880	ENSMUSG00000018068.13	ENSMUSG00000018068.13	Ints2	chr11:86201369-86357602	9.55591	9.07976	11.7167	9.69577	10.8884	8.91584
1881	ENSMUSG00000018076.12	ENSMUSG00000018076.12	Med13l	chr5:118560678-118765438	6.77164	5.62178	6.10147	8.65357	6.78184	7.43868
1882	ENSMUSG00000018102.5	ENSMUSG00000018102.5	Hist1h2bc	chr13:23684198-23692908	0.765319	0.381666	0.458614	0.614971	0.835189	1.26894
1883	ENSMUSG00000018126.15	ENSMUSG00000018126.15	Baiap2l2	chr15:79258194-79285537	0.309343	1.60989	0.231714	0.529263	0.373722	0.483082
1884	ENSMUSG00000018143.10	ENSMUSG00000018143.10	Mafk	chr5:139791512-139826885	22.1217	20.5224	18.9424	21.5713	20.7907	19.751
1885	ENSMUSG00000018160.15	ENSMUSG00000018160.15	Med1	chr11:98152153-98193293	15.6735	16.4192	20.8301	20.227	18.7242	23.6429
1886	ENSMUSG00000018166.8	ENSMUSG00000018166.8	Erbb3	chr10:128567522-128589652	1.69754	2.00556	2.46724	2.42936	1.60556	2.14344
1887	ENSMUSG00000018167.10	ENSMUSG00000018167.10	Stard3	chr11:98358367-98381112	30.0046	24.1842	18.627	29.8942	24.2939	24.1593
1888	ENSMUSG00000018168.8	ENSMUSG00000018168.8	Ikzf3	chr11:98464901-98546031	29.0437	28.1456	23.9458	30.5077	28.8208	20.9548
1889	ENSMUSG00000018169.12	ENSMUSG00000018169.12	Mfng	chr15:78755881-78773475	73.3114	67.8237	64.981	71.5302	69.7334	68.9265
1890	ENSMUSG00000018171.9	ENSMUSG00000018171.9	Vmp1	chr11:86583864-86683836	71.5598	59.0203	60.5884	68.1195	42.2022	56.4139
1891	ENSMUSG00000018189.12	ENSMUSG00000018189.12	Uchl5	chr1:143777271-143807466	20.1319	31.8956	34.9432	22.9997	29.9232	31.2964
1892	ENSMUSG00000018196.18	ENSMUSG00000018196.18	Glrx2	chr1:143716337-143749676	44.2032	42.6191	31.9579	34.5065	40.5353	33.4492
1893	ENSMUSG00000018199.9	ENSMUSG00000018199.9	Trove2	chr1:143750789-143777068	0.178216	0.185367	0.159879	0.35805	0.317404	0.371754
1894	ENSMUSG00000018209.15	ENSMUSG00000018209.15	Stk4	chr2:164053539-164155524	63.6403	64.1275	67.9695	73.632	55.7098	65.3729
1895	ENSMUSG00000018211.13	ENSMUSG00000018211.13	Wfdc15b	chr2:164214453-164221660	0	0	0	0	0	0
1896	ENSMUSG00000018217.12	ENSMUSG00000018217.12	Pmp22	chr11:63128981-63159547	0	0	0	0	0	0
1897	ENSMUSG00000018238.6	ENSMUSG00000018238.6	Gdf9	chr11:53431022-53437904	0.308862	0.0459252	0.26795	0.277667	0.228376	0.623775
1898	ENSMUSG00000018239.9	ENSMUSG00000018239.9	Zcchc10	chr11:53324678-53333301	12.586	17.1093	18.3697	14.4065	16.6772	18.865
1899	ENSMUSG00000018259.13	ENSMUSG00000018259.13	Prl8a2	chr13:27345672-27354216	0	0	0	0	0	0
1900	ENSMUSG00000018263.11	ENSMUSG00000018263.11	Tbx5	chr5:119832667-119885219	0	0	0	0	0	0
1901	ENSMUSG00000018286.6	ENSMUSG00000018286.6	Psmb6	chr11:70525366-70527858	337.131	298.967	318.327	274.778	331.057	315.612
1902	ENSMUSG00000018287.12	ENSMUSG00000018287.12	Spag7	chr11:70663770-70669416	40.9237	41.3657	38.9818	41.8491	43.656	41.3342
1903	ENSMUSG00000018293.4	ENSMUSG00000018293.4	Pfn1	chr11:70651849-70654644	4291.96	3409.38	3399.61	4197.03	3650.67	3740.2
1904	ENSMUSG00000018322.10	ENSMUSG00000018322.10	Tomm34	chr2:164053539-164155524	73.4555	75.1576	77.9771	69.7247	74.3343	72.2429
1905	ENSMUSG00000018326.9	ENSMUSG00000018326.9	Ywhab	chr2:163994959-164018588	97.108	110.505	107.469	108.595	102.735	112.081
1906	ENSMUSG00000018334.18	ENSMUSG00000018334.18	Ksr1	chr11:79013439-79146407	34.5607	32.695	32.9027	22.8543	27.7959	18.7226
1907	ENSMUSG00000018339.11	ENSMUSG00000018339.11	Gpx3	chr11:54902452-54910377	0.210493	0	0.105115	0.211394	0.104337	0.273462
1908	ENSMUSG00000018340.13	ENSMUSG00000018340.13	Anxa6	chr11:54979107-55033445	80.014	81.5093	67.4142	75.2059	92.1503	77.0905
1909	ENSMUSG00000018341.12	ENSMUSG00000018341.12	Il12rb2	chr6:67179798-67376188	1.88643	5.18374	5.09131	2.52266	7.51997	3.98415
1910	ENSMUSG00000018347.16	ENSMUSG00000018347.16	Zkscan6	chr11:65807174-65829239	7.8434	8.16233	7.94311	7.5227	8.81909	6.54515
1911	ENSMUSG00000018362.14	ENSMUSG00000018362.14	Kpna2	chr11:106988628-106999541	57.6012	73.0145	82.319	60.221	64.9333	70.5245
1912	ENSMUSG00000018363.16	ENSMUSG00000018363.16	Smurf2	chr11:106820065-106920761	7.79517	8.15761	9.50486	10.1482	8.12532	9.45097
1913	ENSMUSG00000018372.13	ENSMUSG00000018372.13	Cep95	chr11:106789251-106819930	2.77495	2.8621	3.78685	3.92812	3.31247	3.70459
1914	ENSMUSG00000018377.10	ENSMUSG00000018377.10	Vezf1	chr11:88068278-88084729	7.05393	8.71963	8.77748	11.258	7.5114	10.827
1915	ENSMUSG00000018378.13	ENSMUSG00000018378.13	Cuedc1	chr11:88098057-88194140	2.50086	3.34143	2.50481	3.58086	3.75311	4.70586
1916	ENSMUSG00000018379.17	ENSMUSG00000018379.17	Srsf1	chr11:88011990-88053755	246.41	279.691	284.702	275.47	254.452	257.92
1917	ENSMUSG00000018381.15	ENSMUSG00000018381.15	Abi3	chr11:95700105-95845734	6.71636	9.12712	7.55614	6.8802	6.32241	6.96939
1918	ENSMUSG00000018387.12	ENSMUSG00000018387.12	Shroom1	chr11:53457204-53467766	0	0	0	0	0	0.0176807
1919	ENSMUSG00000018395.19	ENSMUSG00000018395.19	Kif3a	chr11:53567378-53601967	1.11836	3.21038	1.37065	2.84316	2.14031	2.53644
1920	ENSMUSG00000018398.18	ENSMUSG00000018398.18	2020-09-08	chr11:53519256-53549565	1.77116	3.20688	3.38216	2.83136	2.35742	3.28471
1921	ENSMUSG00000018401.17	ENSMUSG00000018401.17	Mtmr4	chr11:87592161-87616302	13.1108	13.5462	11.4164	13.4932	14.1093	12.8695
1922	ENSMUSG00000018405.7	ENSMUSG00000018405.7	Mrm1	chr11:84813060-84819515	10.9576	10.9043	10.4295	10.6835	11.7081	11.5391
1923	ENSMUSG00000018411.17	ENSMUSG00000018411.17	Mapt	chr11:104231389-104332090	0	0.014516	0	0	0.0144353	0.0304445
1924	ENSMUSG00000018412.16	ENSMUSG00000018412.16	Kansl1	chr11:104333228-104468861	15.0286	20.07	16.5383	24.7413	15.5724	21.0665
1925	ENSMUSG00000018415.14	ENSMUSG00000018415.14	Gid4	chr11:60400625-60450927	16.5543	16.9896	16.3731	18.4337	18.6662	18.6275
1926	ENSMUSG00000018417.14	ENSMUSG00000018417.14	Myo1b	chr1:51749764-51916071	0	0	0	0	0	0
1927	ENSMUSG00000018425.18	ENSMUSG00000018425.18	Dhx40	chr11:86768845-86807746	2.4043	3.63223	4.19212	5.01229	2.5628	3.08278
1928	ENSMUSG00000018427.7	ENSMUSG00000018427.7	Ypel2	chr11:86936424-86993707	0.729078	0.694431	0.585704	1.11395	0.690577	0.579155
1929	ENSMUSG00000018428.15	ENSMUSG00000018428.15	Akap1	chr11:88830791-88881395	16.6482	17.8123	20.8684	19.9623	15.6403	21.8777
1930	ENSMUSG00000018433.14	ENSMUSG00000018433.14	Nol11	chr11:107157407-107189381	44.9223	50.7906	54.2261	46.9171	54.1354	51.2681
1931	ENSMUSG00000018442.13	ENSMUSG00000018442.13	Derl2	chr11:71007163-71027371	40.2838	37.3579	39.2935	34.787	41.3053	37.1914
1932	ENSMUSG00000018446.8	ENSMUSG00000018446.8	C1qbp	chr11:70977835-70983026	455.089	439.146	433.705	379.986	449.27	408.418
1933	ENSMUSG00000018449.12	ENSMUSG00000018449.12	Rpain	chr11:70970212-70977833	21.3838	19.6537	18.8474	27.467	23.2313	22.0235
1934	ENSMUSG00000018451.6	ENSMUSG00000018451.6	6330403K07Rik	chr11:71031940-71033513	0.11333	0.112975	0.0565939	0	0.0561823	0
1935	ENSMUSG00000018459.15	ENSMUSG00000018459.15	Slc13a3	chr2:165405027-165473230	0	0.0500056	0.108051	0.0252045	0.099461	0.360092
1936	ENSMUSG00000018470.8	ENSMUSG00000018470.8	Kcnab3	chr11:69326257-69333042	0.530088	0.469937	0.599225	0.600002	0.498519	0.406378
1937	ENSMUSG00000018474.17	ENSMUSG00000018474.17	Chd3	chr11:69343272-69369406	93.4074	67.8553	64.3811	95.3784	65.9926	74.0561
1938	ENSMUSG00000018476.7	ENSMUSG00000018476.7	Kdm6b	chr11:69398507-69413675	37.6977	18.0522	20.583	46.0872	30.9633	29.3347
1939	ENSMUSG00000018479.12	ENSMUSG00000018479.12	1700125H20Rik	chr11:85170403-85181145	0	0	0	0	0	0
1940	ENSMUSG00000018481.9	ENSMUSG00000018481.9	Appbp2	chr11:85187261-85238304	9.97691	10.8825	11.8446	11.1982	10.7753	10.5811
1941	ENSMUSG00000018486.2	ENSMUSG00000018486.2	Wnt9b	chr11:103727363-103749821	0	0.0169834	0	0	0	0
1942	ENSMUSG00000018500.2	ENSMUSG00000018500.2	Adora2b	chr11:62248983-62266453	0.580228	0.400309	0.445771	0.313751	0.840494	1.02153
1943	ENSMUSG00000018501.17	ENSMUSG00000018501.17	Ncor1	chr11:62281472-62514417	39.2436	63.626	84.7186	78.5449	57.6997	88.1723
1944	ENSMUSG00000018507.16	ENSMUSG00000018507.16	Trpv2	chr11:62574485-62600515	13.0575	11.856	10.8323	18.0486	15.0359	14.7581
1945	ENSMUSG00000018509.8	ENSMUSG00000018509.8	Cenpv	chr11:62524945-62539261	31.5499	31.8091	37.893	25.2663	27.108	30.722
1946	ENSMUSG00000018537.16	ENSMUSG00000018537.16	Pcgf2	chr11:97688822-97700497	11.8167	10.9803	14.6291	12.8536	11.808	10.687
1947	ENSMUSG00000018541.10	ENSMUSG00000018541.10	Cwc25	chr11:97745480-97766556	10.8555	9.05728	9.04611	10.578	9.44757	9.58461
1948	ENSMUSG00000018543.8	ENSMUSG00000018543.8	1700001P01Rik	chr11:97771480-97775918	0.341539	0	0	0.171632	0	0.174951
1949	ENSMUSG00000018547.8	ENSMUSG00000018547.8	Pip4k2b	chr11:97715156-97744704	37.7625	35.6305	33.6682	36.0558	36.7021	35.926
1950	ENSMUSG00000018548.15	ENSMUSG00000018548.15	Trim37	chr11:87127076-87220683	5.76937	8.60496	8.05314	8.81086	8.13248	9.98113
1951	ENSMUSG00000018554.13	ENSMUSG00000018554.13	Ybx2	chr11:69935795-69941605	0.248354	0.454193	0.150349	0.456692	0	0.46667
1952	ENSMUSG00000018559.16	ENSMUSG00000018559.16	Ctdnep1	chr11:69968221-69990601	136.811	124.668	113.401	124.678	122.1	108.382
1953	ENSMUSG00000018565.17	ENSMUSG00000018565.17	Elp5	chr11:69968221-69990601	93.769	79.0531	81.3133	80.8413	86.4511	79.1949
1954	ENSMUSG00000018566.14	ENSMUSG00000018566.14	Slc2a4	chr11:69942538-69948188	0	0	0	0.0317678	0	0
1955	ENSMUSG00000018567.14	ENSMUSG00000018567.14	Gabarap	chr11:69991142-69994951	194.718	147.284	149.921	177.622	148.455	158.42
1956	ENSMUSG00000018569.12	ENSMUSG00000018569.12	Cldn7	chr11:69964778-69967885	0.114726	0	0	0	0.155441	0.160403
1957	ENSMUSG00000018570.17	ENSMUSG00000018570.17	2810408A11Rik	chr11:69897351-69900987	0.70287	1.50966	0.923067	1.78811	0.720353	0.950849
1958	ENSMUSG00000018572.10	ENSMUSG00000018572.10	Phf23	chr11:69995776-70000009	89.4595	73.0964	79.5155	82.3366	80.3381	84.73
1959	ENSMUSG00000018574.14	ENSMUSG00000018574.14	Acadvl	chr11:70000594-70015411	44.7416	42.1021	36.0089	41.6708	35.4033	37.1167
1960	ENSMUSG00000018581.15	ENSMUSG00000018581.15	Dnah11	chr12:117804288-118199043	2.03013	2.10313	2.38382	1.95562	1.91033	2.15948
1961	ENSMUSG00000018583.5	ENSMUSG00000018583.5	G3bp1	chr11:55469684-55504838	130.203	132.312	143.357	132.068	140.761	137.736
1962	ENSMUSG00000018585.9	ENSMUSG00000018585.9	Atox1	chr11:55446640-55461239	89.2	67.0756	76.4186	80.5364	108.075	84.4781
1963	ENSMUSG00000018589.8	ENSMUSG00000018589.8	Glra2	chrX:165129016-165327393	0	0	0	0	0	0
1964	ENSMUSG00000018593.13	ENSMUSG00000018593.13	Sparc	chr11:55394499-55423183	0	0	0.038315	0	0	0
1965	ENSMUSG00000018595.6	ENSMUSG00000018595.6	Glra4	chrX:136732941-136803364	0	0	0	0	0	0
1966	ENSMUSG00000018599.5	ENSMUSG00000018599.5	Mief2	chr11:60728397-60732951	7.91085	5.37804	3.57874	4.23801	5.24673	5.16052
1967	ENSMUSG00000018604.18	ENSMUSG00000018604.18	Tbx3	chr5:119570129-119684724	0	0	0	0	0	0
1968	ENSMUSG00000018620.3	ENSMUSG00000018620.3	Mmp20	chr9:7628230-7699585	0	0	0	0	0	0
1969	ENSMUSG00000018623.9	ENSMUSG00000018623.9	Mmp7	chr9:7628230-7699585	0	0	0	0	0	0
1970	ENSMUSG00000018634.10	ENSMUSG00000018634.10	Crhr1	chr11:104132854-104175523	0	0	0	0	0	0
1971	ENSMUSG00000018648.15	ENSMUSG00000018648.15	Dusp14	chr11:84048040-84069261	1.6941	2.66199	2.81697	1.59414	3.11835	2.84026
1972	ENSMUSG00000018651.14	ENSMUSG00000018651.14	Tada2a	chr11:84078919-84129600	13.436	16.9328	16.9227	14.2967	17.3959	18.5332
1973	ENSMUSG00000018654.17	ENSMUSG00000018654.17	Ikzf1	chr11:11642202-11772926	227.992	167.54	173.977	323.028	261.548	239.661
1974	ENSMUSG00000018656.5	ENSMUSG00000018656.5	Tcaf3	chr6:42584865-42597692	0	0	0	0	0	0
1975	ENSMUSG00000018659.12	ENSMUSG00000018659.12	Pnpo	chr11:96907425-96982959	29.8772	28.5785	28.6821	24.7213	26.1512	23.4273
1976	ENSMUSG00000018661.17	ENSMUSG00000018661.17	Cog1	chr11:113244852-113684155	26.2586	22.7396	22.1924	25.2931	19.9928	23.3409
1977	ENSMUSG00000018666.13	ENSMUSG00000018666.13	Cbx1	chr11:96789126-96808640	47.8001	53.66	55.4435	49.0716	50.6251	53.9891
1978	ENSMUSG00000018669.14	ENSMUSG00000018669.14	Cdk5rap3	chr11:96907425-96982959	34.9429	33.7722	32.2934	37.9453	39.9209	38.4879
1979	ENSMUSG00000018672.15	ENSMUSG00000018672.15	Copz2	chr11:96849869-96861203	0	0	0	0	0	0
1980	ENSMUSG00000018677.9	ENSMUSG00000018677.9	Slc25a39	chr11:102402984-102407946	189.748	157.563	167.507	169.908	172.255	151.02
1981	ENSMUSG00000018678.13	ENSMUSG00000018678.13	Sp2	chr11:96907425-96982959	26.767	22.4662	22.3909	26.1394	23.4452	25.2714
1982	ENSMUSG00000018697.14	ENSMUSG00000018697.14	Aatf	chr11:84422854-84513522	45.5866	40.1467	43.4319	43.7292	39.1984	40.6814
1983	ENSMUSG00000018698.15	ENSMUSG00000018698.15	Lhx1	chr11:84518283-84525535	0	0	0	0	0	0
1984	ENSMUSG00000018707.13	ENSMUSG00000018707.13	Dync1h1	chr12:110599744-110666945	35.4822	30.4327	36.1868	36.6599	23.1506	25.632
1985	ENSMUSG00000018727.19	ENSMUSG00000018727.19	Cpsf4l	chr11:113698171-113710017	0.170883	0	0.0915316	0.159187	0	0.0820849
1986	ENSMUSG00000018733.10	ENSMUSG00000018733.10	Pex12	chr11:83294641-83405035	6.95381	4.55272	5.05736	7.59231	5.69803	6.032
1987	ENSMUSG00000018736.14	ENSMUSG00000018736.14	Ndel1	chr11:68821433-68871858	17.9604	16.5831	18.4537	20.6033	15.9966	16.501
1988	ENSMUSG00000018740.14	ENSMUSG00000018740.14	Slc25a35	chr11:68968130-68975185	3.25496	2.93623	2.63843	4.0809	3.09865	2.92419
1989	ENSMUSG00000018750.14	ENSMUSG00000018750.14	Zbtb4	chr11:69765911-69784023	5.0689	3.46023	3.1778	6.56423	3.96086	5.1073
1990	ENSMUSG00000018752.19	ENSMUSG00000018752.19	Tnfsfm13	chr11:69682137-69696098	0.128116	0.113531	0.0360689	1.95e-16	0.0715656	0
1991	ENSMUSG00000018761.14	ENSMUSG00000018761.14	Mpdu1	chr11:69655313-69662642	77.9342	55.7151	69.32	74.0019	71.6321	63.1826
1992	ENSMUSG00000018765.5	ENSMUSG00000018765.5	Fxr2	chr11:69632989-69653297	55.3548	62.9308	58.3591	63.453	60.36	58.5717
1993	ENSMUSG00000018770.9	ENSMUSG00000018770.9	Atp5g3	chr2:73908446-73911326	516.003	485.889	474.414	417.779	487.269	435.391
1994	ENSMUSG00000018774.13	ENSMUSG00000018774.13	Cd68	chr11:69664212-69666153	3.83812	5.33374	4.5474	5.7758	4.51212	5.79853
1995	ENSMUSG00000018776.10	ENSMUSG00000018776.10	Slc35g3	chr11:69759889-69761968	0	0.0564811	0.22637	0.0569041	0	0.0588577
1996	ENSMUSG00000018796.13	ENSMUSG00000018796.13	Acsl1	chr8:46471036-46536051	5.85119	6.64543	7.3607	5.79786	5.77123	6.15959
1997	ENSMUSG00000018800.14	ENSMUSG00000018800.14	Abca5	chr11:110269368-110337716	0.188874	0.0456867	0.172194	0.395509	0.0602718	0.0639406
1998	ENSMUSG00000018809.2	ENSMUSG00000018809.2	Smyd4	chr11:75348432-75405705	3.39625	4.44136	3.99115	4.34361	5.66526	4.69377
[truncated: 52,405 more rows]
