# Supplementary material for: The E3 ubiquitin ligase Cul4b promotes CD4+ T cell expansion by aiding the repair of damaged DNA
Source: PLoS Biol. 2021 Feb 1;19(2):e3001041. doi: 10.1371/journal.pbio.3001041 (PMC7888682; doi:10.1371/journal.pbio.3001041)
Supplement: S3 Table — (XLSX) [file pbio.3001041.s010.xlsx]

## Sheet: Cul4b and Dcaf1
Intensity Cul4b	Intensity DCAF1	Intensity IgG	C: Only identified by site	C: Reverse	C: Potential contaminant	N: Peptides	N: Razor + unique peptides	N: Unique peptides	N: Sequence coverage [%]	N: Unique + razor sequence coverage [%]	N: Unique sequence coverage [%]	N: Mol. weight [kDa]	N: Q-value	N: Score	N: Intensity	N: MS/MS count	N: Peptides Cul4b	N: Peptides DCAF1	N: Peptides IgG	T: Protein IDs	T: Majority protein IDs	T: Protein names	T: Gene names	T: id
32.2965	34.8059	26.5069				51	51	51	39.4	39.4	39.4	126.85	0	323.31	35404000000	190	33	51	5	Q3U1J4	Q3U1J4	DNA damage-binding protein 1	Ddb1	883
31.3624	24.4835	NaN				29	29	29	35.4	35.4	35.4	118.03	0	242.1	2784200000	45	29	3	0	Q6P9P6	Q6P9P6	Kinesin-like protein KIF11	Kif11	1114
30.6139	23.8995	NaN				28	28	28	19.7	19.7	19.7	181.43	0	137.21	1659000000	33	27	2	0	Q3TKT4;Q3TKT4-2;Q6DIC0	Q3TKT4;Q3TKT4-2	Transcription activator BRG1	Smarca4	870
31.5044	27.7035	NaN				19	19	19	54.7	54.7	54.7	46.284	0	136.76	3264800000	36	19	8	0	O88544	O88544	COP9 signalosome complex subunit 4	Cops4	182
29.372	25.3814	NaN				19	19	19	16.8	16.8	16.8	153.49	0	73.593	738490000	23	19	3	0	P70388;P70388-2;P70388-4;P70388-3	P70388;P70388-2	DNA repair protein RAD50	Rad50	749
31.2489	28.2738	NaN				15	15	15	41.1	41.1	41.1	51.596	0	117.14	2876300000	33	15	7	0	P61202;P61202-2	P61202;P61202-2	COP9 signalosome complex subunit 2	Cops2	623
29.3063	23.4841	NaN				15	15	15	16.9	16.9	16.9	106.72	0	52.399	675590000	16	15	2	0	Q91YR7;Q91YR7-2	Q91YR7;Q91YR7-2	Pre-mRNA-processing factor 6	Prpf6	1551
30.7753	24.277	NaN				15	15	15	17.1	17.1	17.1	103.96	0	65.316	1858100000	20	15	1	0	Q9R1C7-2;Q9R1C7;Q80W14-2;Q80W14;Q80W14-3	Q9R1C7-2;Q9R1C7	Pre-mRNA-processing factor 40 homolog A	Prpf40a	2093
27.1654	22.9834	NaN				12	12	12	7.6	7.6	7.6	235.63	0	56.726	158810000	13	12	2	0	E9Q7G0	E9Q7G0		Numa1	62
29.1348	23.9709	NaN				12	12	12	7.5	7.5	7.5	195.31	0	71.219	605910000	15	12	1	0	P97868-2;P97868;P97868-3	P97868-2;P97868	E3 ubiquitin-protein ligase RBBP6	Rbbp6	802
28.5186	35.5175	NaN				61	61	61	51.3	51.3	51.3	159.28	0	323.31	49569000000	212	12	61	1	Q80TR8-4;Q80TR8;Q80TR8-2;Q80TR8-3	Q80TR8-4;Q80TR8;Q80TR8-2;Q80TR8-3	Protein VPRBP	Vprbp	1190
30.1341	26.9935	NaN				11	11	11	38.1	38.1	38.1	47.832	0	140.24	1311900000	22	11	5	0	O88543	O88543	COP9 signalosome complex subunit 3	Cops3	181
30.1277	24.2513	NaN				11	11	11	26.2	26.2	26.2	57.23	0	133.99	1193100000	16	11	1	0	Q9CXG3	Q9CXG3	Peptidyl-prolyl cis-trans isomerase-like 4	Ppil4	1783
27.7878	27.418	NaN				11	11	11	15.3	15.3	15.3	90.875	0	30.539	411050000	17	10	7	0	Q04750;Q8R4U6	Q04750	DNA topoisomerase 1	Top1	830
28.2414	24.0414	NaN				11	11	11	9	9	9	197.24	0	113.2	334580000	12	10	1	0	Q6PFD9	Q6PFD9	Nuclear pore complex protein Nup98-Nup96;Nuclear pore complex protein Nup98;Nuclear pore complex protein Nup96	Nup98	1127
28.3205	26.6232	NaN				12	12	12	17.9	17.9	17.9	90.884	0	59.943	438590000	16	10	7	0	Q9Z315	Q9Z315	U4/U6.U5 tri-snRNP-associated protein 1	Sart1	2179
29.9359	26.4596	NaN				9	9	9	28.7	28.7	28.7	37.548	0	42.388	1119400000	16	9	3	0	O35864	O35864	COP9 signalosome complex subunit 5	Cops5	127
29.8556	26.2135	NaN				9	9	6	4.9	4.9	3.5	186.48	0	18.598	1049300000	13	9	2	0	P01027;P01027-2	P01027	Complement C3;Complement C3 beta chain;C3-beta-c;Complement C3 alpha chain;C3a anaphylatoxin;Acylation stimulating protein;Complement C3b alpha chain;Complement C3c alpha chain fragment 1;Complement C3dg fragment;Complement C3g fragment;Complement C3d fragment;Complement C3f fragment;Complement C3c alpha chain fragment 2	C3	202
27.8561	23.6476	NaN				10	10	10	24.3	24.3	24.3	60.342	0	49.17	256090000	10	9	1	0	Q6DFW4	Q6DFW4	Nucleolar protein 58	Nop58	1086
27.4905	27.5291	NaN				10	10	10	22.9	22.9	22.9	60.786	0	105.51	382240000	18	9	7	0	Q8CI11;Q8CI11-2	Q8CI11;Q8CI11-2	Guanine nucleotide-binding protein-like 3	Gnl3	1382
28.5724	22.6439	NaN				9	9	9	14.9	14.9	14.9	72.138	0	36.118	405710000	11	9	1	0	Q8R149;Q8R149-2	Q8R149;Q8R149-2	BUD13 homolog	Bud13	1446
29.2189	25.3376	NaN				9	9	9	25.1	25.1	25.1	53.442	0	77.205	667250000	14	9	4	0	Q99LD4;Q99LD4-2	Q99LD4;Q99LD4-2	COP9 signalosome complex subunit 1	Gps1	1648
27.4635	24.6583	NaN				9	9	9	17.4	17.4	17.4	74.095	0	24.547	211550000	9	9	1	0	Q9D706	Q9D706	RNA polymerase II-associated protein 3	Rpap3	1872
28.2335	25.339	NaN				8	7	6	16.2	14.8	11.4	64.096	0	43.412	358040000	10	8	4	0	P35922-9;P35922-8;P35922-3;P35922-7;P35922-2;P35922;P35922-11;P35922-10;P35922-5;P35922-4;P35922-12;P35922-6	P35922-9;P35922-8;P35922-3;P35922-7;P35922-2;P35922;P35922-11;P35922-10;P35922-5;P35922-4;P35922-12;P35922-6	Fragile X mental retardation protein 1 homolog	Fmr1	448
28.2812	23.7802	NaN				9	9	9	15.2	15.2	15.2	77.093	0	32.517	340600000	9	8	1	0	Q61216-2;Q61216	Q61216-2;Q61216	Double-strand break repair protein MRE11A	Mre11a	999
27.0912	25.003	NaN				9	9	9	9.6	9.6	9.6	121.64	0	29.809	176600000	10	8	3	0	Q6A0A9	Q6A0A9	Constitutive coactivator of PPAR-gamma-like protein 1	FAM120A	1083
29.4189	24.1815	NaN				8	8	8	33.7	33.7	33.7	31.994	0	18.166	736780000	12	8	1	0	Q8BX10;Q8BX10-2	Q8BX10;Q8BX10-2	Serine/threonine-protein phosphatase PGAM5, mitochondrial	Pgam5	1308
30.0479	27.6103	NaN				7	7	7	31.5	31.5	31.5	35.88	0	58.995	1314900000	15	7	3	0	O88545	O88545	COP9 signalosome complex subunit 6	Cops6	183
26.7737	24.5536	NaN				9	4	4	15.1	7.2	7.2	72.399	0	10.897	139360000	4	7	7	4	Q501J6;Q501J6-2	Q501J6;Q501J6-2	Probable ATP-dependent RNA helicase DDX17	Ddx17	927
27.6162	27.6394	NaN				8	8	7	17.7	17.7	16.5	72.813	0	71.917	414800000	12	7	4	0	Q61584-4;Q61584-7;Q61584-3;Q61584;Q61584-2;Q61584-5;Q61584-6	Q61584-4;Q61584-7;Q61584-3;Q61584;Q61584-2;Q61584-5;Q61584-6	Fragile X mental retardation syndrome-related protein 1	Fxr1	1010
25.9153	27.932	NaN				12	9	8	14.3	11.5	10.3	102.53	0	34.064	319360000	10	6	10	1	O08528;Q3TRM8	O08528	Hexokinase-2	Hk2	68
26.9339	26.2962	NaN				9	9	9	14	14	14	127.99	0	38.53	210610000	11	6	6	0	Q6A4J8-3;Q6A4J8;Q6A4J8-2	Q6A4J8-3;Q6A4J8;Q6A4J8-2	Ubiquitin carboxyl-terminal hydrolase 7	Usp7	1085
29.3883	23.0864	NaN				6	6	6	9.8	9.8	9.8	58.951	0	18.475	711610000	8	6	1	0	Q80SW1;Q68FL4-2;Q68FL4	Q80SW1;Q68FL4-2;Q68FL4	Putative adenosylhomocysteinase 2;Putative adenosylhomocysteinase 3	Ahcyl1;Ahcyl2	1184
28.0927	21.8884	NaN				6	6	6	9.8	9.8	9.8	63.752	0	15.166	290140000	7	6	1	0	Q80SY5	Q80SY5	Pre-mRNA-splicing factor 38B	Prpf38b	1185
28.6717	23.7567	NaN				6	6	6	37.1	37.1	37.1	24.57	0	36.882	441760000	9	6	1	0	Q80UW8	Q80UW8	DNA-directed RNA polymerases I, II, and III subunit RPABC1	Polr2e	1199
28.8326	26.3442	NaN				6	6	6	31.1	31.1	31.1	29.689	0	83.376	563230000	11	6	3	1	Q8BV13	Q8BV13	COP9 signalosome complex subunit 7b	Cops7b	1296
27.5517	25.6118	NaN				6	6	6	9.9	9.9	9.9	86.035	0	34.39	248020000	9	6	3	1	Q8K019-3;Q8K019-2;Q8K019	Q8K019-3;Q8K019-2;Q8K019	Bcl-2-associated transcription factor 1	Bclaf1	1401
27.3425	26.6709	NaN				9	9	9	15.6	15.6	15.6	94.629	0	45.993	277020000	12	6	5	1	Q8K310	Q8K310	Matrin-3	Matr3	1420
27.3495	26.9901	NaN				6	6	6	14.4	14.4	14.4	74.18	0	97.18	304310000	12	6	6	0	Q8K363	Q8K363	ATP-dependent RNA helicase DDX18	Ddx18	1422
28.2545	27.1353	NaN				6	6	6	19.3	19.3	19.3	39.818	0	50.95	467630000	10	6	4	0	Q8VH51-3;Q8VH51-2;Q8VH51	Q8VH51-3;Q8VH51-2;Q8VH51	RNA-binding protein 39	Rbm39	1497
26.5549	26.3457	NaN				9	9	9	7.3	7.3	7.3	143.23	0	19.709	183870000	11	6	5	0	Q9CU62	Q9CU62	Structural maintenance of chromosomes protein 1A	Smc1a	1761
27.0014	27.1681	NaN				7	7	7	15	15	15	63.589	0	24.214	285150000	10	5	5	0	Q505F5	Q505F5	Leucine-rich repeat-containing protein 47	Lrrc47	929
27.9954	25.9278	NaN				5	5	5	10.2	10.2	10.2	92.188	0	42.769	331410000	7	5	1	0	Q6A068	Q6A068	Cell division cycle 5-like protein	Cdc5l	1081
27.2703	27.3549	NaN				8	8	8	12.4	12.4	12.4	74.569	0	31.751	333520000	13	5	7	1	Q8BH59;Q9QXX4	Q8BH59	Calcium-binding mitochondrial carrier protein Aralar1	Slc25a12	1243
28.841	25.9498	NaN				5	5	5	50.7	50.7	50.7	23.255	0	45.07	545670000	9	5	2	2	Q8VBV7	Q8VBV7	COP9 signalosome complex subunit 8	Cops8	1474
26.5411	26.0392	NaN				7	7	7	11.7	11.7	11.7	74.112	0	13.545	166600000	8	5	4	0	Q99ME9	Q99ME9	Nucleolar GTP-binding protein 1	Gtpbp4	1664
26.5441	26.1221	NaN				6	6	6	5.8	5.8	5.8	155.12	0	24.246	170890000	10	5	3	0	Q99P88	Q99P88	Nuclear pore complex protein Nup155	Nup155	1672
27.3686	27.8747	NaN				6	6	6	17	17	17	49.027	0	72.821	419390000	10	4	6	1	O54734	O54734	Dolichyl-diphosphooligosaccharide--protein glycosyltransferase 48 kDa subunit	Ddost	133
25.7827	24.7991	NaN				4	4	4	5.1	5.1	5.1	80.597	0	5.9641	86917000	6	4	3	0	P46978	P46978	Dolichyl-diphosphooligosaccharide--protein glycosyltransferase subunit STT3A	Stt3a	498
26.597	27.3013	NaN				7	7	7	17	17	17	59.548	0	25.509	266900000	10	4	5	0	Q3TEA8-2;Q3TEA8;Q3TEA8-3	Q3TEA8-2;Q3TEA8;Q3TEA8-3	Heterochromatin protein 1-binding protein 3	Hp1bp3	857
27.4775	24.2061	NaN				4	4	4	20	20	20	30.338	0	12.501	206220000	5	4	1	0	Q5EBH1-2;Q5EBH1	Q5EBH1-2;Q5EBH1	Ras association domain-containing protein 5	Rassf5	934
27.1199	26.7116	NaN				5	5	5	9.8	9.8	9.8	94.944	0	65.538	255740000	8	4	4	0	Q6P542	Q6P542	ATP-binding cassette sub-family F member 1	Abcf1	1105
26.3199	26.1898	NaN				7	7	7	10.2	10.2	10.2	91.83	0	18.676	160310000	8	4	4	0	Q80UM7	Q80UM7	Mannosyl-oligosaccharide glucosidase	Mogs	1197
26.5853	24.7705	NaN				6	6	6	21.1	21.1	21.1	45.463	0	9.0835	129310000	7	4	4	0	Q8BW10	Q8BW10	RNA-binding protein NOB1	Nob1	1301
26.2545	23.6563	NaN				4	4	4	4.3	4.3	4.3	155.66	0	45.699	93276000	6	4	1	0	Q8K2Z4;Q8K2Z4-2	Q8K2Z4;Q8K2Z4-2	Condensin complex subunit 1	Ncapd2	1419
24.3023	24.5327	NaN				6	5	5	10	8.4	8.4	48.063	0	6.3269	44958000	5	4	2	2	Q91VK1	Q91VK1	Basic leucine zipper and W2 domain-containing protein 2	Bzw2	1513
25.0451	25.9891	NaN				4	4	4	6.7	6.7	6.7	86.751	0	12.073	101230000	7	4	3	0	Q922K7	Q922K7	Probable 28S rRNA (cytosine-C(5))-methyltransferase	Nop2	1579
27.8157	24.6239	NaN				4	4	4	10	10	10	58.369	0	15.376	262090000	6	4	2	0	Q9DAW6	Q9DAW6	U4/U6 small nuclear ribonucleoprotein Prp4	Prpf4	1905
26.9095	21.8965	NaN				6	6	6	14.5	14.5	14.5	57.401	0	14.799	129960000	6	4	3	0	Q9ESX5	Q9ESX5	H/ACA ribonucleoprotein complex subunit 4	Dkc1	1981
25.7734	26.0671	NaN				4	4	4	13.6	13.6	13.6	36.154	0	11.275	127660000	6	4	2	0	Q9WUM5	Q9WUM5	Succinyl-CoA ligase [ADP/GDP-forming] subunit alpha, mitochondrial	Suclg1	2125
24.944	24.4828	NaN				5	3	3	8.5	4.5	4.5	73.742	0	5.3424	55722000	4	4	3	0	Q9WVR4	Q9WVR4	Fragile X mental retardation syndrome-related protein 2	Fxr2	2137
26.3113	21.3527	NaN				3	3	3	1.7	1.7	1.7	324.71	0	24.587	85946000	4	3	1	0	E9PVX6-2;E9PVX6	E9PVX6-2;E9PVX6		Mki67	53
26.8812	26.8695	NaN				6	6	4	16.9	16.9	12.7	57.772	0	32.677	246220000	6	3	4	0	O35344	O35344	Importin subunit alpha-4	Kpna3	109
30.0093	25.8905	NaN				3	3	2	2.5	2.5	1.8	192.91	0	16.359	1142900000	5	3	2	0	P01029	P01029	Complement C4-B;Complement C4 beta chain;Complement C4 alpha chain;C4a anaphylatoxin;Complement C4 gamma chain	C4b	203
21.4383	21.2596	NaN				3	3	3	2	2	2	217.17	0	6.9985	5352300	4	3	1	0	P08775	P08775	DNA-directed RNA polymerase II subunit RPB1	Polr2a	247
25.4874	23.8279	NaN				3	1	1	35.2	22.7	22.7	13.509	0	21.388	61930000	3	3	3	2	Q3THW5;P0C0S6	Q3THW5;P0C0S6	Histone H2A.V;Histone H2A.Z	H2afv;H2afz	258
25.658	26.461	NaN				3	3	3	6.7	6.7	6.7	53.984	0	20.432	145320000	6	3	3	0	P17809	P17809	Solute carrier family 2, facilitated glucose transporter member 1	Slc2a1	328
24.7762	23.0818	NaN				3	3	3	6.5	6.5	6.5	76.722	0	26.674	37611000	6	3	1	0	P47856-2;P47856;Q9Z2Z9	P47856-2;P47856	Glutamine--fructose-6-phosphate aminotransferase [isomerizing] 1	Gfpt1	507
27.1048	24.5092	NaN				3	3	3	11.4	11.4	11.4	36.588	0	8.5795	168210000	4	3	1	0	P61965	P61965	WD repeat-containing protein 5	Wdr5	639
25.8402	25.1314	NaN				4	3	3	16.8	13.9	13.9	44.265	0	17.056	96826000	5	3	4	1	P63094-2;P63094;Q6R0H7-4;Q6R0H7;P63094-3	P63094-2;P63094;Q6R0H7-4;Q6R0H7;P63094-3	Guanine nucleotide-binding protein G(s) subunit alpha isoforms short;Guanine nucleotide-binding protein G(s) subunit alpha isoforms XLas	Gnas	714
26.0288	26.5164	NaN				7	7	7	9	9	9	137.61	0	25.531	164460000	8	3	5	1	Q05D44	Q05D44	Eukaryotic translation initiation factor 5B	Eif5b	833
23.9992	26.173	NaN				5	5	5	8.9	8.9	8.9	88.23	0	11.872	92426000	9	3	4	0	Q3UPF5-2;Q3UPF5	Q3UPF5-2;Q3UPF5	Zinc finger CCCH-type antiviral protein 1	Zc3hav1	913
25.1656	25.9348	NaN				7	7	7	6.9	6.9	6.9	137.68	0	24.664	101780000	10	3	6	0	Q61595-2;Q61595-12;Q61595-16;Q61595-3;Q61595-14;Q61595-6;Q61595-4;Q61595-9;Q61595-8;Q61595-13;Q61595-5;Q61595-15;Q61595-10;Q61595-7;Q61595-11;Q61595	Q61595-2;Q61595-12;Q61595-16;Q61595-3;Q61595-14;Q61595-6;Q61595-4;Q61595-9;Q61595-8;Q61595-13;Q61595-5;Q61595-15;Q61595-10;Q61595-7;Q61595-11;Q61595	Kinectin	Ktn1	1011
24.7479	26.2205	NaN				5	5	5	6.1	6.1	6.1	109.55	0	16.304	106370000	6	3	4	0	Q61768;P28738;P33175	Q61768	Kinesin-1 heavy chain	Kif5b	1020
25.4309	23.8255	NaN				3	3	3	14.7	14.7	14.7	54.022	0	26.767	60099000	4	3	2	0	Q6NSQ7	Q6NSQ7	Protein LTV1 homolog	Ltv1	1089
26.5239	25.6916	NaN				3	3	3	11.4	11.4	11.4	40.965	0	10.475	150680000	6	3	2	0	Q8C570	Q8C570	mRNA export factor	Rae1	1340
25.716	25.3192	NaN				3	3	3	8.2	8.2	8.2	53.516	0	9.0671	96979000	5	3	2	0	Q8CD15	Q8CD15	Bifunctional lysine-specific demethylase and histidyl-hydroxylase MINA	Mina	1355
26.2762	25.5471	NaN				3	3	3	4.5	4.5	4.5	115.73	0	11.048	130300000	5	3	2	0	Q8CGY8-2;Q8CGY8	Q8CGY8-2;Q8CGY8	UDP-N-acetylglucosamine--peptide N-acetylglucosaminyltransferase 110 kDa subunit	Ogt	1374
25.0395	23.9646	NaN				3	3	3	7.8	7.8	7.8	53.451	0	8.4258	50858000	3	3	1	0	Q91VY9	Q91VY9	Zinc finger protein 622	Znf622	1524
25.918	24.2215	NaN				3	3	3	5	5	5	70.299	0	4.6184	82964000	4	3	1	0	Q99JX7	Q99JX7	Nuclear RNA export factor 1	Nxf1	1617
26.1193	27.8093	NaN				12	12	12	9.2	9.2	9.2	172.88	0	71.161	308090000	14	3	11	0	Q99PL5;Q99PL5-12;Q99PL5-11;Q99PL5-10;Q99PL5-9;Q99PL5-8;Q99PL5-7;Q99PL5-6;Q99PL5-5;Q99PL5-4;Q99PL5-3;Q99PL5-2	Q99PL5	Ribosome-binding protein 1	Rrbp1	1674
24.0902	24.204	NaN				3	3	3	6	6	6	58.47	0	5.7867	37185000	5	3	1	1	Q9CWK8	Q9CWK8	Sorting nexin-2	Snx2	1768
27.5035	23.8827	NaN				3	3	3	9.3	9.3	9.3	31.058	0	5.474	205750000	3	3	1	0	Q9CYX7	Q9CYX7	RRP15-like protein	Rrp15	1803
26.7178	28.2339	NaN				6	6	6	20.1	20.1	20.1	57.788	0	21.79	426050000	11	3	6	1	Q9D0F3	Q9D0F3	Protein ERGIC-53	Lman1	1827
24.8962	25.5961	NaN				5	5	5	12.1	12.1	12.1	69.622	0	27.417	81948000	6	3	4	0	Q9DBG7	Q9DBG7	Signal recognition particle receptor subunit alpha	Srpr	1915
26.9157	26.5077	NaN				6	6	6	8.4	8.4	8.4	78.092	0	6.9995	222010000	7	3	4	0	Q9Z1X4-2;Q9Z1X4;Q9Z1X4-3;Q91WM1-2;Q91WM1	Q9Z1X4-2;Q9Z1X4;Q9Z1X4-3	Interleukin enhancer-binding factor 3	Ilf3	2164
24.5574	24.655	NaN				4	4	4	2.3	2.3	2.3	293.02	0	19.793	51106000	4	2	2	0	E9PVA8	E9PVA8		Gcn1l1	52
22.4644	21.908	NaN				2	2	2	3	3	3	79.871	0	4.2499	9722000	3	2	1	0	O08529	O08529	Calpain-2 catalytic subunit	Capn2	69
28.8563	29.3703	NaN				3	3	3	18.8	18.8	18.8	18.562	0	6.7596	1180000000	6	2	3	0	O09167	O09167	60S ribosomal protein L21	Rpl21	98
25.0449	22.9827	NaN				2	2	2	3.3	3.3	3.3	88.382	0	15.861	42903000	2	2	1	0	O35218	O35218	Cleavage and polyadenylation specificity factor subunit 2	Cpsf2	102
26.4267	25.7309	NaN				3	3	3	18.8	18.8	18.8	33.901	0	91.384	145890000	3	2	2	1	O35295	O35295	Transcriptional activator protein Pur-beta	Purb	105
24.2792	26.0358	NaN				6	3	2	14.6	7.8	5	40.875	0	4.1967	89157000	4	2	5	3	P06339;P14432	P06339	H-2 class I histocompatibility antigen, D-37 alpha chain	H2-T23	230
26.3386	24.2833	NaN				5	5	2	5	5	2.4	105.48	0	9.123	105280000	5	2	3	0	P17426-2;P17426	P17426-2;P17426	AP-2 complex subunit alpha-1	Ap2a1	322
25.7072	26.0905	NaN				3	3	1	3.8	3.8	1.2	83.693	0	5.582	126240000	6	2	3	1	P18654;Q8C0P0-2;Q7TPS0-2;Q9WUT3;Q7TPS0-3;Q7TPS0;Q8C0P0;Q811L6-2;Q3U214;Q9R1L5;Q60592;Q811L6	P18654	Ribosomal protein S6 kinase alpha-3	Rps6ka3	335
25.6942	24.513	NaN				3	3	3	5.4	5.4	5.4	69.483	0	9.5852	78230000	5	2	2	1	P23475	P23475	X-ray repair cross-complementing protein 6	Xrcc6	365
26.3203	23.8959	NaN				2	2	2	5.5	5.5	5.5	54.346	0	7.6081	99403000	3	2	1	0	P31266-2;P31266	P31266-2;P31266	Recombining binding protein suppressor of hairless	Rbpj	421
25.7458	23.1222	NaN				3	3	3	9.6	9.6	9.6	28.78	0	3.6129	65400000	3	2	1	0	P70122	P70122	Ribosome maturation protein SBDS	Sbds	738
25.2266	23.671	NaN				2	2	2	8.9	8.9	8.9	25.261	0	8.8707	52618000	4	2	1	0	P97762	P97762	Retinitis pigmentosa 9 protein homolog	rp9	792
25.9424	23.9859	NaN				3	3	3	10.5	10.5	10.5	88.805	0	12.349	81095000	1	2	1	0	Q00547-2;Q00547	Q00547-2;Q00547	Hyaluronan mediated motility receptor	Hmmr	810
32.2584	25.7963	NaN				2	2	2	7.7	7.7	7.7	25.991	0	6.741	5195600000	8	2	2	0	Q02105	Q02105	Complement C1q subcomponent subunit C	C1qc	820
24.088	22.3361	NaN				2	2	2	1.8	1.8	1.8	162.75	0	3.102	23127000	2	2	1	0	Q14AX6-3;Q14AX6;Q14AX6-2	Q14AX6-3;Q14AX6;Q14AX6-2	Cyclin-dependent kinase 12	Cdk12	847
24.808	24.5855	NaN				2	2	2	6.8	6.8	6.8	38.036	0	6.1379	54550000	4	2	2	0	Q3TBT3-3;Q3TBT3;Q3TBT3-2	Q3TBT3-3;Q3TBT3;Q3TBT3-2	Stimulator of interferon genes protein	Tmem173	853
24.6455	23.2998	NaN				2	2	2	2.8	2.8	2.8	91.926	0	3.1788	36569000	1	2	1	0	Q3UYV9	Q3UYV9	Nuclear cap-binding protein subunit 1	Ncbp1	917
25.3558	25.2303	NaN				3	3	3	2.7	2.7	2.7	149.67	0	5.9845	82301000	4	2	2	0	Q62077	Q62077	1-phosphatidylinositol 4,5-bisphosphate phosphodiesterase gamma-1	Plcg1	1028
26.1835	26.3916	NaN				7	7	7	9.6	9.6	9.6	123.09	0	23.387	164250000	8	2	5	2	Q6P5F9	Q6P5F9	Exportin-1	Xpo1	1108
24.2249	27.309	NaN				9	9	9	8.1	8.1	8.1	160.12	0	32.733	185880000	11	2	9	0	Q6P9L6	Q6P9L6	Kinesin-like protein KIF15	Kif15	1113
25.4684	25.6234	NaN				3	3	3	9.2	9.2	9.2	49.223	0	19.281	98114000	4	2	2	0	Q810D6	Q810D6	Glutamate-rich WD repeat-containing protein 1	Grwd1	1219
24.8482	24.1307	NaN				2	2	2	5	5	5	46.132	0	4.573	48571000	3	2	1	0	Q8BG81	Q8BG81	Polymerase delta-interacting protein 3	Poldip3	1228
23.2821	23.6604	NaN				4	4	4	8.4	8.4	8.4	61.733	0	51.465	23458000	5	2	3	0	Q8C854-3;Q8C854;Q8C854-1;Q8C854-2	Q8C854-3;Q8C854;Q8C854-1;Q8C854-2	Myelin expression factor 2	Myef2	1345
24.7412	24.007	NaN				2	2	2	5.8	5.8	5.8	39.291	0	3.1415	44903000	4	2	1	1	Q8CFE2	Q8CFE2	UPF0609 protein C4orf27 homolog		1362
25.5769	26.7095	NaN				6	6	6	9.7	9.7	9.7	72.679	0	12.534	159790000	9	2	6	1	Q8CIG8	Q8CIG8	Protein arginine N-methyltransferase 5	Prmt5	1388
25.6904	23.7691	NaN				2	2	2	2.5	2.5	2.5	115.42	0	12.611	68442000	3	2	1	0	Q8K224	Q8K224	N-acetyltransferase 10	Nat10	1415
24.7717	26.1284	NaN				5	5	5	6.3	6.3	6.3	112.84	0	12.229	102000000	8	2	5	1	Q8K411-3;Q8K411-2;Q8K411	Q8K411-3;Q8K411-2;Q8K411	Presequence protease, mitochondrial	Pitrm1	1427
24.0466	21.8087	NaN				2	2	2	2.1	2.1	2.1	128.62	0	14.225	21001000	3	2	1	0	Q8R0G9	Q8R0G9	Nuclear pore complex protein Nup133	Nup133	1445
25.6578	24.3389	NaN				2	2	2	5.7	5.7	5.7	80.581	0	6.2482	74157000	3	2	1	0	Q91YK2	Q91YK2	Ribosomal RNA processing protein 1 homolog B	Rrp1b	1547
25.9526	25.039	NaN				2	2	2	5.4	5.4	5.4	56.752	0	15.383	99413000	3	2	1	0	Q922D4-4;Q922D4-3;Q922D4-2;Q922D4	Q922D4-4;Q922D4-3;Q922D4-2;Q922D4	Serine/threonine-protein phosphatase 6 regulatory subunit 3	Ppp6r3	1575
26.2306	29.2149	NaN				14	14	13	22.1	22.1	20.8	81.084	0	49.924	701860000	16	2	14	0	Q922S8	Q922S8	Kinesin-like protein KIF2C	Kif2c	1585
25.77	24.7242	NaN				2	2	2	5.6	5.6	5.6	36.942	0	2.9093	84936000	3	2	1	0	Q99J09	Q99J09	Methylosome protein 50	Wdr77	1599
25.8558	25.4197	NaN				3	3	3	7.4	7.4	7.4	39.866	0	6.6686	105610000	5	2	3	0	Q99J62	Q99J62	Replication factor C subunit 4	Rfc4	1601
25.0014	25.7558	NaN				6	6	6	10	10	10	82.897	0	7.4534	90246000	5	2	4	0	Q99KK7	Q99KK7	Dipeptidyl peptidase 3	Dpp3	1630
25.8478	22.4894	NaN				2	2	2	7.2	7.2	7.2	35.159	0	3.2609	66277000	4	2	1	1	Q9CQR6	Q9CQR6	Serine/threonine-protein phosphatase 6 catalytic subunit;Serine/threonine-protein phosphatase 6 catalytic subunit, N-terminally processed	Ppp6c	1731
23.2006	23.2643	NaN				2	1	1	10.4	6.5	6.5	39.431	0	8.1555	19715000	3	2	1	1	Q9D0M1	Q9D0M1	Phosphoribosyl pyrophosphate synthase-associated protein 1	Prpsap1	1835
27.0746	24.3916	NaN				2	2	2	18	18	18	14.173	0	13.121	163350000	3	2	1	0	Q9D0T1	Q9D0T1	NHP2-like protein 1;NHP2-like protein 1, N-terminally processed	Nhp2l1	1839
23.1999	22.7377	NaN				4	4	4	7.9	7.9	7.9	61.48	0	8.1245	16630000	4	2	2	0	Q9EQP2	Q9EQP2	EH domain-containing protein 4	Ehd4	1958
24.6864	25.2594	NaN				5	5	5	2	2	2	341.12	0	49.758	67163000	3	2	3	0	Q9ERU9	Q9ERU9	E3 SUMO-protein ligase RanBP2	Ranbp2	1971
26.8118	25.9028	NaN				3	3	3	4.1	4.1	4.1	77.504	0	6.1626	180540000	4	2	2	0	Q9QXK7	Q9QXK7	Cleavage and polyadenylation specificity factor subunit 3	Cpsf3	2053
23.409	23.7853	NaN				2	2	2	1.8	1.8	1.8	218.7	0	16.089	25596000	3	1	2	0	A2AGT5-2;A2AGT5-3;A2AGT5	A2AGT5-2;A2AGT5-3;A2AGT5	Cytoskeleton-associated protein 5	Ckap5	5
23.1923	22.9441	NaN				1	1	1	1.8	1.8	1.8	87.577	0.00249	1.8736	17654000	4	1	1	0	A2BE28-2;A2BE28	A2BE28-2;A2BE28	Ribosomal biogenesis protein LAS1L	Las1l	12
25.3318	25.4065	NaN				1	1	1	2.8	2.8	2.8	59.964	0	6.1877	86705000	2	1	1	0	O35345;Q60960	O35345;Q60960	Importin subunit alpha-7;Importin subunit alpha-5;Importin subunit alpha-5, N-terminally processed	Kpna6;Kpna1	110
25.7128	24.0183	NaN				1	1	1	3.1	3.1	3.1	73.797	0	8.5015	71986000	2	1	1	0	O35492	O35492	Dual specificity protein kinase CLK3	Clk3	116
24.5493	24.7171	NaN				2	2	2	8.7	8.7	8.7	26.977	0	3.2663	52132000	1	1	1	0	O54946-2;O54946;Q9QYI5-2;Q9QYI5-1;Q9QYI8;Q9QYI5	O54946-2;O54946;Q9QYI5-2;Q9QYI5-1;Q9QYI8;Q9QYI5	DnaJ homolog subfamily B member 6;DnaJ homolog subfamily B member 2;DnaJ homolog subfamily B member 7	Dnajb6;Dnajb2;Dnajb7	139
25.1046	24.8468	NaN				2	2	2	5.1	5.1	5.1	34.741	0.00052715	2.5979	66252000	3	1	1	1	O70503;O70503-2	O70503;O70503-2	Very-long-chain 3-oxoacyl-CoA reductase	Hsd17b12	169
21.958	20.9827	NaN				1	1	1	3.1	3.1	3.1	61.363	0.00052854	2.6284	6146200	2	1	1	0	O88874	O88874	Cyclin-K	Ccnk	189
23.7162	23.926	NaN				2	2	2	23.6	23.6	23.6	12.51	0	15.231	29719000	3	1	2	0	P16254	P16254	Signal recognition particle 14 kDa protein;Signal recognition particle 14 kDa protein, N-terminally processed	Srp14	312
25.2479	24.4309	NaN				1	1	1	1.8	1.8	1.8	167.34	0	13.9	62462000	2	1	1	0	P33609	P33609	DNA polymerase alpha catalytic subunit	Pola1	431
24.419	24.4762	NaN				1	1	1	2.2	2.2	2.2	66.213	0	4.6128	45770000	2	1	1	0	P33611	P33611	DNA polymerase alpha subunit B	Pola2	433
24.0088	25.1296	NaN				2	2	2	2.3	2.3	2.3	108.34	0	2.8655	53589000	2	1	1	0	P35123	P35123	Ubiquitin carboxyl-terminal hydrolase 4	Usp4	436
24.692	24.4385	NaN				1	1	1	2.4	2.4	2.4	68.034	0	3.7833	49840000	2	1	1	0	P35235-2;P35235	P35235-2;P35235	Tyrosine-protein phosphatase non-receptor type 11	Ptpn11	437
21.5491	20.5141	NaN				1	1	1	2.1	2.1	2.1	58.928	0.0053737	1.6581	4566100	2	1	1	0	P48453-2;P48453	P48453-2;P48453	Serine/threonine-protein phosphatase 2B catalytic subunit beta isoform	Ppp3cb	519
23.6825	25.74	NaN				3	3	3	2.2	2.2	2.2	123.79	0.00053619	2.7537	69503000	4	1	3	0	P52431	P52431	DNA polymerase delta catalytic subunit	Pold1	546
24.8575	24.7447	NaN				2	2	2	6.6	6.6	6.6	30.977	0.0024913	1.8769	58510000	2	1	2	0	P53702	P53702	Cytochrome c-type heme lyase	Hccs	556
24.4713	23.6973	NaN				1	1	1	1.9	1.9	1.9	40.068	0.0048924	1.6777	36862000	3	1	1	1	P54923	P54923	[Protein ADP-ribosylarginine] hydrolase	Adprh	571
23.6651	24.5093	NaN				1	1	1	1.2	1.2	1.2	100.94	0	2.8854	37182000	1	1	1	0	P56960	P56960	Exosome component 10	Exosc10	587
25.6336	26.579	NaN				4	4	4	8.5	8.5	8.5	50.373	0	10.426	152310000	6	1	4	1	P57787	P57787	Monocarboxylate transporter 4	Slc16a3	596
23.5838	23.1634	NaN				1	1	1	3.1	3.1	3.1	64.378	0	15.382	21968000	2	1	1	0	P60670-2;P60670	P60670-2;P60670	Nuclear protein localization protein 4 homolog	Nploc4	611
25.7076	26.9672	NaN				3	3	3	24.4	24.4	24.4	14.478	0	4.3434	186000000	5	1	3	1	P61971	P61971	Nuclear transport factor 2	Nutf2	640
23.5601	23.9166	NaN				1	1	1	33	33	33	9.9374	0	15.597	28203000	2	1	1	0	P62322	P62322	U6 snRNA-associated Sm-like protein LSm5	Lsm5	667
24.5844	25.5667	NaN				2	2	2	6.1	6.1	6.1	43.388	0	4.8929	74856000	2	1	2	0	P70318;P52912	P70318;P52912	Nucleolysin TIAR;Nucleolysin TIA-1	Tial1;Tia1	744
25.495	24.4735	NaN				1	1	1	4.2	4.2	4.2	50.23	0	7.4542	70585000	2	1	1	0	Q3TDN2-2;Q3TDN2	Q3TDN2-2;Q3TDN2	FAS-associated factor 2	Faf2	855
24.7211	25.5908	NaN				2	2	2	2.3	2.3	2.3	93.245	0	5.0033	78192000	2	1	2	0	Q3TDQ1	Q3TDQ1	Dolichyl-diphosphooligosaccharide--protein glycosyltransferase subunit STT3B	Stt3b	856
24.8231	24.5267	NaN				2	2	2	7.4	7.4	7.4	55.055	0	6.2208	53853000	2	1	2	0	Q3TJZ6	Q3TJZ6	Protein FAM98A	Fam98a	869
24.9702	24.0075	NaN				2	2	2	1.7	1.7	1.7	150.65	0	6.9028	49735000	2	1	1	0	Q3UJB9-2;Q3UJB9	Q3UJB9-2;Q3UJB9	Enhancer of mRNA-decapping protein 4	Edc4	900
25.7502	25.7018	NaN				2	2	2	12.4	12.4	12.4	18.151	0	3.2618	111020000	3	1	2	0	Q4V9W2;Q4V9W2-2	Q4V9W2;Q4V9W2-2	Protein SREK1IP1	Srek1ip1	925
22.7536	25.2833	NaN				2	2	2	1.7	1.7	1.7	125.53	0.001022	2.1854	47907000	2	1	1	0	Q5NC05	Q5NC05	Transcription termination factor 2	Ttf2	938
23.3346	25.2404	NaN				3	3	2	3.7	3.7	2.5	112.7	0	4.507	50217000	2	1	2	0	Q5SFM8-2;Q5SFM8;Q5SFM8-3	Q5SFM8-2;Q5SFM8;Q5SFM8-3	RNA-binding protein 27	Rbm27	941
24.6843	24.8541	NaN	+			1	1	1	1.8	1.8	1.8	62.062	1	-2	57287000	2	1	1	0	Q5SRY7;Q5SRY7-2	Q5SRY7;Q5SRY7-2	F-box/WD repeat-containing protein 11	Fbxw11	943
24.8425	24.3133	NaN				1	1	1	2.1	2.1	2.1	43.018	0.0067829	1.5804	50930000	2	1	1	0	Q5SWD9-3;Q5SWD9	Q5SWD9-3;Q5SWD9	Pre-rRNA-processing protein TSR1 homolog	Tsr1	949
23.1844	23.0535	NaN				1	1	1	2.5	2.5	2.5	44.894	0.0024863	1.8611	18238000	1	1	1	0	Q5SZT7;Q9D0F4	Q5SZT7;Q9D0F4	NF-kappa-B-activating protein	Nkapl;Nkap	950
24.178	24.6522	NaN				3	3	3	3.8	3.8	3.8	93.785	0	7.0284	45347000	4	1	3	0	Q60848-2;Q60848	Q60848-2;Q60848	Lymphocyte-specific helicase	Hells	968
23.9727	23.423	NaN				1	1	1	1.6	1.6	1.6	158.13	0	13.099	27710000	2	1	1	0	Q69ZA1-2;Q69ZA1	Q69ZA1-2;Q69ZA1	Cyclin-dependent kinase 13	Cdk13	1076
26.1528	26.3412	NaN				3	3	3	8.6	8.6	8.6	52.164	0	15.8	159620000	4	1	3	0	Q6P5G6	Q6P5G6	UBX domain-containing protein 7	Ubxn7	1110
23.9956	23.7399	NaN				2	2	2	3.4	3.4	3.4	54.734	0.0067568	1.5687	30735000	2	1	1	0	Q80W54	Q80W54	CAAX prenyl protease 1 homolog	Zmpste24	1205
21.964	23.0269	NaN				2	2	2	2.3	2.3	2.3	142.28	0	13.25	12637000	4	1	2	1	Q80X82	Q80X82	Symplekin	Sympk	1209
23.2819	24.5072	NaN				2	2	2	3.6	3.6	3.6	92.075	0	10.142	34046000	3	1	2	0	Q80Y81-2;Q80Y81	Q80Y81-2;Q80Y81	Zinc phosphodiesterase ELAC protein 2	Elac2	1216
22.2701	20.7764	NaN				1	1	1	1.1	1.1	1.1	128.65	0.0015152	2.0252	6853800	2	1	1	0	Q810B6	Q810B6	Rabankyrin-5	Ankfy1	1218
25.0721	24.7648	NaN				2	2	2	5.9	5.9	5.9	39.79	0	5.3246	63782000	2	1	1	0	Q8BGF3	Q8BGF3	WD repeat-containing protein 92	Wdr92	1234
25.0922	24.9095	NaN				1	1	1	3	3	3	51.863	0.0024888	1.8736	67284000	2	1	1	0	Q8BGH2	Q8BGH2	Sorting and assembly machinery component 50 homolog	Samm50	1235
23.7975	25.3934	NaN				4	4	4	8	8	8	70.527	0	9.5439	58652000	3	1	3	0	Q8BH04	Q8BH04	Phosphoenolpyruvate carboxykinase [GTP], mitochondrial	Pck2	1241
23.4645	25.2544	NaN				1	1	1	4.4	4.4	4.4	31.253	0.00053079	2.6784	51601000	2	1	1	0	Q8BH58	Q8BH58	TIP41-like protein	Tiprl	1242
24.9887	25.2153	NaN				1	1	1	0.4	0.4	0.4	182.82	0.0067275	1.5545	72248000	3	1	1	1	Q8BJ34-3;Q8BJ34-4;Q8BJ34;Q8BJ34-6	Q8BJ34-3;Q8BJ34-4;Q8BJ34;Q8BJ34-6	Meiosis arrest female protein 1	Marf1	1254
24.8985	24.4409	NaN				1	1	1	2.8	2.8	2.8	43.221	0	2.8917	54049000	2	1	1	0	Q8BP48	Q8BP48	Methionine aminopeptidase 1	Metap1	1274
24.564	24.7438	NaN				2	2	2	11.6	11.6	11.6	25.079	0	2.8533	52898000	2	1	1	0	Q921Y0;Q8BPB0;Q921Y0-2	Q921Y0;Q8BPB0;Q921Y0-2	MOB kinase activator 1A;MOB kinase activator 1B	Mob1a;Mob1b	1276
24.5126	22.9142	NaN				2	2	2	1.3	1.3	1.3	245.76	0	12.71	31838000	3	1	2	0	Q8BZN6;Q8BZN6-4;Q8BZN6-2;Q8BZN6-3	Q8BZN6;Q8BZN6-4;Q8BZN6-2;Q8BZN6-3	Dedicator of cytokinesis protein 10	Dock10	1319
24.7699	25.7668	NaN				3	3	3	3.2	3.2	3.2	121.19	0	4.8533	85702000	3	1	3	0	Q8CCP0;Q8CCP0-2;Q8CCP0-4;Q8CCP0-3	Q8CCP0;Q8CCP0-2	Nuclear export mediator factor Nemf	Nemf	1353
24.1988	26.9318	NaN				5	5	5	12	12	12	83.549	0	25.219	147270000	6	1	5	0	Q8K0D5	Q8K0D5	Elongation factor G, mitochondrial	Gfm1	1404
24.4491	23.9165	NaN				1	1	1	5.7	5.7	5.7	28.09	0	22.365	38738000	2	1	1	0	Q8K3W0-4;Q8K3W0-6;Q8K3W0-5;Q8K3W0;Q8K3W0-1	Q8K3W0-4;Q8K3W0-6;Q8K3W0-5;Q8K3W0;Q8K3W0-1	BRCA1-A complex subunit BRE	Bre	1425
25.3091	23.7543	NaN				1	1	1	4.2	4.2	4.2	18.891	0.0039273	1.6992	55723000	2	1	1	0	Q8R344	Q8R344	Coiled-coil domain-containing protein 12	Ccdc12	1459
24.0383	24.1066	NaN				3	3	3	5.2	5.2	5.2	74.318	0	4.6202	35293000	4	1	1	2	Q8R5A3	Q8R5A3	Amyloid beta A4 precursor protein-binding family B member 1-interacting protein	Apbb1ip	1471
24.3002	24.0882	NaN				2	2	2	4.2	4.2	4.2	48.732	0.0010293	2.2961	38493000	2	1	1	0	Q8VD31	Q8VD31	Tapasin-related protein	Tapbpl	1477
22.4842	22.6155	NaN				1	1	1	1.1	1.1	1.1	152.6	0.0010272	2.2688	12293000	2	1	1	0	Q8VD65	Q8VD65	Phosphoinositide 3-kinase regulatory subunit 4	Pik3r4	1478
23.8576	25.1917	NaN				3	3	3	2.9	2.9	2.9	103	0	7.4548	53525000	4	1	3	0	Q8VDP4	Q8VDP4	Cell cycle and apoptosis regulator protein 2	Ccar2	1486
24.4717	23.7197	NaN				2	2	2	7.6	7.6	7.6	43.771	0	10.128	37081000	2	1	1	0	Q8VEH6;Q8VEH6-2	Q8VEH6;Q8VEH6-2	COBW domain-containing protein 1	Cbwd1	1491
24.613	24.4831	NaN				2	2	2	3	3	3	87.869	0	3.3188	49110000	2	1	1	0	Q8VHE0	Q8VHE0	Translocation protein SEC63 homolog	Sec63	1498
23.6143	24.248	NaN				3	3	3	8	8	8	79.776	0	15.305	32765000	5	1	3	1	Q91VD9	Q91VD9	NADH-ubiquinone oxidoreductase 75 kDa subunit, mitochondrial	Ndufs1	1508
25.598	25.2375	NaN				1	1	1	5.7	5.7	5.7	33.692	0	6.7198	90347000	4	1	1	0	Q91VH6	Q91VH6	Protein MEMO1	Memo1	1510
22.7471	22.4213	NaN				1	1	1	1.1	1.1	1.1	92.239	0.0067862	1.5831	12656000	2	1	1	0	Q91YE7-2;Q91YE7	Q91YE7-2;Q91YE7	RNA-binding protein 5	Rbm5	1545
23.5254	23.7845	NaN				1	1	1	5.4	5.4	5.4	34.08	0	21.289	26523000	2	1	1	0	Q91YL2	Q91YL2	E3 ubiquitin-protein ligase RNF126	Rnf126	1548
24.953	25.7906	NaN				2	2	2	5.2	5.2	5.2	35.328	0	3.384	90521000	3	1	2	0	Q91Z53	Q91Z53	Glyoxylate reductase/hydroxypyruvate reductase	Grhpr	1556
25.143	25.3286	NaN				3	3	3	6.2	6.2	6.2	38.194	0.00053591	2.7502	79186000	3	1	2	0	Q922Q1	Q922Q1	Mitochondrial amidoxime reducing component 2	2020-03-02	1580
26.2716	25.8292	NaN	+			1	1	1	2	2	2	82.245	1	-2	140630000	0	1	1	0	Q923X1	Q923X1	EGF, latrophilin seven transmembrane domain-containing protein 1	Eltd1	1594
25.1811	24.2853	NaN				1	1	1	0.8	0.8	0.8	141.03	0.0058394	1.626	58489000	3	1	1	0	Q925H1	Q925H1	Zinc finger transcription factor Trps1	Trps1	1595
24.9568	24.9372	NaN				5	5	5	7	7	7	94.429	0	10.606	64690000	5	1	4	0	Q99KG3-2;Q99KG3-3;Q99KG3	Q99KG3-2;Q99KG3-3;Q99KG3	RNA-binding protein 10	Rbm10	1627
23.7124	23.3012	NaN	+			1	1	1	2.2	2.2	2.2	34.005	1	-2	24081000	2	1	1	0	Q99L04	Q99L04	Dehydrogenase/reductase SDR family member 1	Dhrs1	1639
24.6516	22.6502	NaN				2	2	2	8.6	8.6	8.6	48.381	0	14.948	32938000	2	1	1	0	Q99LC2	Q99LC2	Cleavage stimulation factor subunit 1	Cstf1	1645
24.5222	24.0966	NaN				3	3	3	12.1	12.1	12.1	40.603	0	8.254	42033000	3	1	2	1	Q99LC3	Q99LC3	NADH dehydrogenase [ubiquinone] 1 alpha subcomplex subunit 10, mitochondrial	Ndufa10	1646
24.3654	23.2957	NaN				1	1	1	6.2	6.2	6.2	43.478	0	8.2939	31910000	2	1	1	0	Q99N69	Q99N69	Leupaxin	Lpxn	1667
23.6049	24.937	NaN				2	2	2	10.1	10.1	10.1	21.139	0.0010225	2.1886	44879000	2	1	1	0	Q9CPT5	Q9CPT5	Nucleolar protein 16	Nop16	1686
21.5575	21.1423	NaN				1	1	1	8.3	8.3	8.3	18.017	0.0015159	2.0263	5401000	2	1	1	0	Q9CQ49	Q9CQ49	Nuclear cap-binding protein subunit 2	Ncbp2	1696
24.0549	24.9268	NaN				2	2	2	5.7	5.7	5.7	37.623	0	3.1535	49322000	4	1	2	0	Q9CQJ4	Q9CQJ4	E3 ubiquitin-protein ligase RING2	Rnf2	1720
25.1556	24.8919	NaN				1	1	1	24.3	24.3	24.3	11.636	0	8.4295	68510000	4	1	1	0	Q9CQQ8	Q9CQQ8	U6 snRNA-associated Sm-like protein LSm7	Lsm7	1729
24.5459	27.055	NaN				5	5	5	30.2	30.2	30.2	30.148	0	26.173	163920000	5	1	4	0	Q9CQT2	Q9CQT2	RNA-binding protein 7	Rbm7	1734
24.1899	24.0601	NaN				1	1	1	2.7	2.7	2.7	68.075	0	4.2796	36628000	3	1	1	1	Q9CRC8	Q9CRC8	Leucine-rich repeat-containing protein 40	Lrrc40	1753
23.9495	23.8896	NaN				1	1	1	1.6	1.6	1.6	109.73	0	5.4493	31741000	2	1	1	0	Q9CRT8	Q9CRT8	Exportin-T	Xpot	1755
24.4409	28.2202	NaN				4	4	4	22.4	22.4	22.4	31.218	0	28.516	335470000	6	1	4	0	Q9CWQ0	Q9CWQ0	Diphthine synthase	Dph5	1769
25.1228	24.6151	NaN				1	1	1	14.4	14.4	14.4	16.089	0	4.6163	62232000	2	1	1	0	Q9CX13	Q9CX13	Protein cornichon homolog 4	Cnih4	1777
23.711	23.5372	NaN				2	2	2	12	12	12	35.334	0	11.706	25905000	2	1	1	0	Q9CZR8	Q9CZR8	Elongation factor Ts, mitochondrial	Tsfm	1812
22.118	23.5422	NaN				3	3	3	7.3	7.3	7.3	62.384	0	16.842	16766000	3	1	3	0	Q9CZX0;Q9CZX0-2	Q9CZX0;Q9CZX0-2	Elongator complex protein 3	Elp3	1816
23.1587	22.5071	NaN				1	1	1	3.4	3.4	3.4	65.229	0	12.045	15325000	2	1	1	0	Q9D0D3	Q9D0D3	Poly(A) RNA polymerase, mitochondrial	Mtpap	1824
26.5283	26.5919	NaN				2	2	2	12.7	12.7	12.7	17.941	0	5.2994	197930000	2	1	2	0	Q9D358-2;Q9D358	Q9D358-2;Q9D358	Low molecular weight phosphotyrosine protein phosphatase	Acp1	1861
24.8901	25.0207	NaN				1	1	1	4.7	4.7	4.7	29.949	0	3.0242	65132000	2	1	1	0	Q9D753	Q9D753	Exosome complex component RRP43	Exosc8	1874
24.5011	25.02	NaN				2	2	2	6.3	6.3	6.3	41.747	0	13.696	57767000	3	1	2	0	Q9D8V0;Q9D8V0-4;Q9D8V0-3	Q9D8V0;Q9D8V0-4;Q9D8V0-3	Minor histocompatibility antigen H13	Hm13	1892
24.2088	24.5371	NaN				2	2	2	8	8	8	24.683	0	3.4636	43735000	1	1	1	0	Q9DC70	Q9DC70	NADH dehydrogenase [ubiquinone] iron-sulfur protein 7, mitochondrial	Ndufs7	1928
25.2087	24.8043	NaN				1	1	1	4.1	4.1	4.1	33.569	0.0010178	2.1072	68076000	2	1	1	0	Q9JHE7	Q9JHE7	Protein TSSC4	Tssc4	1985
25.0791	23.935	NaN				2	2	2	4.8	4.8	4.8	48.936	0	3.8654	51482000	3	1	2	0	Q9JHI7	Q9JHI7	Exosome complex component RRP45	Exosc9	1986
24.813	23.7858	NaN				1	1	1	2.3	2.3	2.3	67.556	0	3.6801	43937000	2	1	1	0	Q9JJF3	Q9JJF3	Bifunctional lysine-specific demethylase and histidyl-hydroxylase NO66	No66	2008
23.0709	29.3245	NaN				13	13	11	20.8	20.8	17.7	78.765	0	59.625	681110000	16	1	13	0	Q9JLQ2	Q9JLQ2	ARF GTPase-activating protein GIT2	Git2	2029
24.4618	24.2907	NaN				2	2	2	7.7	7.7	7.7	34.627	0	4.737	43629000	4	1	2	0	Q9JM90;Q9JM90-2	Q9JM90;Q9JM90-2	Signal-transducing adaptor protein 1	Stap1	2033
25.2244	24.9148	NaN				1	1	1	2.2	2.2	2.2	40.718	0.0053763	1.6672	70831000	2	1	1	0	Q9QXB9	Q9QXB9	Developmentally-regulated GTP-binding protein 2	Drg2	2051
22.4893	23.3481	NaN				2	2	2	2	2	2	222.44	0	8.3523	16566000	3	1	2	0	Q9QY06-3;Q9QY06;Q9QY06-2	Q9QY06-3;Q9QY06;Q9QY06-2	Unconventional myosin-IXb	Myo9b	2058
24.8595	23.9976	NaN				3	3	3	8.6	8.6	8.6	38.724	0	10.193	47190000	4	1	3	0	Q9WUK4	Q9WUK4	Replication factor C subunit 2	Rfc2	2121
