# Supplementary material for: The E3 ubiquitin ligase Cul4b promotes CD4+ T cell expansion by aiding the repair of damaged DNA
Source: PLoS Biol. 2021 Feb 1;19(2):e3001041. doi: 10.1371/journal.pbio.3001041 (PMC7888682; doi:10.1371/journal.pbio.3001041)
Supplement: S4 Table — (XLSX) [file pbio.3001041.s011.xlsx]

## Sheet: Significant WCP
iBAQ rp_KO1	iBAQ rp_KO2	iBAQ rp_KO3	iBAQ rp_WT1	iBAQ rp_WT2	iBAQ rp_WT3	C: Only identified by site	C: Reverse	C: Potential contaminant	C: Student's T-test Significant WT_KO	C: Student's T-test significant	N: Peptides	N: Razor + unique peptides	N: Unique peptides	N: Sequence coverage [%]	N: Unique + razor sequence coverage [%]	N: Unique sequence coverage [%]	N: Mol. weight [kDa]	N: Q-value	N: Score	N: Intensity	N: MS/MS count	N: -Log Student's T-test p-value WT_KO	N: Student's T-test Difference WT_KO	N: Student's T-test Test statistic WT_KO	T: Protein IDs	T: Majority protein IDs	T: Protein names	T: Gene names
-3.94489	-3.79496	-3.38828	-6.3286	-5.106	-6.98763				+	WT_KO	3	3	3	8.8	8.8	8.8	66.642	0	17.093	124340000	4	1.87136	-2.43137	-4.22278	Q6PFH3;Q6PFH3-2	Q6PFH3;Q6PFH3-2	DDB1- and CUL4-associated factor 15	Dcaf15
-1.24836	-0.890497	-0.454678	-2.86016	-3.05258	-3.66402				+	WT_KO	3	3	3	13.6	13.6	13.6	44.337	0.00064309	3.9039	713730000	7	2.6532	-2.32774	-6.97451	Q8CIC2;Q8CIC2-2	Q8CIC2;Q8CIC2-2	Nucleoporin-like protein 2	Nupl2
-3.03844	-1.68267	-1.68389	-3.98697	-3.71538	-5.54508				+	WT_KO	4	4	4	15.9	15.9	15.9	41.598	0	7.1991	207420000	8	1.45609	-2.28081	-3.13585	Q8VCE2	Q8VCE2	GPN-loop GTPase 1	Gpn1
-1.10921	-1.86716	-1.27462	-3.77166	-3.51134	-3.47676				+	WT_KO	7	7	7	39.9	39.9	39.9	22.433	0	39.31	343150000	13	3.02509	-2.16959	-8.74111	O35717	O35717	Suppressor of cytokine signaling 2	Socs2
-6.2662	-5.11921	-5.5409	-7.63286	-7.98984	NaN				+	WT_KO	5	3	3	3.9	2.5	2.5	194.29	0.0062197	2.1435	96183000	6	1.76297	-2.16925	-4.79475	Q9Z0R4;Q9Z0R4-2	Q9Z0R4;Q9Z0R4-2	Intersectin-1	Itsn1
-0.102518	-0.150436	0.080183	-2.30557	-1.61538	-2.30805				+	WT_KO	5	5	5	18	18	18	33.942	0	13.286	1174800000	9	2.95463	-2.01874	-8.37831	Q9D710	Q9D710	Thioredoxin-related transmembrane protein 2	Tmx2
-6.24323	-6.31422	-5.85185	-7.91	NaN	-8.04174				+	WT_KO	2	2	2	3.1	3.1	3.1	83.94	0.0024699	2.6561	30304000	3	2.61761	-1.83944	-9.58155	Q8BZS9;Q8BZS9-2	Q8BZS9;Q8BZS9-2	Putative pre-mRNA-splicing factor ATP-dependent RNA helicase DHX32	Dhx32
-2.90734	-1.2933	-2.61161	-3.40026	-4.02584	-4.47639				+	WT_KO	8	8	8	16.3	16.3	16.3	61.509	0	15.729	415900000	10	1.35323	-1.69674	-2.89505	Q8R4E9	Q8R4E9	DNA replication factor Cdt1	Cdt1
-1.3004	-1.80158	NaN	-3.19986	-2.67455	-3.84729				+	WT_KO	1	1	1	3.8	3.8	3.8	47.003	0	6.442	387750000	4	1.41898	-1.68957	-3.54936	P30275;Q6P8J7	P30275;Q6P8J7	Creatine kinase U-type, mitochondrial;Creatine kinase S-type, mitochondrial	Ckmt1;Ckmt2
-2.59097	-2.77264	-3.18803	-4.4777	-4.43961	-4.56196				+	WT_KO	6	6	6	14	14	14	57.614	0	19.762	278560000	8	3.09345	-1.64254	-9.10687	A2AKB9-2;A2AKB9;A2AKB9-3;A2AKB9-4	A2AKB9-2;A2AKB9;A2AKB9-3	DDB1- and CUL4-associated factor 10	Dcaf10
-2.65306	-2.97912	-3.98802	-4.98516	-4.76936	-4.52318	+			+	WT_KO	1	1	1	6.5	6.5	6.5	25.82	1	-2	97014000	1	1.66849	-1.5525	-3.66667	Q9JI60	Q9JI60	Lecithin retinol acyltransferase	Lrat
-1.89478	-1.67491	-1.82857	-3.91803	-2.35818	-3.75178				+	WT_KO	5	5	5	17.2	17.2	17.2	41.337	0	48.842	264180000	15	1.43836	-1.54324	-3.09364	Q9D8V0-3;Q9D8V0;Q9D8V0-4;Q9D8V0-2	Q9D8V0-3;Q9D8V0;Q9D8V0-4	Minor histocompatibility antigen H13	Hm13
2.71606	2.05177	2.00651	0.695499	1.529	0.125046				+	WT_KO	3	1	1	14.8	8.5	8.5	15.085	0.00016507	5.0434	2851900000	23	1.4634	-1.47493	-3.15333	P01942	P01942	Hemoglobin subunit alpha	Hba
-1.48324	-1.43995	-1.22643	-3.36777	-3.09802	-2.04901				+	WT_KO	2	2	2	13.2	13.2	13.2	24.452	0	7.659	242160000	10	1.62305	-1.45506	-3.54898	O88668	O88668	Protein CREG1	Creg1
-0.451923	-1.05223	-0.596939	-2.31939	-1.5604	-2.53337				+	WT_KO	4	4	4	25.2	25.2	25.2	12.295	0	6.0897	267830000	10	1.84657	-1.43736	-4.15199	Q9CQ86	Q9CQ86	Migration and invasion enhancer 1	Mien1
-2.49132	-3.61929	-3.48771	-4.60804	-4.03382	-5.24576				+	WT_KO	1	1	1	3.2	3.2	3.2	43.039	0.0017107	2.8304	110440000	2	1.33942	-1.42977	-2.86346	Q91V04	Q91V04	Translocating chain-associated membrane protein 1	Tram1
1.74177	0.556381	2.01262	-0.190685	0.376431	-0.0996971				+	WT_KO	15	15	15	22.4	22.4	22.4	75.329	0	176.9	4113100000	65	1.36877	-1.40824	-2.93082	P58021	P58021	Transmembrane 9 superfamily member 2	Tm9sf2
-2.75649	-3.18233	-2.7039	-4.79407	-3.99214	-4.04729				+	WT_KO	12	12	12	20	20	20	98.405	0	37.16	428190000	13	2.01852	-1.39692	-4.66097	Q0VBD2	Q0VBD2	Protein MCM10 homolog	Mcm10
-2.48895	-2.78193	-3.00375	-3.79705	-4.47949	NaN				+	WT_KO	4	4	4	30.9	30.9	30.9	18.769	0	17.537	98791000	4	1.64286	-1.38006	-4.32693	O54926;O54926-2	O54926	Apoptosis regulatory protein Siva	Siva1
1.10049	1.01626	1.484	-0.197353	0.319973	-0.60067				+	WT_KO	2	2	2	30	30	30	6.775	0.00095359	3.4962	657560000	11	1.96217	-1.3596	-4.48948	Q9CR64-2;Q9CR64	Q9CR64-2;Q9CR64	Protein kish-A	Tmem167a
0.159523	0.742102	0.620876	-0.977556	-0.54225	-1.00988				+	WT_KO	23	23	23	52.2	52.2	52.2	76.249	0	181.17	3002700000	66	2.35714	-1.35073	-5.80023	Q08642;Q9Z185;Q9Z183	Q08642	Protein-arginine deiminase type-2	Padi2
-0.508898	-0.311356	-1.07454	-1.58306	-1.8069	-2.52123				+	WT_KO	10	10	10	46.4	46.4	46.4	41.397	0	49.583	757710000	24	1.67369	-1.3388	-3.68029	Q9WUI1	Q9WUI1	Mitogen-activated protein kinase 11	Mapk11
-0.648191	-1.20415	-0.495995	-2.69314	-1.98022	-1.66861				+	WT_KO	9	9	9	26.5	26.5	26.5	35.914	0	23.134	467690000	14	1.63515	-1.33121	-3.58008	Q9JJ00	Q9JJ00	Phospholipid scramblase 1	Plscr1
-2.23349	-1.90222	-1.2641	-3.06629	-2.53313	-3.76044				+	WT_KO	3	3	3	18.2	18.2	18.2	27.723	0	50.233	209280000	4	1.35544	-1.32002	-2.90014	Q99L02	Q99L02	PAXIP1-associated glutamate-rich protein 1A	Pagr1a
-1.99938	-2.45123	-2.18612	-3.6764	-3.31931	-3.58166	+			+	WT_KO	1	1	1	1.6	1.6	1.6	73.904	1	-2	439100000	1	2.82969	-1.31355	-7.76842	Q91WC9	Q91WC9	Sn1-specific diacylglycerol lipase beta	Daglb
-0.419914	-0.196419	-0.0202675	-1.60271	-1.35827	-1.53408				+	WT_KO	4	4	4	17	17	17	28.031	0	29.051	674920000	20	3.14872	-1.28615	-9.41282	Q9CR67	Q9CR67	Transmembrane protein 33	Tmem33
-0.125523	0.0355968	0.124357	-1.55682	-1.38379	-0.833485				+	WT_KO	3	3	3	31.7	31.7	31.7	15.437	0	7.4158	504660000	7	2.27895	-1.26951	-5.51942	O35680	O35680	28S ribosomal protein S12, mitochondrial	Mrps12
0.912722	0.50939	1.10491	-0.662624	-0.904984	0.341066				+	WT_KO	13	13	13	29.6	29.6	29.6	70.683	0	45.899	4241000000	41	1.39001	-1.25119	-2.98004	Q9D620;G3XA57;G3XA57-2	Q9D620	Rab11 family-interacting protein 1	Rab11fip1
-0.345583	-0.702517	-0.641573	-2.2933	-1.23635	-1.84041				+	WT_KO	9	9	9	37.1	37.1	37.1	38.724	0	36.211	758490000	21	1.70772	-1.2268	-3.77019	Q9DBT3	Q9DBT3	Coiled-coil domain-containing protein 97	Ccdc97
1.75636	2.2896	2.36117	1.24131	0.974747	0.69503				+	WT_KO	28	28	28	62.3	62.3	62.3	58.279	0	310.2	6082900000	95	2.03361	-1.16535	-4.70771	Q03963	Q03963	Interferon-induced, double-stranded RNA-activated protein kinase	Eif2ak2
-3.64242	-3.97756	-3.70524	-4.89482	-4.97629	-4.93755				+	WT_KO	4	3	3	22.8	19.9	19.9	27.403	0	7.5751	59459000	3	3.41176	-1.16115	-11.0051	Q99L20	Q99L20		Gstt3
-0.0546646	0.162516	0.104218	-1.78349	-0.432354	-0.927797				+	WT_KO	23	23	23	36	36	36	100.84	0	60.734	3869800000	40	1.3101	-1.11857	-2.79688	Q8BJL0;Q8BJL0-2;Q8BJL0-3;Q8BJL0-4	Q8BJL0;Q8BJL0-2;Q8BJL0-3;Q8BJL0-4	SWI/SNF-related matrix-associated actin-dependent regulator of chromatin subfamily A-like protein 1	Smarcal1
-1.79799	-1.65462	-1.05465	-2.31195	-3.0629	-2.36632				+	WT_KO	37	37	36	20.4	20.4	20.1	297.59	0	167.56	3539500000	66	1.50175	-1.07797	-3.24597	A2AKX3;A2AKX3-2	A2AKX3;A2AKX3-2	Probable helicase senataxin	Setx
-3.04621	-2.89464	-3.10673	-3.82996	-4.12537	-4.27841				+	WT_KO	5	5	5	13	13	13	60.621	0	17.314	249920000	11	2.72244	-1.06206	-7.27697	Q99LI2	Q99LI2	Chloride channel CLIC-like protein 1	Clcc1
-3.88007	-3.38914	-3.99183	-4.86405	-4.89904	-4.59958				+	WT_KO	5	5	5	8.5	8.5	8.5	96.346	0	11.076	268210000	8	2.11759	-1.03388	-4.97431	Q60I26-2;Q60I26	Q60I26-2;Q60I26	ALS2 C-terminal-like protein	Als2cl
-0.164772	-0.321766	-0.31056	-1.54742	-0.964317	-1.35555				+	WT_KO	31	31	31	41.3	41.3	41.3	105.37	0	215.75	3235100000	87	2.33551	-1.02339	-5.7214	P13405	P13405	Retinoblastoma-associated protein	Rb1
1.24368	1.21239	1.06093	0.339087	-0.0138474	0.124861				+	WT_KO	51	51	51	45.9	45.9	45.9	159.28	0	323.31	12287000000	240	3.02237	-1.0223	-8.72684	Q80TR8-4;Q80TR8;Q80TR8-2;Q80TR8-3	Q80TR8-4;Q80TR8;Q80TR8-2;Q80TR8-3	Protein VPRBP	Vprbp
-1.56147	-1.96727	-1.51562	-2.67682	-2.54154	-2.88227				+	WT_KO	24	24	24	27.3	27.3	27.3	135.9	0	65.139	1455700000	24	2.36852	-1.01875	-5.84208	A2AH22-6;A2AH22;A2AH22-2;A2AH22-7;A2AH22-5;A2AH22-3;A2AH22-4	A2AH22-6;A2AH22;A2AH22-2;A2AH22-7;A2AH22-5;A2AH22-3;A2AH22-4	Activating molecule in BECN1-regulated autophagy protein 1	Ambra1
-1.13505	-1.76523	-1.58236	-2.38138	-3.05128	-2.06989				+	WT_KO	5	5	5	40.6	40.6	40.6	26.163	0	51.663	306730000	18	1.36396	-1.00664	-2.91973	Q8VC57;Q8CEZ0	Q8VC57	BTB/POZ domain-containing protein KCTD5	Kctd5
-2.89785	-2.32709	-2.0161	-3.6605	-3.17258	-3.42381				+	WT_KO	5	5	5	31.9	31.9	31.9	29.645	0	15.085	241200000	9	1.57134	-1.00528	-3.41788	Q99LD8;Q9CWS0	Q99LD8	N(G),N(G)-dimethylarginine dimethylaminohydrolase 2	Ddah2
-0.766125	-0.541548	-0.0937252	-1.10623	-1.25776	-2.03848				+	WT_KO	4	4	4	25.1	25.1	25.1	22.924	0	14.693	775160000	16	1.3372	-1.00036	-2.85838	O35943	O35943	Frataxin, mitochondrial;Frataxin intermediate form;Frataxin mature form	Fxn
-2.22534	-2.95926	-1.86595	-3.21697	-3.26079	-3.56386				+	WT_KO	3	3	3	21.8	21.8	21.8	20.926	0.0085432	1.8635	169790000	3	1.37055	-0.997023	-2.93493	P97314	P97314	Cysteine and glycine-rich protein 2	Csrp2
-1.23481	-1.46212	-1.12921	-2.33833	-2.4647	-2.00897				+	WT_KO	4	4	4	19	19	19	37.768	0	12.369	408720000	9	2.39424	-0.99529	-5.93752	O54940;Q8BHE3	O54940	BCL2/adenovirus E1B 19 kDa protein-interacting protein 2	Bnip2
-3.98613	-4.22033	-4.42904	-5.34593	-5.10411	-5.171				+	WT_KO	25	25	25	9.2	9.2	9.2	408.21	0	86.375	754010000	38	2.6066	-0.99518	-6.77723	Q6ZQ93;Q6ZQ93-3;Q6ZQ93-2;Q6ZQ93-4	Q6ZQ93;Q6ZQ93-3;Q6ZQ93-2;Q6ZQ93-4	Ubiquitin carboxyl-terminal hydrolase 34	Usp34
-1.58524	-1.79416	-1.88258	-2.33852	-2.88735	-3.01781				+	WT_KO	12	12	12	17.9	17.9	17.9	93.462	0	19.173	915630000	17	1.93125	-0.9939	-4.39737	Q3UVG3	Q3UVG3	Protein FAM91A1	Fam91a1
-7.94233	-8.13328	-7.35425	-9.25803	-8.5618	-8.57524				+	WT_KO	1	1	1	0.5	0.5	0.5	268.28	0.0020114	2.7133	32652000	2	1.40306	-0.988403	-3.01048	Q8BL99-5;Q8BL99-6;Q8BL99	Q8BL99-5;Q8BL99-6;Q8BL99	Protein dopey-1	Dopey1
-1.28229	-1.24722	-1.2247	NaN	-2.08916	-2.38736	+			+	WT_KO	1	1	1	17.8	17.8	17.8	10.402	1	-2	171840000	1	2.49774	-0.986851	-8.71637	Q8BGD0-2	Q8BGD0-2
-4.62971	-4.42345	-4.14143	-5.67637	-5.04682	-5.3991				+	WT_KO	71	1	1	76.8	5.2	5.2	83.899	0	23.972	166040000	4	1.87408	-0.975901	-4.23061	Q8CAQ8;Q8CAQ8-5	Q8CAQ8;Q8CAQ8-5	MICOS complex subunit Mic60	Immt
-3.11693	-3.17309	-2.70974	-4.4007	-3.97338	-3.51023				+	WT_KO	2	2	2	10.7	10.7	10.7	40.674	0	6.1996	153610000	2	1.50417	-0.961515	-3.25186	Q924H5	Q924H5	DNA repair protein RAD51 homolog 3	Rad51c
0.435051	0.433496	0.76095	-0.66626	-0.260769	-0.309692				+	WT_KO	14	14	14	46	46	46	36.971	0	78.429	1781000000	35	2.32696	-0.955406	-5.69051	Q08297	Q08297	DNA repair protein RAD51 homolog 1	Rad51
2.6052	2.52912	2.79512	1.3545	2.19645	1.61007				+	WT_KO	21	21	21	66.1	66.1	66.1	42.598	0	170.62	10238000000	143	1.61534	-0.92281	-3.52924	Q60854	Q60854	Serpin B6	Serpinb6
1.70136	1.00649	1.37341	0.737719	0.627872	-0.0253086				+	WT_KO	23	5	5	58.8	15.5	15.5	32.105	0	323.31	1859300000	30	1.36999	-0.913658	-2.93362	Q9EQU5-2	Q9EQU5-2	Protein SET	Set
-0.608822	0.0197411	-0.2239	-1.378	-0.926889	-1.23506				+	WT_KO	1	1	1	24.4	24.4	24.4	9.0167	0.00016681	5.4399	255140000	3	1.79863	-0.90899	-4.01738	Q9CR20	Q9CR20	Immediate early response 3-interacting protein 1	Ier3ip1
-0.00311279	-0.421368	-0.278791	-1.09673	-1.40454	-0.869532				+	WT_KO	7	7	7	53.8	53.8	53.8	20.809	0	30.455	737880000	12	1.96453	-0.889177	-4.49656	Q8CI70	Q8CI70	Leucine-rich repeat-containing protein 20	Lrrc20
-2.39051	-2.89091	-2.45108	-3.91136	-2.99158	-3.47404				+	WT_KO	6	6	6	15.1	15.1	15.1	49.935	0	7.9703	268350000	4	1.33513	-0.881494	-2.85366	P19182	P19182	Interferon-related developmental regulator 1	Ifrd1
0.281069	0.264009	0.493654	-0.683746	-0.333641	-0.568424				+	WT_KO	18	18	18	44.2	44.2	44.2	49.795	0	61.6	2275100000	37	2.63614	-0.874848	-6.90172	Q8BH60-2;Q8BH60	Q8BH60-2;Q8BH60	Golgi-associated PDZ and coiled-coil motif-containing protein	Gopc
-2.17654	-2.42865	-2.26668	-3.64254	-3.02038	-2.81369				+	WT_KO	9	9	9	17.2	17.2	17.2	83.99	0	45.664	597950000	12	1.54099	-0.868247	-3.34227	Q3UFS0;Q3UFS0-2;Q3UFS0-3	Q3UFS0;Q3UFS0-2;Q3UFS0-3	Protein zyg-11 homolog B	Zyg11b
0.356201	0.384386	0.394865	-0.325434	-0.310741	-0.813744				+	WT_KO	11	11	11	53.5	53.5	53.5	27.631	0	79.764	1222900000	53	2.18651	-0.86179	-5.20167	Q3UY34	Q3UY34	Uncharacterized protein C12orf43 homolog
-0.57169	-0.290756	-0.267757	-1.35625	-1.28365	-1.06675				+	WT_KO	4	4	4	50	50	50	8.9263	0	10.927	357820000	11	2.55536	-0.858813	-6.56587	Q8C4X1;Q8C4X1-3;Q8C4X1-2;Q8C4X1-4	Q8C4X1;Q8C4X1-3;Q8C4X1-2;Q8C4X1-4	Centromere protein X	Stra13
-0.926348	-1.50529	-1.23737	-2.21409	-2.08116	-1.91598				+	WT_KO	12	12	12	34.4	34.4	34.4	52.493	0	34.563	900180000	21	1.9666	-0.847409	-4.50281	Q8BN21-2;Q8BN21;Q8BN21-3	Q8BN21-2;Q8BN21	Serine/threonine-protein kinase VRK2	Vrk2
-3.13308	-2.68312	-2.92176	-3.6233	-3.37487	-4.2187				+	WT_KO	1	1	1	6.3	6.3	6.3	17.499	0.0003283	4.8223	73663000	1	1.36809	-0.826303	-2.92924	Q8VD57	Q8VD57	Vesicle transport protein SFT2B	Sft2d2
-4.20276	-4.32189	-4.03129	-4.6788	-5.36636	-4.97454				+	WT_KO	2	2	2	4.5	4.5	4.5	62.183	0.00016804	5.8252	109390000	4	1.71802	-0.821253	-3.79768	Q8BXA5	Q8BXA5	Cleft lip and palate transmembrane protein 1-like protein	Clptm1l
0.428062	0.486103	0.798611	-0.677027	0.0368576	-0.0811672				+	WT_KO	19	19	19	75.1	75.1	75.1	25.776	0	161.35	1412300000	32	1.50635	-0.811371	-3.25716	P04184	P04184	Thymidine kinase, cytosolic	Tk1
-1.24694	-1.30841	-1.59733	-2.29487	-2.11753	-2.17241				+	WT_KO	9	9	9	24.5	24.5	24.5	61.987	0	55.395	886420000	24	2.60059	-0.810708	-6.75214	Q9QXP4	Q9QXP4	Protein downstream neighbor of Son	Donson
-4.71502	-4.49831	-4.08058	-4.93004	-5.56742	-5.22727				+	WT_KO	3	3	3	6.4	6.4	6.4	62.055	0	9.5988	98681000	6	1.43865	-0.810275	-3.09432	Q8BUV8	Q8BUV8	Protein GPR107	Gpr107
-0.374407	-0.789204	-0.634136	-1.50051	-1.27585	-1.44374				+	WT_KO	6	6	3	25.4	25.4	16.6	35	0	51.832	636970000	14	2.36487	-0.807454	-5.82863	Q9CYZ8-2;Q9CYZ8	Q9CYZ8-2;Q9CYZ8	Single-stranded DNA-binding protein 2	Ssbp2
-3.87643	-3.91537	-3.42213	-4.43108	-4.27108	-4.91322				+	WT_KO	4	4	4	10.5	10.5	10.5	53.11	0	23.835	125620000	8	1.4856	-0.800479	-3.20677	P97431	P97431	Interferon regulatory factor 6	Irf6
2.72256	2.73966	2.80981	1.90276	1.98734	2.01034				+	WT_KO	31	31	31	69.9	69.9	69.9	72.89	0	323.31	16046000000	193	4.31966	-0.790527	-18.724	Q8R3C0	Q8R3C0	Mini-chromosome maintenance complex-binding protein	Mcmbp
0.124205	-0.0509548	0.485693	-0.736824	-0.677025	-0.361706				+	WT_KO	9	9	9	28.2	28.2	28.2	44.375	0	64.653	1634100000	29	1.77995	-0.778166	-3.96572	Q8BGE6	Q8BGE6	Cysteine protease ATG4B	Atg4b
-0.119337	-0.355831	-0.270565	-1.3617	-0.830626	-0.876654				+	WT_KO	15	15	15	52.1	52.1	52.1	42.196	0	48.408	1492400000	48	1.87121	-0.774414	-4.22236	Q8BFT2	Q8BFT2	HAUS augmin-like complex subunit 4	Haus4
1.71033	1.1667	1.26672	0.401056	0.443901	0.987169				+	WT_KO	15	15	15	91.5	91.5	91.5	23.416	0	117.88	2563400000	70	1.4233	-0.77054	-3.05802	Q9D083;Q9D083-3;Q9D083-2	Q9D083;Q9D083-3;Q9D083-2	Kinetochore protein Spc24	Spc24
2.4492	2.01122	2.03197	1.17703	1.80319	1.21657				+	WT_KO	5	5	5	81.6	81.6	81.6	8.6107	0	176.83	1845900000	29	1.43668	-0.765198	-3.08966	Q9CQZ1	Q9CQZ1	Heat shock factor-binding protein 1	Hsbp1
-3.67586	-3.89726	-4.04705	-4.30838	-4.52338	-5.06224				+	WT_KO	5	5	5	7.3	7.3	7.3	92.022	0	9.9901	251370000	8	1.41841	-0.757943	-3.04651	Q6PDZ2	Q6PDZ2	TATA box-binding protein-associated factor RNA polymerase I subunit C	Taf1c
0.463446	-0.0702324	0.1609	-0.880781	-0.430824	-0.390499				+	WT_KO	40	40	40	43.1	43.1	43.1	130.89	0	221.46	5876900000	130	1.56923	-0.752073	-3.41258	Q6DFV1	Q6DFV1	Condensin-2 complex subunit G2	Ncapg2
2.76182	3.11622	2.94891	2.36288	1.98457	2.22987				+	WT_KO	7	7	7	52.9	52.9	52.9	11.753	0	43.231	4280700000	29	2.11661	-0.749879	-4.97114	Q9D9Z5	Q9D9Z5	DET1- and DDB1-associated protein 1	Dda1
-1.52132	-1.31757	-1.69972	-1.91895	-2.67237	-2.18073				+	WT_KO	10	3	3	50	28.9	28.9	18.709	0	10.185	311270000	7	1.40513	-0.744485	-3.01534	P45591	P45591	Cofilin-2	Cfl2
5.52305	5.29974	5.44331	4.73937	4.79103	4.51439				+	WT_KO	21	21	21	99.2	99.2	99.2	13.17	0	216.08	34705000000	174	2.63818	-0.740438	-6.91037	P62869	P62869	Transcription elongation factor B polypeptide 2	Tceb2
1.27876	1.49871	1.17673	0.689917	0.507807	0.536089				+	WT_KO	29	29	29	64.1	64.1	64.1	58.006	0	208.81	5802800000	103	2.58643	-0.740129	-6.69331	Q8BGW1;Q8BGW1-2;Q8BGW1-3;Q8BGW1-4	Q8BGW1;Q8BGW1-2;Q8BGW1-3;Q8BGW1-4	Alpha-ketoglutarate-dependent dioxygenase FTO	Fto
-1.45638	-1.97565	-2.14524	-2.2759	-2.76391	-2.74317				+	WT_KO	8	7	7	26.5	24.9	24.9	47.544	0	58.781	322500000	9	1.31713	-0.735238	-2.81278	Q8VCX6	Q8VCX6	Kaptin	Kptn
0.901817	0.625082	0.811726	0.0767059	0.0502281	0.0234699				+	WT_KO	55	55	55	53.9	53.9	53.9	136.97	0	323.31	8490000000	149	3.03546	-0.729407	-8.7957	Q924C1;Q924C1-2;Q924C1-3	Q924C1	Exportin-5	Xpo5
-6.23434	-6.20316	-6.2153	-7.08106	-6.7947	NaN	+			+	WT_KO	27	2	2	28	1.1	1.1	114.31	1	-2	34856000	2	2.17016	-0.720277	-6.70882	Q80U58	Q80U58	Pumilio homolog 2	Pum2
0.666763	0.0736046	0.360882	-0.138735	-0.286283	-0.631809				+	WT_KO	36	36	36	43.4	43.4	43.4	112.76	0	195.84	5892900000	104	1.48092	-0.719359	-3.19547	Q8K337;Q8K337-3;Q8K337-2	Q8K337;Q8K337-3;Q8K337-2	Type II inositol 1,4,5-trisphosphate 5-phosphatase	Inpp5b
-5.73651	-5.90437	-5.59566	-6.35122	NaN	-6.56249				+	WT_KO	2	2	2	8	8	8	42.284	0.00064226	3.8467	30413000	2	1.83585	-0.711338	-5.09807	A2AJL3-2;A2AJL3	A2AJL3-2;A2AJL3	FGGY carbohydrate kinase domain-containing protein	Fggy
-2.82897	-2.90434	-3.00907	-3.58049	-3.2527	-4.04082				+	WT_KO	15	15	15	18	18	18	139.07	0	30.705	753130000	15	1.41158	-0.710548	-3.03045	A6H5Y3	A6H5Y3	Methionine synthase	Mtr
-2.4417	-3.02058	-2.87692	-3.29621	-3.72227	-3.43466				+	WT_KO	5	5	5	16.6	16.6	16.6	45.382	0	14.855	278790000	9	1.51744	-0.704645	-3.28429	P30276	P30276	G2/mitotic-specific cyclin-B2	Ccnb2
-0.785234	-0.656433	-0.737432	-1.87864	-1.23932	-1.17025				+	WT_KO	36	36	35	33.9	33.9	33.4	149.32	0	142.62	3685800000	107	1.43059	-0.703035	-3.07523	Q8K368;Q8K368-4;Q8K368-2	Q8K368;Q8K368-4	Fanconi anemia group I protein homolog	Fanci
-2.89302	-3.15966	-2.63955	-3.4556	-3.81339	-3.52749				+	WT_KO	12	12	7	20	20	14.9	93.312	0	36.939	502930000	24	1.71027	-0.701414	-3.777	Q9DC40	Q9DC40	Telomere length regulation protein TEL2 homolog	Telo2
-6.36444	NaN	-6.30314	-7.11194	-6.93078	-7.06224				+	WT_KO	2	2	2	2.3	2.3	2.3	127.74	0.00048678	4.3569	48074000	1	2.61358	-0.701196	-9.55118	B9EJ80	B9EJ80		Pdzd8
-1.78517	-1.95048	-1.40837	-2.75082	-2.19633	-2.29181				+	WT_KO	11	11	11	33.7	33.7	33.7	46.276	0	57.283	572660000	17	1.38868	-0.698318	-2.97695	Q91ZU1	Q91ZU1	Ankyrin repeat and SOCS box protein 6	Asb6
-1.09944	-0.594843	-0.653877	-1.59187	-1.5822	-1.25521				+	WT_KO	24	24	24	32.9	32.9	32.9	103.67	0	168.7	2150600000	66	1.63397	-0.693707	-3.57703	Q80T85	Q80T85	DDB1- and CUL4-associated factor 5	Dcaf5
-5.96401	-5.83443	NaN	-6.5375	-6.46624	-6.75637	+			+	WT_KO	3	1	1	1	0.4	0.4	292.12	1	-2	151990000	5	1.95041	-0.68748	-5.60731	Q8C170;Q8C170-2	Q8C170;Q8C170-2	Unconventional myosin-IXa	Myo9a
-1.79276	-1.50439	-1.67075	-2.66377	-1.94352	-2.41825				+	WT_KO	9	9	9	28.3	28.3	28.3	40.977	0	134.72	466950000	18	1.40594	-0.685877	-3.01724	Q8BIG4	Q8BIG4	F-box only protein 28	Fbxo28
4.35454	4.03344	4.14786	3.47138	3.74887	3.26658				+	WT_KO	10	10	10	72.9	72.9	72.9	8.2038	0	35.448	4498100000	59	1.81245	-0.683005	-4.05586	Q9JJI8	Q9JJI8	60S ribosomal protein L38	Rpl38
-3.46484	-3.429	-3.37972	-3.93073	-4.30144	-4.0801				+	WT_KO	17	17	17	11.5	11.5	11.5	217.29	0	75.523	741640000	22	2.45062	-0.679571	-6.15135	A8C756;A8C756-3;A8C756-2;A8C756-4;A8C756-5	A8C756	Thyroid adenoma-associated protein homolog	Thada
-2.02295	-1.98422	-1.78711	-2.21122	-2.88581	-2.72684				+	WT_KO	6	6	6	18.9	18.9	18.9	76.125	0	34.677	663910000	13	1.45265	-0.676524	-3.12763	Q9D4F8	Q9D4F8	Gamma-tubulin complex component 4	Tubgcp4
0.989737	1.27488	0.96468	0.610987	0.614489	-0.014576				+	WT_KO	7	7	7	43.7	43.7	43.7	15.242	0	32.318	1561100000	26	1.35774	-0.672798	-2.90542	Q9CQB5	Q9CQB5	CDGSH iron-sulfur domain-containing protein 2	Cisd2
2.27909	2.3991	2.39251	1.53921	1.8189	1.71786				+	WT_KO	17	17	17	57.2	57.2	57.2	41.241	0	96.189	8351600000	105	2.73684	-0.664907	-7.34129	Q9DCA5	Q9DCA5	Ribosome biogenesis protein BRX1 homolog	Brix1
3.53375	3.49717	3.718	3.04103	2.79006	2.93343				+	WT_KO	82	82	82	72.6	72.6	72.6	113.58	0	323.31	53803000000	474	2.57103	-0.661467	-6.62989	P23249	P23249	Putative helicase MOV-10	Mov10
0.905783	0.847914	0.876644	-0.100536	0.439213	0.309795				+	WT_KO	56	56	54	53	53	52.1	152.25	0	323.31	10580000000	220	1.8065	-0.660623	-4.03928	Q8BVE8;Q8BVE8-2;Q8BVE8-3;Q8BVE8-4	Q8BVE8;Q8BVE8-2;Q8BVE8-3;Q8BVE8-4	Histone-lysine N-methyltransferase NSD2	Whsc1
1.79479	1.53823	1.65305	0.923851	1.01885	1.08017				+	WT_KO	20	20	19	60.4	60.4	58.8	52.714	0	120.89	6271200000	79	2.77625	-0.654401	-7.51997	Q8CFE3;Q6PGA0-2;Q6PGA0	Q8CFE3	REST corepressor 1	Rcor1
-0.0416718	-0.236128	-0.210901	-1.01992	-0.995802	-0.407543				+	WT_KO	14	14	14	42.9	42.9	42.9	51.066	0	73.312	1778000000	49	1.43286	-0.644854	-3.08061	Q9DB85	Q9DB85	Ribosomal RNA-processing protein 8	Rrp8
-1.23992	-1.23646	-1.10354	-2.25731	-1.60973	-1.64276				+	WT_KO	48	48	48	27.4	27.4	27.4	250.36	0	116.05	4116100000	99	1.39337	-0.643295	-2.98787	Q8C3Y4	Q8C3Y4	Kinetochore-associated protein 1	Kntc1
1.02462	1.22162	1.10053	0.68589	0.361912	0.404644				+	WT_KO	21	21	21	60.6	60.6	60.6	48.375	0	97.849	4095000000	80	2.2479	-0.631442	-5.411	Q99J79	Q99J79	DNA damage-binding protein 2	Ddb2
3.24339	3.22134	3.27294	2.20719	2.76589	2.87122				+	WT_KO	24	24	24	72.3	72.3	72.3	34.958	0	323.31	11793000000	115	1.42202	-0.631123	-3.05501	P07607	P07607	Thymidylate synthase	Tyms
1.005	0.877943	0.908609	0.435667	0.413576	0.0550632				+	WT_KO	5	5	5	29.2	29.2	29.2	19.538	0	19.699	950660000	22	2.08539	-0.629083	-4.87079	Q920D3	Q920D3	Mediator of RNA polymerase II transcription subunit 28	Med28
-0.493948	-0.374496	-0.504957	-1.28044	-0.977034	-1.00027				+	WT_KO	19	19	19	35	35	35	68.689	0	105.45	2280900000	71	2.39008	-0.628115	-5.92199	Q8BJ37	Q8BJ37	Tyrosyl-DNA phosphodiesterase 1	Tdp1
-2.40513	-2.3609	-2.4971	-3.36516	-3.02612	-2.74018				+	WT_KO	3	2	2	8.5	6	6	35.988	0.0014096	3.0528	309650000	6	1.55045	-0.622774	-3.36573	P21300	P21300	Aldose reductase-related protein 1	Akr1b7
-1.22625	-0.770624	-0.873405	-1.71773	-1.68273	-1.33412				+	WT_KO	19	19	19	33.9	33.9	33.9	89.085	0	110.48	1731100000	57	1.55162	-0.621431	-3.36863	Q8C3R1;Q8C3R1-2	Q8C3R1;Q8C3R1-2	BRCA1-associated ATM activator 1	Brat1
-3.87712	-3.98695	-3.62029	-4.47701	-4.49309	-4.37351				+	WT_KO	14	1	1	22.6	2.4	2.4	82.26	0	7.1114	203530000	3	2.24262	-0.619748	-5.39274	O55047;O55047-3	O55047;O55047-3	Serine/threonine-protein kinase tousled-like 2	Tlk2
3.20274	3.03718	3.39309	2.51784	2.92584	2.33859				+	WT_KO	37	37	37	78.9	78.9	78.9	49.593	0	323.31	19354000000	189	1.42223	-0.616914	-3.05549	P35821	P35821	Tyrosine-protein phosphatase non-receptor type 1	Ptpn1
-1.75455	-2.05483	-1.86581	-2.79731	-2.41604	-2.30649				+	WT_KO	14	14	14	36.3	36.3	36.3	72.638	0	75.964	812010000	26	1.6279	-0.614883	-3.56144	Q8BG40	Q8BG40	Katanin p80 WD40 repeat-containing subunit B1	Katnb1
-1.87899	-2.05336	-2.08708	-2.42282	-2.58385	-2.84582				+	WT_KO	6	3	3	25.9	15.9	15.9	27.302	0.00016706	5.5465	291860000	0	1.92954	-0.611017	-4.39231	Q91UZ4	Q91UZ4	Egl nine homolog 3	Egln3
-2.64371	-3.07277	-2.86846	-3.68968	-3.14593	-3.57643				+	WT_KO	6	6	6	9.5	9.5	9.5	83.441	0	11.146	361660000	16	1.37461	-0.60903	-2.94432	Q8BZ36-2;Q8BZ36	Q8BZ36-2;Q8BZ36	RAD50-interacting protein 1	Rint1
0.579012	0.729328	0.902941	0.275578	-0.0577488	0.17395				+	WT_KO	7	7	7	64.7	64.7	64.7	19.519	0	43.313	1511500000	33	1.9525	-0.606501	-4.46052	O35648	O35648	Centrin-3	Cetn3
1.41388	1.35705	1.58558	1.08714	0.716957	0.747683				+	WT_KO	9	9	9	63.5	63.5	63.5	19.509	0	81.966	1818900000	42	1.92845	-0.601579	-4.38908	P62254	P62254	Ubiquitin-conjugating enzyme E2 G1;Ubiquitin-conjugating enzyme E2 G1, N-terminally processed	Ube2g1
0.00743294	-0.269775	-0.396738	-1.05558	-0.795183	-0.603807				+	WT_KO	5	5	5	55.6	55.6	55.6	13.163	0	34.246	365150000	10	1.5556	-0.598498	-3.37856	Q9D7J4	Q9D7J4	Cytochrome c oxidase protein 20 homolog	Cox20
0.715204	0.764748	0.889423	0.385668	0.131624	0.0590744				+	WT_KO	3	3	3	35.9	35.9	35.9	15.278	0	17.687	573780000	17	2.2296	-0.59767	-5.34791	Q9ER81	Q9ER81	Torsin-1A-interacting protein 2, isoform IFRG15	Tor1aip2
-1.74334	-1.85885	-2.07498	-2.79522	-2.28227	-2.39178				+	WT_KO	3	3	3	6.6	6.6	6.6	68.474	0	8.7737	295310000	10	1.50363	-0.597366	-3.25054	P03921	P03921	NADH-ubiquinone oxidoreductase chain 5	Mtnd5
-4.84246	-4.78136	-4.89192	-5.41561	-5.6649	-5.22361				+	WT_KO	11	11	11	8.1	8.1	8.1	208.96	0	19.918	285020000	12	1.97458	-0.596126	-4.52685	O88466;O88466-2;O88466-3	O88466;O88466-2	Zinc finger protein 106	Znf106
-1.65163	-1.3447	-1.19484	-1.95484	-2.21569	-1.80556				+	WT_KO	11	11	11	24.2	24.2	24.2	77.304	0	66.15	1033700000	33	1.52527	-0.594969	-3.30351	Q9Z0E0-2;Q9Z0E0	Q9Z0E0-2;Q9Z0E0	Neurochondrin	Ncdn
2.8353	2.79384	2.94468	2.34098	2.22038	2.22995				+	WT_KO	34	34	32	80.2	80.2	78.3	46.313	0	323.31	12648000000	188	3.25219	-0.59417	-10.0115	Q91YI4;Q91YI4-2	Q91YI4;Q91YI4-2	Beta-arrestin-2	Arrb2
3.22771	3.17653	3.25431	2.68353	2.9583	2.24354				+	WT_KO	20	20	20	50	50	50	34.702	0	189.9	11770000000	120	1.32142	-0.591063	-2.8225	Q9D903	Q9D903	Probable rRNA-processing protein EBP2	Ebna1bp2
-0.833492	-1.07339	-0.826488	-1.39949	-1.59553	-1.5002				+	WT_KO	26	26	26	30.3	30.3	30.3	129.6	0	153.1	2404400000	66	2.39366	-0.587282	-5.93536	Q6P9Q4	Q6P9Q4	FH1/FH2 domain-containing protein 1	Fhod1
2.52501	2.25509	2.43256	1.84602	2.04424	1.58315				+	WT_KO	46	46	46	66.7	66.7	66.7	60.786	0	323.31	14331000000	228	1.69411	-0.579753	-3.73408	Q8CI11;Q8CI11-2	Q8CI11;Q8CI11-2	Guanine nucleotide-binding protein-like 3	Gnl3
-1.48385	-1.78152	-1.95515	-2.29972	-2.58667	-2.06536				+	WT_KO	10	6	6	16.1	12.4	12.4	93.869	0	47.764	560670000	30	1.32353	-0.57708	-2.8273	Q8CIE2-2;Q8CIE2-3;Q8CIE2	Q8CIE2-2;Q8CIE2-3;Q8CIE2	Zinc finger MIZ domain-containing protein 2	Zmiz2
-5.28969	-5.37229	-4.99416	-5.74026	-5.86947	-5.77397				+	WT_KO	10	10	10	2.5	2.5	2.5	523.38	0	15.557	502130000	11	2.04848	-0.575857	-4.75413	Q4U2R1-2;Q4U2R1	Q4U2R1-2;Q4U2R1	E3 ubiquitin-protein ligase HERC2	Herc2
-1.35931	-1.84267	-1.4362	-2.0516	-2.14852	-2.16116				+	WT_KO	4	4	4	23.5	23.5	23.5	28.531	0	43.314	290670000	13	1.69336	-0.574366	-3.7321	Q80Z60-3;Q80Z60;Q80Z60-2	Q80Z60-3	Endothelin-converting enzyme 2;Methyltransferase-like region;Endothelin-converting enzyme 2 region	Ece2
-2.37815	-2.41586	-2.40023	-2.83599	-3.09086	-2.95727				+	WT_KO	14	14	14	16.4	16.4	16.4	141.6	0	49.933	1034200000	39	2.78713	-0.563297	-7.56996	Q80TE0-2;Q80TE0	Q80TE0-2;Q80TE0	RNA polymerase II-associated protein 1	Rpap1
3.13944	2.85661	3.41597	2.61063	2.41721	2.70013				+	WT_KO	18	18	18	80.8	80.8	80.8	27.581	0	323.31	11133000000	128	1.43599	-0.561349	-3.08801	Q8BVF2	Q8BVF2	Phosducin-like protein 3	Pdcl3
6.47195	6.44935	6.32414	6.0106	6.05841	5.51443				+	WT_KO	14	14	14	73.3	73.3	73.3	9.4226	0	258.57	14508000000	162	1.43252	-0.553996	-3.0798	P09602	P09602	Non-histone chromosomal protein HMG-17	Hmgn2
-2.12811	-2.00857	-2.34163	-2.94232	-2.50617	-2.69085				+	WT_KO	13	13	13	20	20	20	113.35	0	108.56	834050000	29	1.5919	-0.553678	-3.46965	Q80V86	Q80V86	Integrator complex subunit 8	Ints8
-1.58428	-1.70025	-1.39238	-2.24313	-1.88465	-2.19325				+	WT_KO	14	14	14	27	27	27	88.179	0	84.875	975680000	30	1.72478	-0.548035	-3.8158	Q8K1C9	Q8K1C9	Leucine-rich repeat-containing protein 41	Lrrc41
-2.03493	-1.86547	-2.2165	-2.88044	-2.30856	-2.55289				+	WT_KO	14	14	14	13.3	13.3	13.3	127.31	0	41.913	1035000000	37	1.3066	-0.541659	-2.789	Q3U0M1-2;Q3U0M1;Q3U0M1-3;Q3U0M1-4;Q3U0M1-5	Q3U0M1-2;Q3U0M1;Q3U0M1-3;Q3U0M1-4	Trafficking protein particle complex subunit 9	Trappc9
-3.65004	-3.63998	-3.51984	-4.32731	-3.92091	-4.176				+	WT_KO	9	9	9	15	15	15	98.495	0	71.061	347790000	18	1.89099	-0.538122	-4.27947	Q91ZP3-2;Q91ZP3	Q91ZP3-2;Q91ZP3	Phosphatidate phosphatase LPIN1	Lpin1
-1.36491	-1.35878	-1.12547	-1.80291	-1.97946	-1.67988				+	WT_KO	9	9	9	25.3	25.3	25.3	29.69	0	20.154	449150000	13	1.99282	-0.537696	-4.58218	Q8K072	Q8K072	Receptor expression-enhancing protein 4	Reep4
0.576458	0.117077	0.129135	-0.310783	-0.055481	-0.411598				+	WT_KO	7	7	7	63.4	63.4	63.4	16.786	0	48.431	944200000	15	1.35102	-0.533511	-2.88998	P83877	P83877	Thioredoxin-like protein 4A	Txnl4a
0.764553	0.681133	0.732748	-0.0595951	0.291464	0.357285				+	WT_KO	23	23	23	50.3	50.3	50.3	71.459	0	189.23	3932900000	81	1.80095	-0.52976	-4.02383	Q8R349	Q8R349	Cell division cycle protein 16 homolog	Cdc16
3.32463	3.06386	3.16697	2.74405	2.40818	2.81772				+	WT_KO	42	42	42	69.1	69.1	69.1	72.082	0	323.31	20171000000	213	1.64017	-0.528507	-3.59305	Q61550;A2AU37	Q61550	Double-strand-break repair protein rad21 homolog	Rad21
-1.36405	-1.36234	-1.50065	-1.95662	-1.78834	-2.05725				+	WT_KO	11	11	11	19.4	19.4	19.4	74.817	0	39.362	1346000000	42	2.35155	-0.52506	-5.77976	Q68FG3	Q68FG3	Protein SPT2 homolog	Spty2d1
-1.36482	-1.57628	-1.25868	-1.97436	-1.94231	-1.85414				+	WT_KO	2	2	2	7.6	7.6	7.6	28.834	0	6.2088	354100000	11	2.19651	-0.523678	-5.23532	Q99J56	Q99J56	Derlin-1	Derl1
1.03529	1.25959	0.991121	0.779228	0.292532	0.6469				+	WT_KO	31	18	18	60.1	41.3	41.3	67.076	0	280.32	6153800000	82	1.44999	-0.522449	-3.1213	Q924K8;Q924K8-2	Q924K8;Q924K8-2	Metastasis-associated protein MTA3	Mta3
0.512064	0.486965	0.654943	0.0746536	0.117382	-0.0999146				+	WT_KO	13	11	11	48.9	43.7	43.7	38.113	0	232.19	2360900000	60	2.45158	-0.520617	-6.15506	P40336;P40336-2	P40336;P40336-2	Vacuolar protein sorting-associated protein 26A	Vps26a
1.01046	0.78742	1.22081	0.407946	0.622217	0.444603				+	WT_KO	32	32	32	56.4	56.4	56.4	71.793	0	194.36	4801800000	85	1.65671	-0.514639	-3.63593	Q91XU0;Q91XU0-2	Q91XU0;Q91XU0-2	ATPase WRNIP1	Wrnip1
-0.0807247	-0.180225	-0.146065	-0.966639	-0.57618	-0.389166				+	WT_KO	13	13	13	36.2	36.2	36.2	49.126	0	41.038	1324000000	31	1.37494	-0.508323	-2.94507	Q9CWR2	Q9CWR2	Histone-lysine N-methyltransferase SMYD3	Smyd3
-0.904161	-0.646048	-0.515839	-1.38385	-1.18597	-1.00877				+	WT_KO	17	17	17	42.8	42.8	42.8	60.705	0	59.106	1731900000	50	1.48461	-0.504182	-3.20438	Q9D483;Q9D483-2	Q9D483	DNA-directed RNA polymerase III subunit RPC3	Polr3c
-2.25025	-1.86088	-2.2942	-2.43004	-2.71773	-2.76031				+	WT_KO	9	9	9	16.4	16.4	16.4	78.631	0	30.702	563290000	15	1.35784	-0.50092	-2.90565	Q6PD19;Q6PD19-2;Q6PD19-3	Q6PD19;Q6PD19-2	UPF0668 protein C10orf76 homolog
0.238417	0.0186424	0.226074	-0.402494	-0.136292	-0.477097				+	WT_KO	55	55	54	28.6	28.6	28.3	274.21	0	323.31	8461300000	183	1.78424	-0.499672	-3.97756	Q99NH0;Q99NH0-2;Q99NH0-3	Q99NH0;Q99NH0-2;Q99NH0-3	Ankyrin repeat domain-containing protein 17	Ankrd17
-0.561987	-0.542902	-0.728853	-1.2147	-1.14477	-0.971132				+	WT_KO	18	18	18	44	44	44	66.308	0	178.71	1846300000	45	2.22726	-0.498955	-5.33991	Q8QZX2;Q8QZX2-2	Q8QZX2;Q8QZX2-2	HAUS augmin-like complex subunit 3	Haus3
1.06403	0.851728	0.950287	0.657383	0.389074	0.324581				+	WT_KO	17	17	17	54.4	54.4	54.4	50.012	0	169.47	3667200000	87	1.85988	-0.498336	-4.18991	P56183-2;P56183-3;P56183	P56183-2;P56183-3;P56183	Ribosomal RNA processing protein 1 homolog A	Rrp1
0.426521	0.577513	0.327265	0.037672	-0.165245	-0.0360165				+	WT_KO	7	7	7	40.3	40.3	40.3	25.017	0	30.551	1507200000	30	2.21818	-0.498296	-5.30884	Q9ERI2;Q99P58	Q9ERI2	Ras-related protein Rab-27A	Rab27a
-0.354528	-0.230667	-0.342337	-0.514599	-0.992865	-0.909445				+	WT_KO	5	5	5	22.6	22.6	22.6	24.774	0	38.651	689320000	18	1.50414	-0.496459	-3.25179	Q80WR5	Q80WR5	UPF0688 protein C1orf174 homolog
1.82965	1.94406	2.08463	1.40319	1.43844	1.53528				+	WT_KO	28	28	28	61.7	61.7	61.7	66.213	0	211.21	8874100000	126	2.38521	-0.493808	-5.90386	P33611	P33611	DNA polymerase alpha subunit B	Pola2
-2.75126	-2.94618	-2.68568	-3.17808	-3.50133	-3.17521				+	WT_KO	12	8	8	18.9	13.9	13.9	77.951	0	18.826	457060000	18	1.67091	-0.490496	-3.673	P41216	P41216	Long-chain-fatty-acid--CoA ligase 1	Acsl1
0.206621	0.0871353	0.0620899	-0.116041	-0.460283	-0.510139				+	WT_KO	31	31	31	45.7	45.7	45.7	100.74	0	211.08	4404900000	122	1.66255	-0.48077	-3.65115	Q80Y44	Q80Y44	Probable ATP-dependent RNA helicase DDX10	Ddx10
0.031765	-0.383554	-0.394533	-0.893404	-0.732162	-0.556833				+	WT_KO	19	19	19	60.4	60.4	60.4	45.464	0	157.23	1840100000	45	1.31353	-0.478692	-2.80465	P39428	P39428	TNF receptor-associated factor 1	Traf1
1.50027	1.16807	1.64699	0.903893	0.855633	1.13597				+	WT_KO	17	17	17	49.9	49.9	49.9	44.013	0	81.008	3748100000	74	1.33396	-0.473279	-2.85099	Q61239	Q61239	Protein farnesyltransferase/geranylgeranyltransferase type-1 subunit alpha	Fnta
1.24045	1.34006	1.24981	0.871784	0.817833	0.72397				+	WT_KO	20	20	20	66.5	66.5	66.5	52.768	0	195.92	5006600000	139	3.03813	-0.472245	-8.80983	Q9D2C2;Q9D2C2-2	Q9D2C2;Q9D2C2-2	Protein SAAL1	Saal1
0.221775	0.276947	0.374384	0.023222	-0.44429	-0.116369				+	WT_KO	10	10	10	54.4	54.4	54.4	33.758	0	84.171	1363600000	29	1.49519	-0.470181	-3.23001	Q8K2H2	Q8K2H2	OTU domain-containing protein 6B	Otud6b
-0.194523	-0.351322	0.090107	-0.650457	-0.790802	-0.424381				+	WT_KO	9	9	9	38.1	38.1	38.1	32.313	0	92.785	1083900000	29	1.3134	-0.469968	-2.80434	Q924T2	Q924T2	28S ribosomal protein S2, mitochondrial	Mrps2
2.71758	2.93704	3.02745	2.19079	2.40815	2.67724				+	WT_KO	25	17	17	65.1	50.9	50.9	57.772	0	200.36	10808000000	135	1.30608	-0.468634	-2.78781	O35344	O35344	Importin subunit alpha-4	Kpna3
0.197441	-0.217108	0.168049	-0.52322	-0.359707	-0.3701				+	WT_KO	73	73	73	38.5	38.5	38.5	266.23	0	323.31	9724900000	233	1.50434	-0.467136	-3.25228	Q6PR54;Q6PR54-3;Q6PR54-2	Q6PR54;Q6PR54-3;Q6PR54-2	Telomere-associated protein RIF1	Rif1
4.48091	4.24583	4.21642	3.95096	3.98228	3.62819				+	WT_KO	10	10	10	55	55	55	31.013	0	249.6	24345000000	146	1.51248	-0.460578	-3.27215	O35658	O35658	Complement component 1 Q subcomponent-binding protein, mitochondrial	C1qbp
4.32446	3.96318	4.00407	3.57441	3.83634	3.50326				+	WT_KO	34	34	34	73.5	73.5	73.5	49.03	0	323.31	37575000000	239	1.40212	-0.459235	-3.0083	Q8BWY3	Q8BWY3	Eukaryotic peptide chain release factor subunit 1	Etf1
0.573946	0.475655	0.672178	0.28826	0.0126781	0.043951				+	WT_KO	28	28	28	43.3	43.3	43.3	83.549	0	106.18	5266100000	107	1.93713	-0.458963	-4.41476	Q8K0D5	Q8K0D5	Elongation factor G, mitochondrial	Gfm1
-0.0501595	-0.161613	-0.067812	-0.683187	-0.612526	-0.357136				+	WT_KO	6	6	6	21.8	21.8	21.8	34.709	0	26.609	728540000	16	1.91989	-0.457755	-4.36387	P29037;Q6SJ95	P29037;Q6SJ95	TATA-box-binding protein;TATA box-binding protein-like protein 2	Tbp;Tbpl2
-3.42201	-3.38933	-3.29416	-4.01352	-3.93485	-3.50791				+	WT_KO	11	11	11	11.3	11.3	11.3	162.54	0	27.138	567960000	14	1.3047	-0.450261	-2.78472	Q99NG0	Q99NG0	Helicase ARIP4	Rad54l2
-1.87911	-1.42321	-1.81503	-2.29857	-2.11284	-2.05167				+	WT_KO	14	14	14	27.3	27.3	27.3	89.125	0	52.744	1109700000	30	1.30788	-0.448575	-2.79188	P49135	P49135	TFIIH basal transcription factor complex helicase XPB subunit	Ercc3
3.86221	4.05774	4.03418	3.44831	3.47238	3.69053				+	WT_KO	76	76	76	65.1	65.1	65.1	126.85	0	323.31	74832000000	427	1.97804	-0.447638	-4.53731	Q3U1J4	Q3U1J4	DNA damage-binding protein 1	Ddb1
3.29899	3.07471	3.16385	2.64305	2.9798	2.57299				+	WT_KO	11	11	11	71.3	71.3	71.3	12.097	0	71.865	4756600000	43	1.46663	-0.447238	-3.16109	Q91WS0	Q91WS0	CDGSH iron-sulfur domain-containing protein 1	Cisd1
3.36878	3.14086	3.1847	3.04275	2.76884	2.56241				+	WT_KO	30	13	12	88.7	59.9	56.6	37.186	0	187.31	14003000000	110	1.32362	-0.440115	-2.8275	P62141	P62141	Serine/threonine-protein phosphatase PP1-beta catalytic subunit	Ppp1cb
-1.78226	-1.66042	-1.6144	-2.1537	-2.00759	-2.21317				+	WT_KO	13	13	13	36.7	36.7	36.7	39.599	0	59.063	483570000	18	2.2904	-0.439121	-5.55982	Q8C6E0	Q8C6E0	Cilia- and flagella-associated protein 36	Cfap36
3.19582	3.09398	2.95108	2.67339	2.53268	2.72802				+	WT_KO	9	8	8	76.8	67	67	12.293	0	100.56	5163600000	64	2.04591	-0.435601	-4.74609	P56212;P56212-2	P56212;P56212-2	cAMP-regulated phosphoprotein 19	Arpp19
2.8424	2.86658	2.88892	2.44643	2.43066	2.42				+	WT_KO	23	23	19	52.5	52.5	42.5	39.842	0	137.56	13261000000	147	5.01568	-0.433603	-28.0245	Q06138	Q06138	Calcium-binding protein 39	Cab39
1.64091	1.81574	1.67524	1.16798	1.35834	1.3098				+	WT_KO	10	10	10	66.9	66.9	66.9	19.526	0	107.58	2553600000	48	2.27925	-0.431926	-5.52047	Q8R2Y8	Q8R2Y8	Peptidyl-tRNA hydrolase 2, mitochondrial	Ptrh2
5.18221	5.49881	5.43926	4.84873	5.00829	4.96769				+	WT_KO	11	11	11	98.2	98.2	98.2	12.473	0	195.4	25043000000	98	1.78788	-0.431856	-3.98759	P83940	P83940	Transcription elongation factor B polypeptide 1	Tceb1
-0.204271	-0.459305	-0.449833	-0.809551	-0.806505	-0.789616				+	WT_KO	29	29	28	54.6	54.6	54.6	67.177	0	199.7	1830100000	56	2.16984	-0.430754	-5.14596	Q80UP5	Q80UP5	Ankyrin repeat domain-containing protein 13A	Ankrd13a
-0.648926	-0.796751	-0.599195	-1.32061	-1.11494	-0.896788				+	WT_KO	7	7	7	33.5	33.5	33.5	23.034	0	17.892	651860000	23	1.46443	-0.429155	-3.15582	Q8BPA8;Q8BPA8-2	Q8BPA8	Protein DPCD	Dpcd
3.61521	3.39606	3.84142	3.0473	3.24609	3.28131				+	WT_KO	24	24	24	69.2	69.2	69.2	49.278	0	323.31	18217000000	157	1.34788	-0.425997	-2.88279	Q8BY71	Q8BY71	Histone acetyltransferase type B catalytic subunit	Hat1
2.94336	2.90168	2.80915	2.69834	2.3914	2.31226				+	WT_KO	35	35	35	36.3	36.3	36.3	68.512	0	323.31	13608000000	143	1.54796	-0.417395	-3.35956	Q99KN9;Q99KN9-2	Q99KN9;Q99KN9-2	Clathrin interactor 1	Clint1
-1.97821	-2.25878	-1.87549	-2.30107	-2.4999	-2.5548				+	WT_KO	5	5	5	19	19	19	38.636	0	7.4923	427880000	12	1.39932	-0.41443	-3.00174	Q99J64	Q99J64	RNA-binding protein 43	Rbm43
0.42697	0.543949	0.470509	0.0450726	-0.0693264	0.241278				+	WT_KO	34	34	34	37	37	37	120.26	0	323.31	6073500000	119	1.86749	-0.408134	-4.21168	P53569;P53569-2	P53569;P53569-2	CCAAT/enhancer-binding protein zeta	Cebpz
-3.66768	-3.6824	-3.87078	-4.37632	-3.98411	-4.0831				+	WT_KO	5	5	1	11.3	11.3	3.3	79.576	0	21.086	223970000	8	1.4096	-0.407554	-3.0258	Q80Y98;Q80Y98-2	Q80Y98;Q80Y98-2	Phospholipase DDHD2	Ddhd2
-2.0942	-2.10773	-1.77804	-2.42383	-2.40288	-2.37442				+	WT_KO	7	7	7	26.6	26.6	26.6	54.325	0	29.451	481680000	19	1.69864	-0.407049	-3.74606	O88746;O88746-2	O88746	Target of Myb protein 1	Tom1
5.50863	5.12412	5.33283	4.88189	5.07419	4.791				+	WT_KO	31	24	24	90.2	83.7	83.7	27.778	0	323.31	49716000000	243	1.36504	-0.406171	-2.92221	P68254;P68254-2	P68254;P68254-2	14-3-3 protein theta	Ywhaq
1.16725	0.945625	1.06695	0.49103	0.728584	0.742825				+	WT_KO	16	16	16	62	62	62	30.708	0	88.462	2752900000	67	1.7594	-0.405795	-3.90945	Q9D720	Q9D720	Non-structural maintenance of chromosomes element 1 homolog	Nsmce1
0.215284	-0.000928879	0.261091	-0.34071	-0.0922947	-0.303524				+	WT_KO	30	30	30	57	57	57	79.864	0	188.48	3242400000	81	1.64739	-0.403992	-3.61171	Q8K268	Q8K268	ATP-binding cassette sub-family F member 3	Abcf3
1.32036	1.04093	1.07307	0.874043	0.788088	0.589687				+	WT_KO	20	20	20	53.2	53.2	53.2	50.201	0	107.8	3339800000	50	1.4957	-0.394181	-3.23125	P27577;P15037	P27577	Protein C-ets-1	Ets1
0.432575	-0.000278473	0.0983982	-0.27656	-0.147938	-0.222801				+	WT_KO	34	23	23	60.7	47.8	47.8	100.46	0	323.31	4039200000	93	1.34815	-0.392665	-2.88341	Q99LG2	Q99LG2	Transportin-2	Tnpo2
2.77857	2.52093	2.81605	2.33354	2.26045	2.35103				+	WT_KO	19	19	19	78.2	78.2	78.2	38.822	0	257.96	8628300000	122	1.80312	-0.390172	-4.02987	O54984	O54984	ATPase Asna1	Asna1
0.946272	0.588303	0.740631	0.205805	0.441526	0.464285				+	WT_KO	25	25	23	47.9	47.9	42.7	71.011	0	165.45	3462300000	73	1.3662	-0.387863	-2.92488	P69566;P69566-2	P69566;P69566-2	Ran-binding protein 9	Ranbp9
5.33877	5.44394	5.43904	4.92055	4.95087	5.19159				+	WT_KO	89	89	89	81.7	81.7	81.7	82.342	0	323.31	152360000000	637	1.85749	-0.386249	-4.18309	P49718	P49718	DNA replication licensing factor MCM5	Mcm5
-0.0965748	-0.156635	-0.383917	-0.798031	-0.56156	-0.432049				+	WT_KO	32	32	2	34	34	3.7	128.42	0	155.45	3902800000	94	1.30345	-0.384837	-2.7819	Q9Z148-2;Q9Z148-3	Q9Z148-2;Q9Z148-3	Histone-lysine N-methyltransferase EHMT2	Ehmt2
-2.68344	-2.82618	-2.90059	-3.2268	-3.22846	-3.09414				+	WT_KO	5	5	5	17	17	17	42.454	0	21.751	266440000	13	2.09026	-0.379733	-4.88633	Q3UUJ4-2;Q3UUJ4-3;Q3UUJ4	Q3UUJ4-2;Q3UUJ4-3;Q3UUJ4	STE20-related kinase adapter protein alpha	Strada
0.010025	0.219709	0.151201	-0.254522	-0.0947151	-0.385971				+	WT_KO	12	12	12	41	41	41	40.301	0	41.489	1539500000	26	1.6286	-0.372048	-3.56322	P51863	P51863	V-type proton ATPase subunit d 1	Atp6v0d1
-3.3448	-3.4263	-3.42633	-3.75863	-3.93019	-3.61332				+	WT_KO	5	5	5	11.7	11.7	11.7	72.462	0	14.718	276760000	12	1.7393	-0.368234	-3.85488	Q8C3X4;Q8C3X4-2	Q8C3X4;Q8C3X4-2	Translation factor Guf1, mitochondrial	Guf1
-1.28496	-1.24572	-1.19586	-1.58258	-1.52247	-1.72398				+	WT_KO	24	24	24	34.3	34.3	34.3	106.13	0	70.343	2053700000	48	2.31544	-0.367495	-5.64905	Q6P1H6-2;Q6P1H6;Q6P1H6-3;Q6P1H6-4	Q6P1H6-2;Q6P1H6;Q6P1H6-3	Ankyrin repeat and LEM domain-containing protein 2	Ankle2
-3.20381	-2.84527	-2.99184	-3.4485	-3.31055	-3.37263				+	WT_KO	1	1	1	6.9	6.9	6.9	23.766	0.00064454	4.0024	108920000	3	1.50838	-0.363584	-3.26214	Q9Z2F7	Q9Z2F7	BCL2/adenovirus E1B 19 kDa protein-interacting protein 3-like	Bnip3l
-0.451284	-0.317823	-0.242407	-0.692303	-0.901085	-0.506721				+	WT_KO	12	12	12	31.8	31.8	31.8	48.513	0	75.903	1463000000	34	1.31482	-0.362865	-2.80755	Q9CQ26	Q9CQ26	STAM-binding protein	Stambp
5.3527	5.34213	5.47302	4.93399	5.06611	5.08454				+	WT_KO	19	19	3	89.5	89.5	21	20.697	0	323.31	37047000000	233	2.33007	-0.361068	-5.70172	P84078	P84078	ADP-ribosylation factor 1	Arf1
-0.498945	-0.558958	-0.602587	-0.76524	-0.857351	-1.11637				+	WT_KO	21	20	20	53.8	52.6	52.6	59.513	0	87.027	2064200000	72	1.51913	-0.35949	-3.28844	Q8R3Y8-2;Q8R3Y8	Q8R3Y8-2;Q8R3Y8	Interferon regulatory factor 2-binding protein 1	Irf2bp1
-0.660818	-0.847326	-0.720707	-1.11984	-0.944927	-1.23379				+	WT_KO	3	3	3	4	4	4	103.45	0.00032922	4.9268	2774800000	14	1.62409	-0.356569	-3.55163	Q91WF7	Q91WF7	Polyphosphoinositide phosphatase	Fig4
1.27326	1.41773	1.39907	0.810495	1.03371	1.18661				+	WT_KO	51	51	51	66.5	66.5	66.5	103.16	0	323.31	10467000000	150	1.39247	-0.353083	-2.98577	Q9EQQ9;Q9EQQ9-3;Q9EQQ9-2	Q9EQQ9;Q9EQQ9-3	Protein O-GlcNAcase	Mgea5
-0.161777	0.148506	0.0396957	-0.305429	-0.319859	-0.404306				+	WT_KO	15	15	15	40.3	40.3	40.3	54.381	0	65.341	1953700000	54	1.66879	-0.352006	-3.66745	O35280;O35280-2	O35280;O35280-2	Serine/threonine-protein kinase Chk1	Chek1
4.30627	4.02211	4.23391	3.94175	3.87995	3.68492				+	WT_KO	15	15	12	77.8	77.8	68.2	22.382	0	155.53	16324000000	153	1.42244	-0.351888	-3.056	Q9CQC9	Q9CQC9	GTP-binding protein SAR1b	Sar1b
1.93392	1.86421	1.93312	1.40571	1.58435	1.68946				+	WT_KO	19	19	18	51.5	51.5	49.1	56.551	0	127.27	8019100000	98	1.82006	-0.350574	-4.07718	Q60996-3;Q60996;Q60996-2;Q60996-4	Q60996-3;Q60996;Q60996-2;Q60996-4	Serine/threonine-protein phosphatase 2A 56 kDa regulatory subunit gamma isoform	Ppp2r5c
4.29528	4.60148	4.64737	4.16271	4.18544	4.14914				+	WT_KO	71	71	71	68.2	68.2	68.2	121.55	0	323.31	96790000000	623	1.45913	-0.348945	-3.14313	Q3U7R1;Q3U7R1-2	Q3U7R1;Q3U7R1-2	Extended synaptotagmin-1	Esyt1
-1.15426	-1.12006	-1.22081	-1.57312	-1.293	-1.67383				+	WT_KO	34	34	34	26.2	26.2	26.2	198.92	0	186.6	3396600000	104	1.38086	-0.348272	-2.9588	Q6A009	Q6A009	E3 ubiquitin-protein ligase listerin	Ltn1
3.09624	2.88493	2.94081	2.76798	2.58384	2.52875				+	WT_KO	76	72	72	83.3	80.2	80.2	91.696	0	323.31	32370000000	283	1.64809	-0.347133	-3.61354	Q61699-2;Q61699	Q61699-2;Q61699	Heat shock protein 105 kDa	Hsph1
5.13256	5.05526	4.93649	4.60876	4.73698	4.74339				+	WT_KO	48	43	43	86.9	83	83	46.839	0	323.31	67691000000	365	2.06221	-0.34506	-4.79726	Q91VC3	Q91VC3	Eukaryotic initiation factor 4A-III;Eukaryotic initiation factor 4A-III, N-terminally processed	Eif4a3
-2.72716	-2.79039	-2.88737	-3.18944	-2.98418	-3.26178				+	WT_KO	9	9	9	22.7	22.7	22.7	59.231	0	15.686	398290000	8	1.64446	-0.343493	-3.60412	Q566J8	Q566J8	AarF domain-containing protein kinase 4	Adck4
1.54107	1.57692	1.62596	1.17874	1.3613	1.1803				+	WT_KO	62	62	62	61.9	61.9	61.9	95.125	0	310.12	11186000000	164	2.1911	-0.341204	-5.21711	Q60848;Q60848-2	Q60848;Q60848-2	Lymphocyte-specific helicase	Hells
4.36707	4.40073	4.49911	4.13215	4.16551	3.96048				+	WT_KO	77	77	77	81.7	81.7	81.7	107.5	0	323.31	89789000000	604	1.96298	-0.336255	-4.49193	Q64737;Q64737-2	Q64737;Q64737-2	Trifunctional purine biosynthetic protein adenosine-3;Phosphoribosylamine--glycine ligase;Phosphoribosylformylglycinamidine cyclo-ligase;Phosphoribosylglycinamide formyltransferase	Gart
1.74265	1.77464	1.7878	1.33025	1.56632	1.4043				+	WT_KO	39	39	39	55.1	55.1	55.1	92.849	0	262.15	11245000000	187	2.03616	-0.334738	-4.71565	Q6ZQ88	Q6ZQ88	Lysine-specific histone demethylase 1A	Kdm1a
3.51329	3.45239	3.39787	2.9671	3.11007	3.28852				+	WT_KO	16	16	16	88.1	88.1	88.1	20.747	0	197.84	9810200000	118	1.55124	-0.332624	-3.36769	Q9CQ80;Q9CQ80-2	Q9CQ80;Q9CQ80-2	Vacuolar protein-sorting-associated protein 25	Vps25
3.49728	3.1883	3.20949	2.84524	3.067	2.98563				+	WT_KO	12	12	12	78.9	78.9	78.9	20.451	0	91.079	8897200000	96	1.31008	-0.332403	-2.79685	Q9CXK8	Q9CXK8	60S ribosome subunit biogenesis protein NIP7 homolog	Nip7
0.792145	1.00579	0.953369	0.46027	0.701378	0.59293				+	WT_KO	22	22	22	47.9	47.9	47.9	55.196	0	156.45	4534300000	104	1.60522	-0.332243	-3.50345	Q80YV2;Q80YV2-2	Q80YV2;Q80YV2-2	Nuclear-interacting partner of ALK	Zc3hc1
-0.557945	-0.627905	-0.571932	-1.06812	-0.84688	-0.837334				+	WT_KO	13	13	13	35.6	35.6	35.6	49.981	0	69.377	1429900000	30	1.8741	-0.331519	-4.23066	O88708;CON__Q2YDI2	O88708	Origin recognition complex subunit 4	Orc4
-0.656069	-0.538712	-0.56406	-1.11461	-0.863718	-0.74836				+	WT_KO	29	29	29	46.6	46.6	46.6	84.669	0	231.32	2916400000	84	1.32644	-0.322617	-2.8339	Q9JK91	Q9JK91	DNA mismatch repair protein Mlh1	Mlh1
-2.25346	-2.05001	-2.14837	-2.5521	-2.38227	-2.48289				+	WT_KO	15	15	15	16.8	16.8	16.8	133.47	0	57.048	1125300000	35	1.86204	-0.321801	-4.19608	Q80XC6	Q80XC6	Protein NRDE2 homolog	Nrde2
0.676332	0.61499	0.834318	0.414026	0.449022	0.299496				+	WT_KO	17	12	12	45.6	37.3	37.3	55.055	0	245.14	3366300000	66	1.80761	-0.321032	-4.04236	Q3TJZ6	Q3TJZ6	Protein FAM98A	Fam98a
-2.71136	-2.77919	-2.58024	-3.00584	NaN	-2.99524				+	WT_KO	8	1	1	11.1	2.7	2.7	85.187	0	125.79	414250000	7	1.58371	-0.310275	-4.11021	P70351;P70351-2	P70351	Histone-lysine N-methyltransferase EZH1	Ezh1
5.33205	5.0881	5.21321	4.90237	4.76612	5.04056				+	WT_KO	23	23	23	69.3	69.3	69.3	37.984	0	323.31	50223000000	278	1.35821	-0.308104	-2.90648	Q9DCH4	Q9DCH4	Eukaryotic translation initiation factor 3 subunit F	Eif3f
-2.38984	-2.51851	-2.2705	-2.72716	-2.73238	-2.63636				+	WT_KO	26	26	26	16.8	16.8	16.8	254.61	0	181.09	2089200000	74	1.76103	-0.305684	-3.91389	Q571H0;Q571H0-2	Q571H0	Nucleolar pre-ribosomal-associated protein 1	Urb1
0.843672	0.625204	0.788883	0.318954	0.489161	0.539454				+	WT_KO	25	25	25	54.3	54.3	54.3	68.282	0	230.04	5029400000	130	1.50012	-0.303397	-3.24201	Q9EQG9-2;Q9EQG9;Q9EQG9-3	Q9EQG9-2;Q9EQG9;Q9EQG9-3	Collagen type IV alpha-3-binding protein	Col4a3bp
1.14367	1.2472	1.22727	0.918489	1.00557	0.80076				+	WT_KO	56	56	56	48.3	48.3	48.3	170.29	0	323.31	13716000000	255	1.9407	-0.297773	-4.42537	Q8CFQ3	Q8CFQ3	Intron-binding protein aquarius	Aqr
-2.70529	-2.63975	-2.68042	-2.88786	-3.09563	-2.92894				+	WT_KO	19	19	19	14.8	14.8	14.8	141.43	0	36.444	901550000	38	1.95132	-0.295657	-4.457	Q5BL07;Q5BL07-2	Q5BL07;Q5BL07-2	Peroxisome biogenesis factor 1	Pex1
0.587355	0.772326	0.621845	0.247898	0.318085	0.52877				+	WT_KO	7	7	7	38.7	38.7	38.7	23.192	0	38.885	1278700000	26	1.35794	-0.295591	-2.90587	Q9R0X0;Q9R0X0-2;Q9R0X0-3	Q9R0X0;Q9R0X0-2	Mediator of RNA polymerase II transcription subunit 20	Med20
0.592995	0.697893	0.704325	0.354317	0.306211	0.460962				+	WT_KO	63	63	63	48.9	48.9	48.9	178.46	0	323.31	9266600000	215	2.12545	-0.291241	-4.99986	O88379	O88379	Bromodomain adjacent to zinc finger domain protein 1A	Baz1a
1.19031	1.38403	1.34116	0.960884	1.10507	0.977537				+	WT_KO	18	18	18	39.4	39.4	39.4	41.234	0	80.288	4225300000	73	1.7598	-0.290671	-3.91054	P70279	P70279	Surfeit locus protein 6	Surf6
-0.10453	0.0368652	0.0734692	-0.350267	-0.185238	-0.330656				+	WT_KO	53	53	53	40	40	40	215.99	0	295.38	8386000000	185	1.74313	-0.290655	-3.86526	P53995	P53995	Anaphase-promoting complex subunit 1	Anapc1
0.397738	0.357307	0.486822	0.127419	0.0964031	0.148743				+	WT_KO	20	20	20	37.6	37.6	37.6	73.797	0	127.18	4206700000	81	2.66825	-0.289768	-7.03931	O35492	O35492	Dual specificity protein kinase CLK3	Clk3
1.18032	1.33627	1.34513	0.915253	1.11348	0.968931				+	WT_KO	49	49	49	47.8	47.8	47.8	158.23	0	323.31	12317000000	220	1.64642	-0.288019	-3.60921	Q9Z0W3;Q9Z0W3-2	Q9Z0W3;Q9Z0W3-2	Nuclear pore complex protein Nup160	Nup160
-0.223028	-0.237003	-0.0315552	-0.456039	-0.359819	-0.527462				+	WT_KO	8	8	8	48.9	48.9	48.9	31.139	0	64.33	1049500000	33	1.58619	-0.283911	-3.45524	Q9DCX1	Q9DCX1	MAD2L1-binding protein	Mad2l1bp
6.22018	6.29301	6.23912	6.08355	5.877	5.94677				+	WT_KO	15	15	7	83.7	83.7	50.6	19.779	0	323.31	61956000000	212	1.92171	-0.281665	-4.36922	Q3THE2	Q3THE2	Myosin regulatory light chain 12B	Myl12b
3.45628	3.56458	3.70291	3.21026	3.36709	3.3054				+	WT_KO	32	32	32	75.6	75.6	75.6	38.158	0	323.31	22580000000	199	1.52776	-0.280339	-3.30963	Q9CX34	Q9CX34	Suppressor of G2 allele of SKP1 homolog	Sugt1
-0.996229	-1.01855	-0.989641	-1.19081	-1.35174	-1.29518				+	WT_KO	55	55	55	33.3	33.3	33.3	237.04	0	241.89	5295900000	156	2.35554	-0.277772	-5.79437	E9Q3L2	E9Q3L2		Pi4ka
2.48175	2.55793	2.52963	2.29024	2.06729	2.37871				+	WT_KO	32	32	32	64.1	64.1	64.1	82.545	0	323.31	17146000000	213	1.36165	-0.277688	-2.9144	P97452	P97452	Ribosome biogenesis protein BOP1	Bop1
-1.91678	-1.97284	-2.0423	-2.34601	-2.10089	-2.31705				+	WT_KO	8	8	8	29.4	29.4	29.4	43.408	0	36.968	393570000	17	1.50198	-0.277348	-3.24654	Q9D2V5	Q9D2V5	Protein AAR2 homolog	Aar2
-0.301998	-0.393038	-0.474993	-0.668573	-0.680935	-0.651081				+	WT_KO	27	27	27	48.7	48.7	48.7	81.699	0	90.897	3056900000	60	2.26195	-0.276854	-5.45984	Q3UQ84	Q3UQ84	Threonine--tRNA ligase, mitochondrial	Tars2
1.05926	0.901405	0.982801	0.786877	0.546003	0.791382				+	WT_KO	19	19	19	56.9	56.9	56.9	53.375	0	166.02	4853300000	106	1.37128	-0.273067	-2.93661	Q8VE88-2;Q8VE88	Q8VE88-2;Q8VE88	Protein FAM114A2	Fam114a2
2.39951	2.52519	2.64257	2.22407	2.28328	2.24536				+	WT_KO	10	10	3	67	67	32	11.48	0	145.54	2597100000	43	1.70252	-0.27152	-3.75638	P63024;Q62442-2;Q62442	P63024	Vesicle-associated membrane protein 3	Vamp3
0.345299	0.606535	0.563341	0.141634	0.315914	0.256437				+	WT_KO	17	17	17	35.4	35.4	35.4	69.047	0	175.92	3595300000	68	1.30774	-0.267063	-2.79155	Q9Z0H1	Q9Z0H1	WD repeat-containing protein 46	Wdr46
2.40533	2.36129	2.27112	1.99885	2.11849	2.12079				+	WT_KO	59	59	3	64.5	64.5	5	102.1	0	323.31	23188000000	282	2.03927	-0.266538	-4.72533	Q62448	Q62448	Eukaryotic translation initiation factor 4 gamma 2	Eif4g2
1.92163	1.62496	1.76238	1.44668	1.57091	1.50056				+	WT_KO	51	51	46	49.4	49.4	46.5	141.28	0	323.31	19431000000	248	1.32727	-0.263606	-2.83579	O35638;O70576	O35638	Cohesin subunit SA-2	Stag2
4.02823	4.07001	4.16042	3.79837	3.73563	3.94741				+	WT_KO	44	44	44	72.3	72.3	72.3	63.53	0	323.31	43197000000	349	1.60551	-0.259082	-3.50418	P46061	P46061	Ran GTPase-activating protein 1	Rangap1
2.01278	2.14294	2.22906	1.77923	1.95085	1.89144				+	WT_KO	58	58	49	31.7	31.7	28.1	225.4	0	323.31	23453000000	327	1.46599	-0.254419	-3.15956	P83741-4;P83741;P83741-2;P83741-3;P83741-5;P83741-6;P83741-7	P83741-4;P83741;P83741-2;P83741-3;P83741-5	Serine/threonine-protein kinase WNK1	Wnk1
2.10371	2.17855	2.32318	1.87296	1.98932	1.98179				+	WT_KO	26	26	26	63	63	63	56.194	0	162.37	11717000000	165	1.56534	-0.253786	-3.40287	Q921E6-2;Q921E6;Q921E6-3	Q921E6-2;Q921E6;Q921E6-3	Polycomb protein EED	Eed
0.672354	0.509912	0.590757	0.256424	0.338785	0.420092				+	WT_KO	37	37	37	46.3	46.3	46.3	117.94	0	315.25	7318100000	137	1.71674	-0.252574	-3.79426	Q7TPD0;Q7TPD0-2	Q7TPD0	Integrator complex subunit 3	Ints3
5.42898	5.64332	5.61903	5.37712	5.2927	5.27115				+	WT_KO	37	37	37	89.9	89.9	89.9	31.198	0	323.31	73121000000	205	1.53655	-0.250118	-3.33129	Q64012-2;Q64012	Q64012-2;Q64012	RNA-binding protein Raly	Raly
1.65374	1.75713	1.60363	1.50388	1.29285	1.47666				+	WT_KO	25	25	25	66.2	66.2	66.2	54.201	0	165.48	8147200000	136	1.43242	-0.247032	-3.07957	Q61578	Q61578	NADPH:adrenodoxin oxidoreductase, mitochondrial	Fdxr
3.46925	3.55482	3.61432	3.28999	3.18257	3.42488				+	WT_KO	64	64	45	62.9	62.9	52.7	120.09	0	323.31	52142000000	442	1.40732	-0.246985	-3.02047	P97496-2;P97496	P97496-2;P97496	SWI/SNF complex subunit SMARCC1	Smarcc1
1.93544	1.9755	2.01338	1.6853	1.7017	1.80621				+	WT_KO	12	12	12	54.7	54.7	54.7	25.557	0	107.19	3947800000	78	2.28272	-0.243702	-5.53271	Q80VJ2	Q80VJ2	Steroid receptor RNA activator 1	Sra1
4.83521	4.8943	4.89817	4.65677	4.74161	4.51265				+	WT_KO	41	41	41	81.6	81.6	81.6	38.358	0	323.31	56553000000	315	1.57183	-0.23888	-3.4191	O35685	O35685	Nuclear migration protein nudC	Nudc
1.76974	1.97338	1.86784	1.60179	1.66372	1.63217				+	WT_KO	105	105	105	58.1	58.1	58.1	207.78	0	323.31	31401000000	483	1.74442	-0.23776	-3.86875	Q6NS46	Q6NS46	Protein RRP5 homolog	Pdcd11
0.67767	0.618624	0.672178	0.285175	0.454699	0.516159				+	WT_KO	12	12	12	58.6	58.6	58.6	32.905	0	160.33	2170300000	62	1.53083	-0.23748	-3.31719	Q99LN9;Q99LN9-2	Q99LN9	Deoxyhypusine hydroxylase	Dohh
7.05588	7.19935	7.15697	6.84124	6.94016	6.92362				+	WT_KO	32	32	32	77	77	77	34.216	0	323.31	167540000000	363	1.96491	-0.235727	-4.49772	P14869	P14869	60S acidic ribosomal protein P0	Rplp0
0.481558	0.464321	0.335041	0.164967	0.18577	0.226566				+	WT_KO	23	23	23	35.7	35.7	35.7	86.32	0	83.876	4082200000	80	2.03884	-0.234539	-4.724	Q9EQM6	Q9EQM6	Microprocessor complex subunit DGCR8	Dgcr8
1.44304	1.29927	1.34222	1.1635	1.1073	1.11084				+	WT_KO	35	35	35	48.3	48.3	48.3	85.938	0	128.1	10184000000	119	2.14331	-0.234301	-5.05825	Q921N6;Q921N6-2	Q921N6	Probable ATP-dependent RNA helicase DDX27	Ddx27
-1.69716	-1.78238	-1.68577	-1.93918	-1.90623	-2.0035				+	WT_KO	10	10	10	22.7	22.7	22.7	67.5	0	104.71	838030000	26	2.26046	-0.227861	-5.45467	O88559;O88559-2	O88559;O88559-2	Menin	Men1
5.41931	5.616	5.59496	5.24442	5.30506	5.39766				+	WT_KO	83	83	83	88.8	88.8	88.8	91.545	0	323.31	213400000000	1041	1.38627	-0.227713	-2.97134	P25206	P25206	DNA replication licensing factor MCM3	Mcm3
5.36514	5.34606	5.31009	5.0169	5.22782	5.09889				+	WT_KO	91	91	91	86.2	86.2	86.2	92.866	0	323.31	183220000000	663	1.62694	-0.225894	-3.55897	P97311;REV__Q6P9R4-3	P97311	DNA replication licensing factor MCM6	Mcm6
5.62085	5.69431	5.84784	5.48828	5.55796	5.43991				+	WT_KO	33	33	11	90.3	90.3	42.1	37.54	0	323.31	87179000000	327	1.39969	-0.225616	-3.00262	P62137	P62137	Serine/threonine-protein phosphatase PP1-alpha catalytic subunit	Ppp1ca
3.93258	3.82589	4.00801	3.6197	3.77624	3.6987				+	WT_KO	22	22	22	78.4	78.4	78.4	41.525	0	312.39	29369000000	203	1.49156	-0.223946	-3.22122	P42208	P42208	Septin-2	2019-09-02
2.69164	2.82916	2.80902	2.5427	2.50412	2.62136				+	WT_KO	58	58	58	57.5	57.5	57.5	117.34	0	323.31	35843000000	431	1.79509	-0.220547	-4.00756	P27546-2;P27546;P27546-3;P27546-4	P27546-2;P27546;P27546-3	Microtubule-associated protein 4	Map4
2.62797	2.60211	2.56339	2.38266	2.45753	2.31205				+	WT_KO	21	21	21	63.3	63.3	63.3	39.422	0	262.09	11771000000	144	2.01375	-0.213743	-4.64628	Q8R2U0-2;Q8R2U0	Q8R2U0-2;Q8R2U0	Nucleoporin SEH1	Seh1l
3.14474	2.96824	3.12145	2.8183	2.86032	2.91776				+	WT_KO	25	25	25	82.9	82.9	82.9	51.073	0	323.31	15654000000	167	1.56716	-0.212681	-3.40741	P47791-2;P47791	P47791-2;P47791	Glutathione reductase, mitochondrial	Gsr
5.10891	5.25106	5.24483	4.89057	5.04717	5.03327				+	WT_KO	79	79	79	75.7	75.7	75.7	102.08	0	323.31	149180000000	707	1.43945	-0.211267	-3.09624	P97310	P97310	DNA replication licensing factor MCM2	Mcm2
5.89738	5.80876	5.7237	5.65102	5.49814	5.6497				+	WT_KO	33	33	18	77.4	77.4	51.3	34.834	0	323.31	83305000000	318	1.3764	-0.210328	-2.94846	Q9D7G0	Q9D7G0	Ribose-phosphate pyrophosphokinase 1	Prps1
2.35944	2.47373	2.47009	2.16096	2.20215	2.31424				+	WT_KO	41	41	39	68	68	65.4	72.813	0	323.31	14942000000	194	1.61343	-0.208637	-3.52436	Q61584-4;Q61584-3;Q61584;Q61584-5;Q61584-6;Q61584-7;Q61584-2	Q61584-4;Q61584-3;Q61584;Q61584-5;Q61584-6;Q61584-7;Q61584-2	Fragile X mental retardation syndrome-related protein 1	Fxr1
1.9967	1.87301	1.95839	1.66081	1.84049	1.71609				+	WT_KO	21	21	20	48.2	48.2	47	60.574	0	323.31	9296100000	140	1.46463	-0.203569	-3.15628	Q91YH5;Q91YH5-2	Q91YH5;Q91YH5-2	Atlastin-3	Atl3
3.15453	3.134	3.20879	2.96252	2.94692	2.97738				+	WT_KO	56	56	56	55.8	55.8	55.8	123.09	0	323.31	44019000000	386	2.97586	-0.203497	-8.48615	Q6P5F9	Q6P5F9	Exportin-1	Xpo1
1.72294	1.76562	1.69664	1.52233	1.50961	1.54529				+	WT_KO	46	46	46	63.2	63.2	63.2	105.77	0	323.31	13806000000	235	3.06408	-0.202657	-8.94802	Q8BHB4	Q8BHB4	WD repeat-containing protein 3	Wdr3
-0.100512	-0.0523987	-0.0223465	-0.261267	-0.212166	-0.309692				+	WT_KO	12	12	12	50.2	50.2	50.2	31.46	0	59.008	1777500000	42	2.30072	-0.202623	-5.59646	Q9CPR8	Q9CPR8	Melanoma-associated antigen G1	Ndnl2
2.0021	1.93823	1.95856	1.68191	1.83326	1.77726				+	WT_KO	23	23	18	64.6	64.6	52.3	59.291	0	323.31	10888000000	148	1.86646	-0.202151	-4.20874	E9Q1P8	E9Q1P8	Interferon regulatory factor 2-binding protein 2	Irf2bp2
4.47927	4.5334	4.55035	4.32259	4.39369	4.2413				+	WT_KO	24	24	24	71	71	71	37.555	0	249.52	38291000000	204	1.83583	-0.201813	-4.12157	Q91V12-2;Q91V12-4;Q91V12;Q91V12-3	Q91V12-2;Q91V12-4;Q91V12;Q91V12-3	Cytosolic acyl coenzyme A thioester hydrolase	Acot7
3.38455	3.35625	3.44012	3.24081	3.08304	3.26054				+	WT_KO	148	148	148	73.8	73.8	73.8	225.65	0	323.31	110030000000	1068	1.50015	-0.198841	-3.24207	Q6P5D8	Q6P5D8	Structural maintenance of chromosomes flexible hinge domain-containing protein 1	Smchd1
2.65018	2.74465	2.75027	2.46085	2.5044	2.60826				+	WT_KO	27	27	26	77.7	77.7	75.7	40.512	0	261.39	14005000000	152	1.60326	-0.190533	-3.49846	P32233	P32233	Developmentally-regulated GTP-binding protein 1	Drg1
0.955471	0.871103	0.903936	0.7139	0.661182	0.785845				+	WT_KO	23	23	23	44.7	44.7	44.7	60.518	0	137.91	4900200000	107	1.91392	-0.189861	-4.34634	Q8K2T8	Q8K2T8	RNA polymerase II-associated factor 1 homolog	Paf1
4.06902	4.05685	4.10892	3.86176	3.82248	3.98209				+	WT_KO	50	15	15	84.8	33.9	33.9	49.924	0	323.31	32970000000	94	1.70026	-0.189489	-3.75038	P68368	P68368	Tubulin alpha-4A chain	Tuba4a
1.97369	1.85065	1.76764	1.67026	1.63774	1.72643				+	WT_KO	12	12	12	48.1	48.1	48.1	24.48	0	35.305	4429600000	77	1.33334	-0.185848	-2.84959	Q78PG9	Q78PG9	Coiled-coil domain-containing protein 25	Ccdc25
0.732889	0.781542	0.842604	0.71241	0.556778	0.540363				+	WT_KO	27	27	27	35.4	35.4	35.4	94.036	0	190.22	6577600000	110	1.34711	-0.182494	-2.88102	Q3U821	Q3U821		Wdr75
0.341188	0.491663	0.377256	0.214907	0.155001	0.302635				+	WT_KO	28	28	28	28.7	28.7	28.7	117.3	0	323.31	6150300000	110	1.34276	-0.179188	-2.87108	Q8C129	Q8C129	Leucyl-cystinyl aminopeptidase	Lnpep
-0.653965	-0.588963	-0.626694	-0.872169	-0.699938	-0.832542				+	WT_KO	18	18	18	29.8	29.8	29.8	89.25	0	70.387	2120900000	68	1.49113	-0.178343	-3.22018	Q80T69	Q80T69	Round spermatid basic protein 1	Rsbn1
1.41504	1.37797	1.28973	1.15761	1.14419	1.26557				+	WT_KO	42	42	42	75.3	75.3	75.3	83.056	0	323.31	10348000000	235	1.48849	-0.171789	-3.21377	P27641	P27641	X-ray repair cross-complementing protein 5	Xrcc5
2.70339	2.71794	2.74431	2.51969	2.6323	2.50304				+	WT_KO	41	41	41	50	50	50	113.04	0	323.31	24080000000	316	1.80006	-0.170202	-4.02135	Q7TQH0-2;Q7TQH0-3;Q7TQH0	Q7TQH0-2;Q7TQH0-3;Q7TQH0	Ataxin-2-like protein	Atxn2l
1.76323	1.74524	1.64055	1.61952	1.56665	1.47531				+	WT_KO	11	11	11	60.9	60.9	60.9	18.127	0	84.424	3401000000	52	1.33633	-0.162516	-2.85639	Q9D6L8;Q9D6L8-2	Q9D6L8;Q9D6L8-2	Peptidyl-prolyl cis-trans isomerase-like 3	Ppil3
5.52363	5.53316	5.50006	5.45934	5.2798	5.33118				+	WT_KO	33	25	4	93.1	75.6	5.3	28.086	0	323.31	60228000000	206	1.39326	-0.162175	-2.98761	Q9CQV8	Q9CQV8	14-3-3 protein beta/alpha;14-3-3 protein beta/alpha, N-terminally processed	Ywhab
2.43567	2.3676	2.53024	2.30264	2.27108	2.27867				+	WT_KO	25	25	25	86.7	86.7	86.7	38.224	0	214.7	8682000000	142	1.53753	-0.160373	-3.33372	Q8R059	Q8R059	UDP-glucose 4-epimerase	Gale
2.71188	2.63824	2.64533	2.5118	2.53904	2.48494				+	WT_KO	42	42	42	60.3	60.3	60.3	91.712	0	323.31	25717000000	298	2.25551	-0.153224	-5.4374	Q9EQH3	Q9EQH3	Vacuolar protein sorting-associated protein 35	Vps35
1.43582	1.50078	1.51229	1.30472	1.39724	1.31426				+	WT_KO	49	49	49	50.2	50.2	50.2	128.65	0	323.31	13952000000	216	1.72406	-0.144223	-3.81387	Q810B6;Q810B6-2	Q810B6	Rabankyrin-5	Ankfy1
-0.0354919	-0.0503769	0	-0.139978	-0.219763	-0.144892				+	WT_KO	15	15	15	42.5	42.5	42.5	47.513	0	78.224	2497400000	46	2.02461	-0.139588	-4.67981	O08917	O08917	Flotillin-1	Flot1
3.26844	3.21775	3.12316	3.0352	3.06283	3.11072				+	WT_KO	21	21	21	63.6	63.6	63.6	27.545	0	202.73	14023000000	147	1.30479	-0.133537	-2.78491	Q9D0I8	Q9D0I8	mRNA turnover protein 4 homolog	Mrto4
2.57287	2.65317	2.55292	2.45112	2.52374	2.44402				+	WT_KO	23	23	23	61	61	61	48.542	0	250.78	14329000000	143	1.40378	-0.120024	-3.01217	P35585;Q9WVP1;Q9WVP1-2	P35585	AP-1 complex subunit mu-1	Ap1m1
-0.483351	-0.469172	-0.419113	-0.608515	-0.556419	-0.516195				+	WT_KO	57	57	57	38.5	38.5	38.5	245.16	0	323.31	8127300000	193	1.44918	-0.103165	-3.11935	Q6P4S8	Q6P4S8	Integrator complex subunit 1	Ints1
5.00918	5.09871	5.08071	4.9431	4.97376	4.97625				+	WT_KO	63	63	63	77.5	77.5	77.5	97.183	0	323.31	127610000000	690	1.54668	-0.0984948	-3.35637	P70168	P70168	Importin subunit beta-1	Kpnb1
3.24636	3.26306	3.29901	3.16905	3.2026	3.17749				+	WT_KO	48	48	48	85.3	85.3	85.3	54.65	0	323.31	25897000000	276	2.02065	-0.0864315	-4.66756	Q99M31;Q99M31-2	Q99M31;Q99M31-2	Heat shock 70 kDa protein 14	Hspa14
6.23783	6.19689	6.20303	6.28927	6.25817	6.2777				+	WT_KO	52	52	52	90.9	90.9	90.9	59.623	0	323.31	224270000000	778	1.78965	0.0624663	3.99249	P80316	P80316	T-complex protein 1 subunit epsilon	Cct5
5.54571	5.56183	5.53697	5.61723	5.628	5.58879				+	WT_KO	31	31	31	95.2	95.2	95.2	29.82	0	323.31	84911000000	443	1.99353	0.0631688	4.58434	P67778	P67778	Prohibitin	Phb
4.69074	4.68072	4.73075	4.75502	4.7605	4.81831				+	WT_KO	88	88	88	72.2	72.2	72.2	140.21	0	323.31	155180000000	836	1.41712	0.0772057	3.04346	Q9Z1Q9	Q9Z1Q9	Valine--tRNA ligase	Vars
2.60882	2.57904	2.5523	2.65562	2.65878	2.66155				+	WT_KO	72	72	54	74.2	74.2	60.7	109.55	0	323.31	36368000000	482	2.05958	0.0786006	4.78898	Q61768	Q61768	Kinesin-1 heavy chain	Kif5b
2.44981	2.4608	2.50852	2.55344	2.52755	2.60369				+	WT_KO	22	22	22	65.7	65.7	65.7	47.832	0	323.31	14083000000	135	1.43392	0.0885169	3.08311	O88543	O88543	COP9 signalosome complex subunit 3	Cops3
4.9596	4.97469	4.98742	5.15532	5.087	5.02492				+	WT_KO	13	13	13	77.5	77.5	77.5	24.794	0	228.18	38662000000	161	1.39478	0.115176	2.99115	Q9WTL7	Q9WTL7	Acyl-protein thioesterase 2	Lypla2
2.01714	2.02438	2.0198	2.17431	2.17387	2.0779				+	WT_KO	53	53	53	63.9	63.9	63.9	109.62	0	323.31	20857000000	293	1.71284	0.121585	3.78384	Q9JLI8;Q9JLI8-2	Q9JLI8	Squamous cell carcinoma antigen recognized by T-cells 3	Sart3
3.99545	3.97463	3.95583	4.05468	4.12918	4.11272				+	WT_KO	32	32	31	70.9	70.9	69.2	48.043	0	178.7	40460000000	232	2.08762	0.123556	4.8779	Q9CQC6	Q9CQC6	Basic leucine zipper and W2 domain-containing protein 1	Bzw1
2.59029	2.57462	2.46465	2.67141	2.65311	2.67708				+	WT_KO	13	13	13	68.2	68.2	68.2	21.024	0	144.65	6004400000	69	1.43521	0.124016	3.08618	Q9DCS9	Q9DCS9	NADH dehydrogenase [ubiquinone] 1 beta subcomplex subunit 10	Ndufb10
5.73192	5.6674	5.66579	5.80223	5.76718	5.87016				+	WT_KO	9	9	9	55.6	55.6	55.6	12.496	0	252.71	26544000000	85	1.54416	0.12482	3.35012	P97450	P97450	ATP synthase-coupling factor 6, mitochondrial	Atp5j
5.29276	5.33478	5.37771	5.45113	5.55463	5.4193				+	WT_KO	33	33	33	57.6	57.6	57.6	51.991	0	201.65	70929000000	365	1.37138	0.139933	2.93683	Q62376;Q62376-2	Q62376;Q62376-2	U1 small nuclear ribonucleoprotein 70 kDa	Snrnp70
1.63035	1.54149	1.62593	1.78339	1.67422	1.78853				+	WT_KO	67	67	67	75.9	75.9	75.9	117.96	0	323.31	18550000000	295	1.46965	0.149455	3.16835	Q8C7R4	Q8C7R4	Ubiquitin-like modifier-activating enzyme 6	Uba6
1.35448	1.52287	1.46509	1.63495	1.57378	1.59401				+	WT_KO	22	22	22	63.9	63.9	63.9	46.325	0	181.04	6228000000	92	1.3634	0.153436	2.91842	Q9JHI5	Q9JHI5	Isovaleryl-CoA dehydrogenase, mitochondrial	Ivd
4.91676	4.83503	4.8824	5.04836	5.01378	5.06755				+	WT_KO	46	46	46	70.5	70.5	70.5	60.342	0	323.31	70630000000	492	2.35917	0.165165	5.80768	Q6DFW4	Q6DFW4	Nucleolar protein 58	Nop58
6.16359	6.18468	6.09255	6.33156	6.28907	6.32607				+	WT_KO	33	33	33	93.9	93.9	93.9	29.546	0	323.31	125850000000	426	2.26132	0.168626	5.45765	Q9R1P4	Q9R1P4	Proteasome subunit alpha type-1	Psma1
3.5533	3.47136	3.53881	3.74391	3.66759	3.65881				+	WT_KO	18	18	18	85.4	85.4	85.4	34.567	0	317.58	18008000000	170	1.9883	0.168947	4.56842	O89079	O89079	Coatomer subunit epsilon	Cope
4.28948	4.32906	4.20156	4.44223	4.38102	4.51857				+	WT_KO	14	14	14	68.9	68.9	68.9	22.165	0	171.7	22245000000	107	1.47186	0.173903	3.17365	Q9DBP5	Q9DBP5	UMP-CMP kinase	Cmpk1
3.38212	3.2776	3.29579	3.56515	3.51832	3.40772				+	WT_KO	16	16	16	85.8	85.8	85.8	27.883	0	242.07	13641000000	152	1.46111	0.178559	3.14785	Q64105	Q64105	Sepiapterin reductase	Spr
0.69932	0.6159	0.817501	0.920824	0.860012	0.891169				+	WT_KO	15	15	13	41.6	41.6	38.1	38.555	0	292.74	3430100000	95	1.37441	0.179761	2.94385	Q80XP8;Q80XP8-2	Q80XP8	Protein FAM76B	Fam76b
1.88061	1.92586	1.89525	2.00251	2.04311	2.1956				+	WT_KO	83	83	83	66.1	66.1	66.1	133.91	0	323.31	23054000000	282	1.39169	0.179836	2.98395	Q8CFI7	Q8CFI7	DNA-directed RNA polymerase II subunit RPB2	Polr2b
2.82723	2.95978	3.02047	3.09451	3.11209	3.15218				+	WT_KO	7	7	7	18.8	18.8	18.8	35.316	0	76.984	8797600000	35	1.43506	0.183768	3.08582	Q61735-2;Q61735	Q61735-2;Q61735	Leukocyte surface antigen CD47	Cd47
1.37984	1.38925	1.54203	1.63543	1.60104	1.63102				+	WT_KO	42	42	42	56.8	56.8	56.8	86.491	0	323.31	12483000000	212	1.58645	0.185453	3.45589	Q6NZF1	Q6NZF1	Zinc finger CCCH domain-containing protein 11A	Zc3h11a
3.76516	3.74042	3.63966	3.85567	3.99317	3.85907				+	WT_KO	30	30	29	61.5	61.5	61.5	50.906	0	246.82	33255000000	247	1.46608	0.187555	3.15977	P54071	P54071	Isocitrate dehydrogenase [NADP], mitochondrial	Idh2
4.26685	4.32767	4.31164	4.42981	4.4605	4.59164				+	WT_KO	49	49	48	50.9	50.9	49.9	84.939	0	323.31	70433000000	415	1.65482	0.191928	3.63101	Q00PI9	Q00PI9	Heterogeneous nuclear ribonucleoprotein U-like protein 2	Hnrnpul2
-1.26603	-1.32947	-1.22575	-1.18773	-1.04409	-1.00205				+	WT_KO	21	15	15	30.6	23.3	23.3	101.28	0	120.35	2093400000	54	1.42779	0.195796	3.06862	Q9DBB4	Q9DBB4	N-alpha-acetyltransferase 16, NatA auxiliary subunit	Naa16
0.456253	0.428741	0.5103	0.592152	0.675781	0.72138				+	WT_KO	17	17	17	52.6	52.6	52.6	43.88	0	90.181	3201100000	75	1.93931	0.198006	4.42124	Q61733	Q61733	28S ribosomal protein S31, mitochondrial	Mrps31
2.65518	2.63321	2.69509	2.8713	2.77127	2.95708				+	WT_KO	43	43	43	42.8	42.8	42.8	108.48	0	323.31	23391000000	259	1.6524	0.205391	3.62471	Q9R1C7;Q9R1C7-2;Q80W14;Q80W14-3;Q80W14-2	Q9R1C7;Q9R1C7-2	Pre-mRNA-processing factor 40 homolog A	Prpf40a
3.29006	3.46321	3.45701	3.59346	3.55744	3.6781				+	WT_KO	32	32	32	85.7	85.7	85.7	46.284	0	323.31	28961000000	260	1.43097	0.20624	3.07615	O88544	O88544	COP9 signalosome complex subunit 4	Cops4
5.38306	5.56978	5.47608	5.67567	5.747	5.62969				+	WT_KO	33	33	30	76.1	76.1	72.7	36.169	0	323.31	75260000000	293	1.50648	0.207815	3.2575	P70372	P70372	ELAV-like protein 1	Elavl1
1.17657	1.09998	1.17066	1.22841	1.47712	1.39376				+	WT_KO	10	10	10	84	84	84	18.706	0	128.4	2598100000	45	1.31974	0.217363	2.81869	Q9CYZ6	Q9CYZ6	Uncharacterized protein C19orf60 homolog
0.700884	0.754709	0.586235	1.00254	0.843533	0.850883				+	WT_KO	8	8	8	32.7	32.7	32.7	32.402	0	33.952	2387500000	39	1.41649	0.218375	3.04199	Q99J83	Q99J83	Autophagy protein 5	Atg5
4.58876	4.80541	4.70898	4.96713	4.89741	4.89413				+	WT_KO	11	11	11	72.1	72.1	72.1	25.581	0	312.3	19272000000	132	1.50731	0.218506	3.25952	Q61206	Q61206	Platelet-activating factor acetylhydrolase IB subunit beta	Pafah1b2
2.85742	2.90454	2.89118	3.12942	2.99771	3.18433				+	WT_KO	33	33	33	75.4	75.4	75.4	64.403	0	323.31	24273000000	267	1.73442	0.219439	3.84172	Q8BJW6;Q8BJW6-2	Q8BJW6;Q8BJW6-2	Eukaryotic translation initiation factor 2A;Eukaryotic translation initiation factor 2A, N-terminally processed	Eif2a
0.774902	0.928255	0.821144	1.02922	1.07706	1.08703				+	WT_KO	17	17	17	48	48	48	46.942	0	92.949	2662500000	69	1.98888	0.223005	4.57019	Q3TCJ1	Q3TCJ1	BRISC complex subunit Abro1	Fam175b
3.92495	4.10768	3.95355	4.15402	4.197	4.30457				+	WT_KO	51	51	51	59.6	59.6	59.6	96.001	0	323.31	57540000000	414	1.43556	0.223141	3.08701	Q8VDM6;Q8VDM6-2;Q8VDM6-3	Q8VDM6;Q8VDM6-2	Heterogeneous nuclear ribonucleoprotein U-like protein 1	Hnrnpul1
6.98055	7.14952	7.08035	7.3854	7.20294	7.29296				+	WT_KO	22	22	22	72.1	72.1	72.1	22.889	0	321.94	142720000000	538	1.4441	0.22363	3.10727	P97461	P97461	40S ribosomal protein S5;40S ribosomal protein S5, N-terminally processed	Rps5
1.43952	1.26586	1.32213	1.67977	1.48978	1.53036				+	WT_KO	20	20	2	54.6	54.6	12.2	40.045	0	108.83	5152300000	79	1.35745	0.224132	2.90475	Q8C7Q4;Q8C7Q4-2	Q8C7Q4;Q8C7Q4-2	RNA-binding protein 4	Rbm4
1.80605	1.69775	1.75008	2.07166	2.00031	1.85663				+	WT_KO	36	36	36	52.5	52.5	52.5	78.025	0	244.87	14039000000	213	1.47789	0.224905	3.18818	Q8C1A5	Q8C1A5	Thimet oligopeptidase	Thop1
2.44601	2.26949	2.29072	2.57405	2.55817	2.55062				+	WT_KO	14	14	14	53.9	53.9	53.9	33.363	0	128.13	7561600000	86	1.80054	0.225539	4.02268	O55125	O55125	Protein NipSnap homolog 1	Nipsnap1
3.19444	3.02468	3.16375	3.35456	3.40736	3.30354				+	WT_KO	4	4	4	34.9	34.9	34.9	16.292	0	53.981	6546200000	38	1.71087	0.22753	3.77858	Q80Y14	Q80Y14	Glutaredoxin-related protein 5, mitochondrial	Glrx5
-1.47222	-1.34421	-1.54518	-1.15416	-1.2865	-1.23801				+	WT_KO	10	10	10	43.3	43.3	43.3	36.852	0	107.81	777770000	37	1.49828	0.227645	3.23752	Q99LB0	Q99LB0	Deoxynucleotidyltransferase terminal-interacting protein 1	Dnttip1
4.5847	4.59177	4.36953	4.80019	4.76762	4.67659				+	WT_KO	13	13	13	72.1	72.1	72.1	13.527	0	151.61	14719000000	99	1.33219	0.232801	2.84696	Q9D855	Q9D855	Cytochrome b-c1 complex subunit 7	Uqcrb
3.28156	3.13124	3.12711	3.45904	3.36108	3.44127				+	WT_KO	50	50	47	68.1	68.1	64.5	83.355	0	288.59	39939000000	345	1.81791	0.24049	4.07114	Q9D0R2	Q9D0R2	Threonine--tRNA ligase, cytoplasmic	Tars
0.327564	0.457031	0.399111	0.604261	0.670639	0.630623				+	WT_KO	29	29	29	64.2	64.2	64.2	68.721	0	147.76	5055500000	115	2.33292	0.240606	5.71204	Q8JZN5	Q8JZN5	Acyl-CoA dehydrogenase family member 9, mitochondrial	Acad9
2.00978	2.2776	2.14129	2.37483	2.32259	2.46196				+	WT_KO	33	33	31	48.9	48.9	46.9	103.35	0	323.31	17897000000	264	1.30634	0.243574	2.7884	Q3UHJ0;Q3UHJ0-2	Q3UHJ0;Q3UHJ0-2	AP2-associated protein kinase 1	Aak1
-3.08982	-3.17342	-3.19049	-2.94804	-2.87291	-2.89455				+	WT_KO	12	12	12	12.1	12.1	12.1	149.47	0	51.337	702130000	28	2.52078	0.246078	6.42648	Q8K4Q0;Q8K4Q0-5;Q8K4Q0-2;Q8K4Q0-4;Q8K4Q0-3	Q8K4Q0	Regulatory-associated protein of mTOR	Rptor
1.46109	1.68697	1.5727	1.81017	1.88665	1.7624				+	WT_KO	8	8	8	38	38	38	20.451	0	30.722	2867100000	35	1.52411	0.24615	3.30066	Q921J2	Q921J2	GTP-binding protein Rheb	Rheb
3.61957	3.50717	3.38669	3.77281	3.73524	3.76061				+	WT_KO	71	71	58	68.6	68.6	57.1	96.729	0	323.31	57631000000	442	1.67903	0.251741	3.6943	Q8CI94	Q8CI94	Glycogen phosphorylase, brain form	Pygb
-3.51233	-3.4877	-3.31756	-3.11955	-3.27372	-3.16696				+	WT_KO	7	7	7	7.1	7.1	7.1	219.66	0	51.623	662200000	19	1.52663	0.252452	3.30685	Q9JL19;Q9JL19-2	Q9JL19	Nuclear receptor coactivator 6	Ncoa6
4.30877	4.44341	4.27168	4.49137	4.6856	4.60801				+	WT_KO	19	19	19	42.2	42.2	42.2	36.154	0	144.61	28357000000	160	1.52416	0.253707	3.30078	Q9WUM5	Q9WUM5	Succinyl-CoA ligase [ADP/GDP-forming] subunit alpha, mitochondrial	Suclg1
2.50195	2.77184	2.66905	2.90482	2.84523	2.9576				+	WT_KO	33	33	33	77.9	77.9	77.9	58.369	0	305.41	20122000000	210	1.39709	0.254941	2.99655	Q9DAW6	Q9DAW6	U4/U6 small nuclear ribonucleoprotein Prp4	Prpf4
1.54659	1.65886	1.77887	1.93109	1.95985	1.85949				+	WT_KO	15	15	15	47.2	47.2	47.2	49.374	0	114.8	9507100000	80	1.59556	0.255368	3.47891	A2BDX3	A2BDX3	Adenylyltransferase and sulfurtransferase MOCS3;Molybdopterin-synthase adenylyltransferase;Molybdopterin-synthase sulfurtransferase	Mocs3
4.43554	4.40674	4.37107	4.64941	4.54199	4.79566				+	WT_KO	13	13	13	65.2	65.2	65.2	21.708	0	97.278	15969000000	115	1.56439	0.257903	3.40048	Q9DB15	Q9DB15	39S ribosomal protein L12, mitochondrial	Mrpl12
1.0215	1.10952	1.00827	1.30464	1.3518	1.28043				+	WT_KO	11	11	11	46.1	46.1	46.1	35.226	0	35.603	3122500000	41	2.65561	0.265863	6.98484	Q9QYS9-8;Q9QYS9-4;Q9QYS9-3;Q9QYS9-2;Q9QYS9;Q9QYS9-7;Q9QYS9-6;Q9QYS9-5	Q9QYS9-8;Q9QYS9-4;Q9QYS9-3;Q9QYS9-2;Q9QYS9;Q9QYS9-7;Q9QYS9-6;Q9QYS9-5	Protein quaking	Qki
-0.170403	0.0549488	-0.07094	0.161188	0.147932	0.307001				+	WT_KO	48	48	48	31.6	31.6	31.6	199.59	0	323.31	7833900000	223	1.49625	0.267505	3.23258	P97868;P97868-2;P97868-3	P97868;P97868-2	E3 ubiquitin-protein ligase RBBP6	Rbbp6
3.76413	3.85353	3.78846	4.01231	3.95785	4.24243				+	WT_KO	9	9	9	69.8	69.8	69.8	13.36	0	186.3	7523600000	79	1.376	0.268822	2.94752	Q9CPP6	Q9CPP6	NADH dehydrogenase [ubiquinone] 1 alpha subcomplex subunit 5	Ndufa5
4.0061	3.84722	3.84784	4.16192	4.08803	4.26309				+	WT_KO	43	43	43	79.2	79.2	79.2	59.262	0	323.31	50268000000	367	1.67874	0.270625	3.69354	Q00612;P97324;REV__P46662	Q00612	Glucose-6-phosphate 1-dehydrogenase X	G6pdx
3.96042	4.06281	3.91194	4.29301	4.30371	4.15149				+	WT_KO	35	35	35	74.6	74.6	74.6	49.508	0	323.31	51251000000	279	1.82581	0.271018	4.09332	Q8BFR5;Q8BFR5-2	Q8BFR5;Q8BFR5-2	Elongation factor Tu, mitochondrial	Tufm
3.75821	3.88014	3.71445	3.97238	4.01632	4.1845				+	WT_KO	30	30	30	68.1	68.1	68.1	47.228	0	323.31	31297000000	226	1.54694	0.273464	3.35701	Q80X41-5;Q80X41-3;Q80X41;Q80X41-2	Q80X41-5;Q80X41-3;Q80X41;Q80X41-2	Serine/threonine-protein kinase VRK1	Vrk1
4.56151	4.40416	4.62712	4.75596	4.82537	4.84699				+	WT_KO	16	16	16	74.1	74.1	74.1	27.623	0	315.17	32670000000	142	1.75167	0.278514	3.8884	Q9DCW4	Q9DCW4	Electron transfer flavoprotein subunit beta	Etfb
4.06196	4.25374	4.02905	4.41172	4.26273	4.50765				+	WT_KO	18	18	18	87.2	87.2	87.2	24.634	0	291.34	22514000000	156	1.30846	0.279115	2.79318	P23506;P23506-2	P23506;P23506-2	Protein-L-isoaspartate(D-aspartate) O-methyltransferase	Pcmt1
7.47349	7.67945	7.55321	7.95173	7.73944	7.85345				+	WT_KO	62	62	62	92.5	92.5	92.5	67.63	0	323.31	534580000000	1599	1.50685	0.279488	3.2584	P40142;Q9D4D4	P40142	Transketolase	Tkt
3.25029	3.12583	3.17463	3.48211	3.39099	3.51932				+	WT_KO	33	32	32	56.4	56.4	56.4	58.758	0	280.27	20755000000	187	2.22618	0.280556	5.33619	Q8R326;Q8R326-2	Q8R326;Q8R326-2	Paraspeckle component 1	Pspc1
5.68319	5.98297	5.94651	6.13328	6.15142	6.17298				+	WT_KO	30	30	4	92.5	92.5	14.6	31.293	0	323.31	107500000000	294	1.38173	0.281672	2.9608	P57776;P57776-3;REV__Q03173-6;REV__Q03173-3;REV__Q03173-4;REV__Q03173-5;REV__Q03173	P57776;P57776-3	Elongation factor 1-delta	Eef1d
0.951813	0.835007	0.927248	1.14112	1.33502	1.09072				+	WT_KO	41	41	40	47	47	46.4	119.45	0	323.31	8800600000	194	1.58202	0.284265	3.44472	Q640N3-2;Q640N3;Q811P8-2;Q811P8	Q640N3-2;Q640N3	Rho GTPase-activating protein 30	Arhgap30
0.82926	0.708391	0.723524	1.17915	0.959488	0.979706				+	WT_KO	12	12	12	45	45	45	31.136	0	140.28	2210000000	49	1.63632	0.285723	3.5831	Q9JJZ6	Q9JJZ6	Krueppel-like factor 13	Klf13
5.32156	5.59523	5.58265	5.87561	5.70959	5.77796				+	WT_KO	11	11	11	63.5	63.5	63.5	13.916	0	254.69	29412000000	147	1.3291	0.287907	2.83994	P62320	P62320	Small nuclear ribonucleoprotein Sm D3	Snrpd3
-0.0257969	-0.130878	-0.189814	0.115839	0.259249	0.149017				+	WT_KO	58	58	56	54.5	54.5	52.9	170.87	0	323.31	7582800000	210	1.96191	0.290198	4.4887	Q6ZPY7;Q6ZPY7-2	Q6ZPY7;Q6ZPY7-2	Lysine-specific demethylase 3B	Kdm3b
-0.316242	-0.270672	-0.216412	-0.107306	-0.0269413	0.209328				+	WT_KO	251	250	247	43.5	43.4	43	831.87	0	323.31	37429000000	891	1.37636	0.292802	2.94836	Q9QXZ0;Q9QXZ0-3;Q9QXZ0-2;Q9QXZ0-4	Q9QXZ0;Q9QXZ0-3;Q9QXZ0-2;Q9QXZ0-4	Microtubule-actin cross-linking factor 1	Macf1
6.61922	6.63145	6.62878	6.81752	7.05028	6.91757				+	WT_KO	47	47	47	65.2	65.2	65.2	47.153	0	323.31	173320000000	497	1.95659	0.301974	4.47275	Q9D8E6	Q9D8E6	60S ribosomal protein L4	Rpl4
3.01696	3.33589	3.09737	3.41424	3.49553	3.45433				+	WT_KO	27	27	27	87.1	87.1	87.1	36.586	0	323.31	22301000000	178	1.43667	0.304626	3.08963	Q9JII6	Q9JII6	Alcohol dehydrogenase [NADP(+)]	Akr1a1
3.98827	4.14465	4.01817	4.26356	4.45693	4.34795				+	WT_KO	36	36	29	71.7	71.7	62.5	43.185	0	229.14	34482000000	238	1.84579	0.305785	4.14977	Q9DBC7	Q9DBC7	cAMP-dependent protein kinase type I-alpha regulatory subunit;cAMP-dependent protein kinase type I-alpha regulatory subunit, N-terminally processed	Prkar1a
2.68001	2.70575	2.62828	2.978	2.89345	3.06597				+	WT_KO	3	3	3	9.1	9.1	9.1	45.864	0	96.072	3489600000	33	2.30738	0.307796	5.62021	Q62280	Q62280	Protein SSXT	Ss18
1.64093	1.80948	1.6662	1.98837	1.96477	2.08909				+	WT_KO	23	23	23	53.4	53.4	53.4	63.221	0	323.31	7490000000	120	2.04932	0.308539	4.75675	O08914	O08914	Fatty-acid amide hydrolase 1	Faah
-4.83443	-4.90735	-4.79946	-4.35306	-4.61962	-4.63895				+	WT_KO	2	1	1	1.7	0.5	0.5	166.9	0.0095579	1.8131	279070000	4	1.47285	0.309868	3.17602	Q80TE7	Q80TE7	Leucine-rich repeat-containing protein 7	Lrrc7
3.46593	3.29955	3.44175	3.78021	3.58845	3.76952				+	WT_KO	37	37	37	69.5	69.5	69.5	57.401	0	323.31	34892000000	266	1.7301	0.310317	3.83009	Q9ESX5	Q9ESX5	H/ACA ribonucleoprotein complex subunit 4	Dkc1
-2.93106	-2.87046	-2.767	-2.68865	-2.57566	-2.3731				+	WT_KO	2	2	2	1.5	1.5	1.5	135.5	0.0091345	1.845	831590000	3	1.39195	0.310367	2.98455	P98197	P98197	Probable phospholipid-transporting ATPase IH	Atp11a
1.52017	1.58031	1.81665	1.85223	2.0355	1.96135				+	WT_KO	39	39	39	56.6	56.6	56.6	106.98	0	323.31	15018000000	201	1.38102	0.310645	2.95915	Q9Z1Z0;Q9Z1Z0-2;Q9Z1Z0-4;Q9Z1Z0-3	Q9Z1Z0;Q9Z1Z0-2	General vesicular transport factor p115	Uso1
-0.137163	0.0365028	0.0949135	0.365597	0.205572	0.355137				+	WT_KO	31	31	31	33.5	33.5	33.5	145.27	0	226.51	5889900000	141	1.63535	0.310684	3.58061	Q8K4P0	Q8K4P0	pre-mRNA 3 end processing protein WDR33	Wdr33
5.23995	5.31474	5.2539	5.5157	5.50188	5.72526				+	WT_KO	11	11	11	88.1	88.1	88.1	12.861	0	296.89	25357000000	135	1.83065	0.311421	4.10695	P62774	P62774	Myotrophin	Mtpn
-3.7744	-3.75767	-3.73905	-3.47973	-3.33191	-3.51907				+	WT_KO	14	14	14	14	14	14	174.27	0	78.531	634910000	27	2.24928	0.313474	5.41579	Q6QI06-2;Q6QI06	Q6QI06-2;Q6QI06	Rapamycin-insensitive companion of mTOR	Rictor
1.73146	1.78362	1.76013	2.18694	1.89371	2.14025				+	WT_KO	17	15	15	56.1	50.4	50.4	40.88	0	166.05	8542800000	102	1.57169	0.315229	3.41875	Q8R574	Q8R574	Phosphoribosyl pyrophosphate synthase-associated protein 2	Prpsap2
4.61193	4.91224	4.7862	5.1172	5.03697	5.1188				+	WT_KO	10	10	10	24.7	24.7	24.7	25.604	0	49.682	20937000000	64	1.6117	0.320865	3.51996	O08585	O08585	Clathrin light chain A	Clta
2.18585	1.91971	1.89495	2.28637	2.44766	2.23095				+	WT_KO	15	15	15	51.6	51.6	51.6	29.884	0	81.51	6693000000	68	1.32519	0.321492	2.83106	Q99LB2	Q99LB2	Dehydrogenase/reductase SDR family member 4	Dhrs4
-2.44942	-2.1035	-2.28818	-1.94405	-1.88484	-2.0459				+	WT_KO	12	12	12	22.1	22.1	22.1	64.514	0	23.209	701710000	25	1.36245	0.322102	2.91624	Q6PB93;Q6PB93-2;O08832	Q6PB93;Q6PB93-2	Polypeptide N-acetylgalactosaminyltransferase 2;Polypeptide N-acetylgalactosaminyltransferase 2 soluble form	Galnt2
4.6199	4.6961	4.53805	4.94905	4.77907	5.09601				+	WT_KO	13	13	13	83.6	83.6	83.6	12.405	0	73.747	21649000000	98	1.46639	0.323359	3.16051	P83870	P83870	PHD finger-like domain-containing protein 5A	Phf5a
4.62881	4.82383	4.62039	4.98828	4.89691	5.15912				+	WT_KO	51	51	45	65.4	65.4	61	76.775	0	323.31	93772000000	505	1.47736	0.323761	3.18689	Q3U0V1	Q3U0V1	Far upstream element-binding protein 2	Khsrp
2.58629	2.53708	2.41973	2.69975	2.98993	2.82544				+	WT_KO	7	7	7	56.6	56.6	56.6	10.916	0	21.618	4439400000	43	1.53368	0.324004	3.32421	Q9CQ75	Q9CQ75	NADH dehydrogenase [ubiquinone] 1 alpha subcomplex subunit 2	Ndufa2
-1.59353	-1.42122	-1.56092	-1.3	-1.1589	-1.14318				+	WT_KO	26	26	26	30.3	30.3	30.3	137.51	0	188.12	2639800000	100	1.95454	0.324528	4.46662	Q8BHZ4	Q8BHZ4	Zinc finger protein 592	Znf592
2.38423	2.48468	2.33018	2.67764	2.66485	2.83944				+	WT_KO	47	47	47	43.8	43.8	43.8	132.06	0	323.31	25611000000	295	1.97913	0.327614	4.54062	Q8CH18;Q8CH18-3;Q8CH18-2	Q8CH18;Q8CH18-3	Cell division cycle and apoptosis regulator protein 1	Ccar1
-1.6878	-1.75865	-1.70849	-1.51484	-1.38229	-1.26596				+	WT_KO	80	80	80	35.8	35.8	35.8	329.46	0	323.31	5281100000	163	1.93671	0.330617	4.41352	P48725;P48725-3;P48725-2	P48725;P48725-3;P48725-2	Pericentrin	Pcnt
4.01906	4.08317	3.89901	4.31392	4.25995	4.4271				+	WT_KO	12	12	12	73.4	73.4	73.4	24.603	0	217.94	19484000000	139	1.98576	0.33324	4.5607	P09671	P09671	Superoxide dismutase [Mn], mitochondrial	Sod2
1.95946	2.2964	2.21122	2.55664	2.41938	2.49105				+	WT_KO	7	7	7	38.6	38.6	38.6	22.787	0	96.287	1961600000	37	1.42761	0.333328	3.06819	P63139	P63139	Nuclear transcription factor Y subunit beta	Nfyb
6.92217	6.87848	6.91741	7.12064	7.23607	7.36672				+	WT_KO	10	10	10	83.1	83.1	83.1	9.1413	0	138.47	66572000000	210	2.00768	0.33512	4.62761	Q9CQR2	Q9CQR2	40S ribosomal protein S21	Rps21
0.85199	1.05052	0.981623	1.36757	1.24526	1.2783				+	WT_KO	34	34	33	30.8	30.8	29.5	111.27	0	159.66	7521400000	163	2.08989	0.335665	4.88516	Q6NZN0-5;Q6NZN0-3;Q6NZN0-4;Q6NZN0-2;Q6NZN0	Q6NZN0-5;Q6NZN0-3;Q6NZN0-4;Q6NZN0-2;Q6NZN0	RNA-binding protein 26	Rbm26
6.04529	5.92501	5.92929	6.4045	6.18441	6.32619				+	WT_KO	16	16	16	92.2	92.2	92.2	14.173	0	154.25	55626000000	172	1.96009	0.338505	4.48325	Q9D0T1	Q9D0T1	NHP2-like protein 1;NHP2-like protein 1, N-terminally processed	Nhp2l1
2.7554	2.74798	2.66019	2.96083	2.99498	3.22572				+	WT_KO	10	10	10	27.3	27.3	27.3	32.887	0	52.558	8051000000	71	1.72951	0.339323	3.82851	Q3UL36;Q3UL36-2	Q3UL36;Q3UL36-2	Arginine and glutamate-rich protein 1	Arglu1
1.17295	1.05513	0.982517	1.3861	1.34044	1.5077				+	WT_KO	33	29	29	56.5	52	52	100.56	0	245.37	10990000000	185	1.98938	0.341214	4.5717	P22682	P22682	E3 ubiquitin-protein ligase CBL	Cbl
-1.70823	-1.93395	-1.78985	-1.36826	-1.54604	-1.48853				+	WT_KO	7	7	7	31.2	31.2	31.2	48.627	0	52.129	699790000	23	1.81827	0.343067	4.07217	Q9D404	Q9D404	3-oxoacyl-[acyl-carrier-protein] synthase, mitochondrial	Oxsm
3.31848	3.17838	3.1002	3.62611	3.50409	3.51888				+	WT_KO	10	10	10	86.5	86.5	86.5	10.344	0	100.72	6170100000	52	2.03271	0.350671	4.70492	Q9WV98	Q9WV98	Mitochondrial import inner membrane translocase subunit Tim9	Timm9
-1.2614	-1.36002	-1.06805	-0.828291	-1.01978	-0.788544				+	WT_KO	7	7	7	62.9	62.9	62.9	21.977	0	56.112	664250000	30	1.46011	0.350953	3.14548	Q8K0Y7	Q8K0Y7	Protein PAXX	Paxx
3.80569	3.9693	3.64369	4.12414	4.17109	4.18018				+	WT_KO	22	22	22	84.7	84.7	84.7	34.463	0	315.85	21865000000	192	1.67552	0.352246	3.68508	Q61425	Q61425	Hydroxyacyl-coenzyme A dehydrogenase, mitochondrial	Hadh
5.12183	5.20444	5.08628	5.57902	5.58012	5.31448				+	WT_KO	8	8	8	74.8	74.8	74.8	13.779	0	164.93	27603000000	200	1.68929	0.353689	3.72134	P01887	P01887	Beta-2-microglobulin	B2m
-2.51015	-2.2397	-2.31218	-2.02534	-1.93679	-2.03526				+	WT_KO	21	21	21	22.5	22.5	22.5	121.8	0	81.77	1164400000	35	1.82615	0.354879	4.09428	B9EKI3	B9EKI3	TATA element modulatory factor	Tmf1
-0.213928	-0.305029	-0.245718	0.0592175	-0.04105	0.287704				+	WT_KO	46	46	46	42.9	42.9	42.9	133.47	0	248.89	5523000000	137	1.61857	0.356849	3.53751	Q8CIS0-2;Q8CIS0	Q8CIS0-2;Q8CIS0	Caspase recruitment domain-containing protein 11	Card11
1.06048	1.01147	1.08809	1.37306	1.45826	1.42078				+	WT_KO	9	9	9	26.9	26.9	26.9	43.876	0	83.61	2556400000	40	3.39973	0.364016	10.9271	A2RTL5	A2RTL5	Arginine/serine-rich coiled-coil protein 2	Rsrc2
3.79311	4.23995	3.99924	4.38996	4.3446	4.407				+	WT_KO	30	30	30	78.1	78.1	78.1	41.829	0	323.31	39583000000	303	1.32663	0.369754	2.83433	Q8BWT1	Q8BWT1	3-ketoacyl-CoA thiolase, mitochondrial	Acaa2
2.70062	2.89395	3.01494	3.30443	3.32889	3.1099				+	WT_KO	15	15	15	88.9	88.9	88.9	21.654	0	185.55	7390200000	96	1.52052	0.3779	3.29184	Q62393-3;Q62393-2;Q62393	Q62393-3;Q62393-2;Q62393	Tumor protein D52	Tpd52
3.17207	2.86109	3.04923	3.35951	3.2908	3.56793				+	WT_KO	13	13	13	59.4	59.4	59.4	24.715	0	87.95	12000000000	75	1.43225	0.378621	3.07917	Q8VE70	Q8VE70	Programmed cell death protein 10	Pdcd10
-0.689096	-0.611349	-0.555271	-0.288912	-0.158024	-0.270985				+	WT_KO	16	16	16	44.6	44.6	44.6	58.316	0	123.54	2123500000	57	2.5932	0.379265	6.72137	Q9JJL8	Q9JJL8	Serine--tRNA ligase, mitochondrial	Sars2
0.560049	0.19882	0.390251	0.735292	0.752703	0.809439				+	WT_KO	22	22	22	35.3	35.3	35.3	77.918	0	104.56	4742500000	85	1.63778	0.382771	3.58688	P23298;P16054	P23298	Protein kinase C eta type	Prkch
3.82199	3.65835	3.59679	4.12931	4.02422	4.07367				+	WT_KO	67	67	42	55.8	55.8	37.5	112.98	0	323.31	67418000000	409	2.18571	0.383355	5.19899	Q8VDN2;Q64436	Q8VDN2	Sodium/potassium-transporting ATPase subunit alpha-1	Atp1a1
-0.471439	-0.130573	-0.193005	0.0431576	0.225405	0.0889492				+	WT_KO	13	13	13	25.8	25.8	25.8	75.769	0	52	2525300000	65	1.50333	0.384176	3.24982	Q8K3W3	Q8K3W3	Protein CASC3	Casc3
5.33046	5.61772	5.23932	5.8388	5.79191	5.71583				+	WT_KO	18	18	18	79.4	79.4	79.4	15.572	0	150.43	38046000000	177	1.49621	0.386345	3.2325	Q3TGF2	Q3TGF2	Protein FAM107B	Fam107b
-2.36267	-2.24207	-2.37299	-1.94293	-1.85304	-2.01299				+	WT_KO	30	30	30	20.1	20.1	20.1	211.46	0	133.83	2007000000	52	2.47122	0.389587	6.23107	A6H8H2;A6H8H2-2	A6H8H2;A6H8H2-2	DENN domain-containing protein 4C	Dennd4c
-1.17212	-0.989782	-1.29055	-0.857838	-0.804066	-0.621265				+	WT_KO	10	10	10	42	42	42	36.471	0	33.863	865060000	20	1.58331	0.38976	3.44797	Q04841	Q04841	DNA-3-methyladenine glycosylase	Mpg
3.68178	3.61806	3.6743	4.02651	4.15771	3.95931				+	WT_KO	4	4	4	70.6	70.6	70.6	11.101	0	165.03	5724700000	64	2.49512	0.389797	6.32468	Q9CQX8	Q9CQX8	28S ribosomal protein S36, mitochondrial	Mrps36
0.113245	0.222179	0.228939	0.55616	0.41115	0.776487				+	WT_KO	16	16	16	56.2	56.2	56.2	43.353	0	231.98	2569000000	71	1.60016	0.393145	3.49057	Q91VL8	Q91VL8	Telomeric repeat-binding factor 2-interacting protein 1	Terf2ip
0.0977764	0.102182	0.0920315	0.607475	0.224808	0.645599				+	WT_KO	42	42	41	57.2	57.2	56.1	86.689	0	314.92	5694600000	129	1.37333	0.395297	2.94134	O88351	O88351	Inhibitor of nuclear factor kappa-B kinase subunit beta	Ikbkb
3.0652	3.04407	3.16125	3.69567	3.3476	3.42003				+	WT_KO	25	24	24	60.8	59.1	59.1	58.886	0	317.01	21257000000	170	1.62348	0.397598	3.55007	Q8C166	Q8C166	Copine-1	Cpne1
2.72963	2.37317	2.70912	3.09429	2.84475	3.06646				+	WT_KO	19	19	16	77.8	77.8	64.2	34.537	0	216.65	12483000000	159	1.33039	0.397859	2.84286	Q9ES74	Q9ES74	Serine/threonine-protein kinase Nek7	Nek7
1.7471	2.11481	2.02748	2.30607	2.43003	2.35764				+	WT_KO	18	18	18	61	61	61	49.223	0	323.31	8810700000	107	1.58134	0.401454	3.44301	Q810D6	Q810D6	Glutamate-rich WD repeat-containing protein 1	Grwd1
3.16172	3.34332	3.34622	3.60216	3.54412	3.91533				+	WT_KO	32	32	32	86.8	86.8	86.8	50.41	0	323.31	27536000000	231	1.43807	0.403449	3.09296	Q5FWK3	Q5FWK3	Rho GTPase-activating protein 1	Arhgap1
0.835791	0.950632	1.21074	1.40742	1.47671	1.32912				+	WT_KO	14	14	14	75.7	75.7	75.7	23.261	0	142.24	2720900000	59	1.56878	0.405362	3.41146	O09044;P60879	O09044	Synaptosomal-associated protein 23	Snap23
-1.2033	-1.44707	-1.09378	-0.914566	-0.926027	-0.68635				+	WT_KO	14	14	14	30.4	30.4	30.4	61.532	0	92.834	1391400000	25	1.44627	0.405738	3.11243	Q9QXN3-2;Q9QXN3	Q9QXN3-2;Q9QXN3	Activating signal cointegrator 1	Trip4
-1.07431	-1.02907	-0.976858	-0.582098	-0.762293	-0.509777				+	WT_KO	11	11	11	46.7	46.7	46.7	29.155	0	61.817	668240000	19	2.15502	0.408688	5.09681	Q9JKK1-2;Q9JKK1	Q9JKK1-2;Q9JKK1	Syntaxin-6	Stx6
2.51779	2.39451	2.43158	2.8199	2.76974	2.98473				+	WT_KO	8	8	8	56.6	56.6	56.6	24.945	0	97.287	4977500000	54	2.27492	0.410161	5.50524	Q8VEE0	Q8VEE0	Ribulose-phosphate 3-epimerase	Rpe
0.0241604	0.0926323	0.0187893	0.5254	0.346214	0.494867				+	WT_KO	17	17	17	62.5	62.5	62.5	48.031	0	88.246	2580300000	66	2.61483	0.4103	6.81171	Q8C5W3;Q8C5W3-2	Q8C5W3;Q8C5W3-2	Tubulin-specific chaperone cofactor E-like protein	Tbcel
1.51733	1.44337	1.48469	1.68665	1.96571	2.02932				+	WT_KO	7	7	7	48.4	48.4	48.4	21.137	0	69.951	1915400000	27	1.73282	0.412097	3.83741	Q9CPR1	Q9CPR1	RWD domain-containing protein 4	Rwdd4
2.93184	2.68547	2.63167	3.31779	3.15071	3.0169				+	WT_KO	26	26	3	73.4	73.4	12.2	40.148	0	230.15	14772000000	196	1.50204	0.412136	3.24668	P55264	P55264	Adenosine kinase	Adk
-0.496397	-0.74095	-0.585989	-0.0593987	-0.449642	-0.0725803				+	WT_KO	27	27	27	43	43	43	95.694	0	323.31	3385200000	93	1.32238	0.413905	2.82469	Q8VC03	Q8VC03	Echinoderm microtubule-associated protein-like 3	Eml3
1.81396	2.01983	1.82635	2.32104	2.18838	2.39736				+	WT_KO	22	22	22	74.2	74.2	74.2	38.114	0	227.81	7990400000	126	1.99774	0.415544	4.59718	Q91VM9;Q91VM9-2	Q91VM9;Q91VM9-2	Inorganic pyrophosphatase 2, mitochondrial	Ppa2
-2.17292	-2.24519	-2.07059	-1.76289	-1.8761	-1.57007				+	WT_KO	9	3	3	21.2	8.3	8.3	35.7	0.0053403	2.2816	434360000	3	1.84709	0.426543	4.15345	Q8VDS4	Q8VDS4	Regulation of nuclear pre-mRNA domain-containing protein 1A	Rprd1a
-1.83731	-1.78018	-1.80683	-1.47596	-1.42655	-1.24183				+	WT_KO	18	18	18	19.2	19.2	19.2	111.67	0	38.911	1175500000	50	2.36628	0.426659	5.8338	Q3U3I9	Q3U3I9	Zinc finger protein 865	Znf865
0.18244	0.412224	0.0579796	0.442116	0.782875	0.709106				+	WT_KO	10	10	10	48.3	48.3	48.3	39.109	0	51.501	2675300000	40	1.36172	0.427151	2.91457	Q99N95	Q99N95	39S ribosomal protein L3, mitochondrial	Mrpl3
1.97049	1.88942	1.69287	2.21262	2.31803	2.31396				+	WT_KO	31	31	31	64.9	64.9	64.9	46.839	0	307.4	11656000000	132	2.06934	0.430607	4.8198	Q9Z2I8;Q9Z2I8-2	Q9Z2I8;Q9Z2I8-2	Succinyl-CoA ligase [GDP-forming] subunit beta, mitochondrial	Suclg2
4.03416	4.26572	4.47907	4.58483	4.75311	4.73646				+	WT_KO	20	17	17	71	65	65	23.01	0	148.86	13143000000	137	1.44212	0.431815	3.10257	O54879	O54879	High mobility group protein B3	Hmgb3
0.832979	0.780947	1.19666	1.27806	1.29538	1.54239				+	WT_KO	26	26	26	65.2	65.2	65.2	70.793	0	228.6	7251600000	132	1.30528	0.435081	2.78602	Q60967;O88428	Q60967	Bifunctional 3-phosphoadenosine 5-phosphosulfate synthase 1;Sulfate adenylyltransferase;Adenylyl-sulfate kinase	Papss1
2.45359	2.63301	2.74041	3.25201	3.04064	2.84157				+	WT_KO	29	29	29	78.3	78.3	78.3	44.572	0	323.31	16849000000	169	1.40022	0.435734	3.00386	Q06180-2;Q06180	Q06180-2;Q06180	Tyrosine-protein phosphatase non-receptor type 2	Ptpn2
1.06128	1.04175	1.00037	1.587	1.16457	1.66129				+	WT_KO	8	8	8	66.3	66.3	66.3	21.597	0	134.94	2360100000	53	1.31277	0.436486	2.80293	Q80ZQ9	Q80ZQ9	Protein Simiate	Fam206a
0.105686	0.276947	0.090456	0.603086	0.571936	0.614693				+	WT_KO	6	6	6	38	38	38	17.675	0	30.288	1153200000	29	2.70025	0.438875	7.17881	Q99JH1	Q99JH1	Ribonuclease P protein subunit p25-like protein	Rpp25l
-1.70553	-2.08876	-1.70439	-1.2841	-1.55429	-1.33296				+	WT_KO	9	9	9	27.6	27.6	27.6	58.458	0	63.902	781940000	21	1.35536	0.442443	2.89995	Q8BFW4;Q8BFW4-2	Q8BFW4;Q8BFW4-2	Tripartite motif-containing protein 65	Trim65
2.9197	3.10913	3.04517	3.44823	3.3767	3.58151				+	WT_KO	58	58	58	44.9	44.9	44.9	123.79	0	323.31	38309000000	371	2.25258	0.444146	5.42725	Q8CGF7;Q8CGF7-2;Q8CGF7-3;Q3B807-3;Q3B807	Q8CGF7;Q8CGF7-2;Q8CGF7-3	Transcription elongation regulator 1	Tcerg1
2.38372	2.47696	2.67142	2.84131	3.04074	2.99447				+	WT_KO	9	9	9	68.8	68.8	68.8	16.665	0	68.061	4597700000	55	1.9013	0.448141	4.30944	Q8R3Q6	Q8R3Q6	Coiled-coil domain-containing protein 58	Ccdc58
-0.849422	-0.994568	-1.05917	-0.295704	-0.692307	-0.555937				+	WT_KO	17	17	17	39.5	39.5	39.5	75.313	0	131.73	1847200000	48	1.57882	0.45307	3.43667	Q9Z2C4	Q9Z2C4	Myotubularin-related protein 1	Mtmr1
5.30883	5.20869	5.06111	5.53973	5.69154	5.70668				+	WT_KO	8	8	8	98.8	98.8	98.8	9.7251	0	53.302	17023000000	74	2.14389	0.453104	5.06014	P62307	P62307	Small nuclear ribonucleoprotein F	Snrpf
0.721624	0.749249	0.756435	1.14771	1.16993	1.27123				+	WT_KO	7	7	7	60.2	60.2	60.2	25.652	0	61.442	1159700000	38	3.48615	0.453854	11.4995	P58334	P58334	Krueppel-like factor 16	Klf16
3.83357	4.24974	4.16146	4.62238	4.65923	4.33182				+	WT_KO	39	29	29	90.9	73.8	73.8	39.394	0	323.31	45122000000	304	1.30678	0.456214	2.7894	P05063	P05063	Fructose-bisphosphate aldolase C	Aldoc
2.0801	2.43105	2.27323	2.93844	2.54521	2.68251				+	WT_KO	16	16	16	42.2	42.2	42.2	50.545	0	236.62	11101000000	94	1.39849	0.460597	2.9998	Q8K2F8	Q8K2F8	Protein LSM14 homolog A	Lsm14a
-4.31829	-4.7573	-4.33083	-3.86132	-4.07577	-4.08039				+	WT_KO	54	3	3	84.1	5.6	5.6	78.01	0	34.894	259720000	13	1.34182	0.462978	2.86893	Q8K1M6-3;Q8K1M6-5	Q8K1M6-3	Dynamin-1-like protein	Dnm1l
-3.27236	-2.94589	-3.00689	-2.73653	-2.73836	-2.34124				+	WT_KO	11	11	11	14.5	14.5	14.5	110.22	0	25.649	701470000	32	1.32604	0.469671	2.83299	Q8R307	Q8R307	Vacuolar protein sorting-associated protein 18 homolog	Vps18
0.709248	0.495291	0.600008	0.940651	1.26311	1.03787				+	WT_KO	4	4	4	15.2	15.2	15.2	39.998	0	34.713	2325800000	18	1.86753	0.479026	4.2118	P15379-2;P15379-3;P15379-6;P15379-11;P15379-5;P15379-10;P15379-9;P15379-4;P15379-8;P15379-7;P15379;P15379-12;P15379-13	P15379-2;P15379-3;P15379-6;P15379-11;P15379-5;P15379-10;P15379-9;P15379-4;P15379-8;P15379-7;P15379;P15379-12;P15379-13	CD44 antigen	Cd44
1.1977	1.67489	1.56208	2.05789	1.92303	1.91247				+	WT_KO	14	13	13	60.1	54.2	54.2	35.406	0	77.763	6171300000	60	1.48751	0.486238	3.21139	Q91V61;Q91V61-2	Q91V61;Q91V61-2	Sideroflexin-3	Sfxn3
-0.0883789	-0.190046	-0.0756454	0.612156	0.337957	0.165718				+	WT_KO	8	8	8	31.9	31.9	31.9	32.183	0	34.287	1850900000	37	1.65485	0.489967	3.63108	Q9R0Q4	Q9R0Q4	Mortality factor 4-like protein 2	Morf4l2
3.26163	2.924	3.11856	3.5527	3.71267	3.52057				+	WT_KO	12	12	12	87.9	87.9	87.9	13.996	0	76.886	9170800000	95	1.90322	0.493916	4.31504	Q9DAK9	Q9DAK9	14 kDa phosphohistidine phosphatase	Phpt1
0.51959	0.0767803	0.300131	0.70112	0.729954	0.969452				+	WT_KO	6	6	6	51.8	51.8	51.8	23.277	0	69.341	1318700000	27	1.50968	0.501342	3.2653	Q8BFQ8	Q8BFQ8	Parkinson disease 7 domain-containing protein 1	Pddc1
3.3647	3.45273	2.9357	3.8195	3.59221	3.8531				+	WT_KO	11	11	11	71.7	71.7	71.7	12.648	0	99.153	6791100000	92	1.31467	0.503893	2.80722	Q99LY9	Q99LY9	NADH dehydrogenase [ubiquinone] iron-sulfur protein 5;NADH dehydrogenase [ubiquinone] iron-sulfur protein 5, N-terminally processed	Ndufs5
3.13351	3.15511	3.24304	3.60417	3.75062	3.69564				+	WT_KO	37	37	37	84.6	84.6	84.6	56.141	0	323.31	29920000000	263	3.13339	0.506256	9.32701	Q9CPY7;Q9CPY7-2	Q9CPY7;Q9CPY7-2	Cytosol aminopeptidase	Lap3
-0.208435	0.170048	-0.184193	0.563431	0.43889	0.296185				+	WT_KO	3	3	3	30.2	30.2	30.2	14.251	0	16.987	561440000	16	1.60593	0.507029	3.50524	Q9CWY4	Q9CWY4	Gem-associated protein 7	Gemin7
4.76255	4.99	4.93415	5.43978	5.35789	5.42516				+	WT_KO	16	16	16	42	42	42	43.086	0	155.98	35064000000	167	2.66402	0.512046	7.02104	Q9JII5-2;Q9JII5	Q9JII5-2;Q9JII5	DAZ-associated protein 1	Dazap1
4.14209	3.82602	3.71934	4.32882	4.4498	4.44847				+	WT_KO	7	7	7	83.2	83.2	83.2	13.373	0	64.153	5354000000	57	1.73949	0.513212	3.85541	Q8R404	Q8R404	Protein QIL1	Qil1
3.45932	3.1684	3.1389	3.86892	3.47017	3.98627				+	WT_KO	20	18	18	49.5	46.2	46.2	33.558	0	155.31	17184000000	144	1.30406	0.519583	2.78327	Q9Z130	Q9Z130	Heterogeneous nuclear ribonucleoprotein D-like	Hnrnpdl
-0.113541	-0.439896	-0.369883	0.359528	0.362793	-0.0804138				+	WT_KO	6	6	6	29	29	29	30.153	0	247.86	1270700000	31	1.37248	0.521742	2.93939	P47741	P47741	Tumor necrosis factor receptor superfamily member 4	Tnfrsf4
3.50725	3.86384	4.06417	4.27039	4.30918	4.44226				+	WT_KO	9	9	9	90.7	90.7	90.7	11.871	0	173.89	9976800000	66	1.43814	0.528856	3.09313	Q9QUH0	Q9QUH0	Glutaredoxin-1	Glrx
-0.726101	-0.581577	-0.735445	0.0283012	-0.28607	-0.195972				+	WT_KO	17	17	17	24.9	24.9	24.9	87.436	0	66.047	2972800000	66	2.12624	0.529794	5.00242	P28843	P28843	Dipeptidyl peptidase 4;Dipeptidyl peptidase 4 membrane form;Dipeptidyl peptidase 4 soluble form	Dpp4
0.603765	0.687031	0.438967	1.28968	0.84499	1.19282				+	WT_KO	21	21	18	57.1	57.1	53.5	48.994	0	110.15	4282300000	65	1.59247	0.532575	3.47108	Q8BFP9;O70571	Q8BFP9	[Pyruvate dehydrogenase (acetyl-transferring)] kinase isozyme 1, mitochondrial	Pdk1
NaN	-4.40755	-4.09625	-3.61521	-3.64309	-3.88416				+	WT_KO	1	1	1	4.6	4.6	4.6	29.266	0.0084059	1.8978	56908000	1	1.35927	0.537747	3.36025	P58466	P58466	Carboxy-terminal domain RNA polymerase II polypeptide A small phosphatase 1	Ctdsp1
-1.28655	-1.54591	-1.19173	-0.802763	-0.985765	-0.617905				+	WT_KO	40	5	5	66.2	15.1	15.1	42.3	0	132.08	1183300000	22	1.64148	0.539253	3.59642	Q9WV02;Q9WV02-2	Q9WV02;Q9WV02-2	RNA-binding motif protein, X chromosome;RNA-binding motif protein, X chromosome, N-terminally processed	Rbmx
-0.227795	-0.268543	-0.303989	0.430235	0.186537	0.204124				+	WT_KO	18	18	18	52.9	52.9	52.9	49.795	0	79.225	1994000000	58	2.57134	0.540408	6.63116	Q99PL6;Q99PL6-2	Q99PL6;Q99PL6-2	UBX domain-containing protein 6	Ubxn6
-0.686298	-0.324554	-0.400915	-0.0809135	0.276924	0.019659				+	WT_KO	5	5	5	30.4	30.4	30.4	29.144	0	35.907	951100000	22	1.6199	0.542479	3.54092	Q9D7I5;Q9D7I5-2	Q9D7I5;Q9D7I5-2	Phospholysine phosphohistidine inorganic pyrophosphate phosphatase	Lhpp
5.11032	4.92529	5.14457	5.36928	5.68882	5.75203				+	WT_KO	7	7	7	30.5	30.5	30.5	12.215	0	13.47	12053000000	31	1.7837	0.543313	3.97606	P47964	P47964	60S ribosomal protein L36	Rpl36
-0.1343	0.0544128	-0.117584	0.411768	0.805111	0.219416				+	WT_KO	3	3	3	45.8	45.8	45.8	10.152	0	121.91	231770000	12	1.39096	0.544589	2.98226	P18608	P18608	Non-histone chromosomal protein HMG-14	Hmgn1
-5.82154	-5.98956	NaN	-5.38037	-5.49833	-5.20349				+	WT_KO	1	1	1	2.1	2.1	2.1	84.818	0.0012567	3.1432	62825000	1	1.63196	0.544821	4.28637	Q8R1F1	Q8R1F1	Niban-like protein 1	Fam129b
-1.76462	-1.50827	-1.90341	-0.881456	-1.2504	-1.39467				+	WT_KO	9	9	9	26.5	26.5	26.5	53.575	0	70.04	805760000	27	1.34176	0.549929	2.86879	Q9Z2D6-2;Q9Z2D6	Q9Z2D6-2;Q9Z2D6	Methyl-CpG-binding protein 2	Mecp2
3.74032	4.2117	4.0319	4.51311	4.54064	4.60161				+	WT_KO	17	17	17	42.7	42.7	42.7	44.953	0	256.86	34363000000	196	1.78692	0.557144	3.98495	P18242	P18242	Cathepsin D	Ctsd
2.44589	2.18637	2.23625	2.90394	2.72294	2.91614				+	WT_KO	6	6	6	37.7	37.7	37.7	17.207	0	38.419	3553900000	32	2.27923	0.558172	5.52041	Q505B7-2;Q505B7	Q505B7-2;Q505B7	Protein archease	Zbtb8os
-0.489906	-0.441408	-0.391352	0.101803	0.272236	-0.016428				+	WT_KO	11	11	11	36	36	36	33.794	0	59.297	1514200000	38	2.49648	0.560092	6.33001	Q8VDG5;Q8VDG5-2	Q8VDG5;Q8VDG5-2	Phosphopantothenate--cysteine ligase	Ppcs
0.985657	0.916986	0.72279	1.19275	1.51823	1.60412				+	WT_KO	6	6	6	49.7	49.7	49.7	17.32	0	20.615	2455800000	34	1.72131	0.56322	3.8065	Q9D0S9	Q9D0S9	Histidine triad nucleotide-binding protein 2, mitochondrial	Hint2
0.00763321	0.554422	0.346445	1.01696	0.750889	0.831282				+	WT_KO	26	25	24	63.4	60.6	60.6	56.005	0	142.25	4300900000	81	1.47046	0.563545	3.17029	Q91W40	Q91W40	Kinesin light chain 3	Klc3
2.29756	2.01921	2.20317	2.9047	2.62722	2.67964				+	WT_KO	15	15	15	86	86	86	21.523	0	63.581	6579700000	78	2.05633	0.563871	4.77875	Q99JT9	Q99JT9	1,2-dihydroxy-3-keto-5-methylthiopentene dioxygenase	Adi1
2.08633	2.04463	1.81242	2.28222	2.55777	2.79797				+	WT_KO	9	9	9	48.7	48.7	48.7	17.319	0	58.378	4326700000	57	1.52014	0.564861	3.2909	Q9CYR0	Q9CYR0	Single-stranded DNA-binding protein, mitochondrial	Ssbp1
1.00117	1.30297	0.722507	1.4484	1.70804	1.56901				+	WT_KO	15	15	15	60.7	60.7	60.7	33.541	0	51.881	4411000000	67	1.43419	0.56627	3.08376	Q9CPR5;Q9CPR5-2	Q9CPR5;Q9CPR5-2	39S ribosomal protein L15, mitochondrial	Mrpl15
0.942451	0.849461	0.779034	1.50113	1.44015	1.33479				+	WT_KO	7	6	6	20.5	18.6	18.6	47.66	0	56.17	1981000000	36	2.95498	0.568371	8.38005	Q91VZ6	Q91VZ6	Stromal membrane-associated protein 1	Smap1
0.863424	0.917919	0.463701	1.29149	1.24445	1.44209				+	WT_KO	6	6	6	60.7	60.7	60.7	14.255	0	52.308	1648800000	28	1.69046	0.577664	3.72442	P52760	P52760	Ribonuclease UK114	Hrsp12
2.21733	2.37383	2.38236	2.89639	2.99651	2.81925				+	WT_KO	2	2	2	10.7	10.7	10.7	16.6	0	38.292	6079200000	17	2.8378	0.579541	7.80672	P05977-2;P05977;P09542	P05977-2;P05977;P09542	Myosin light chain 1/3, skeletal muscle isoform;Myosin light chain 3	Myl1;Myl3
2.77574	2.77916	2.70055	3.16266	3.37056	3.46155				+	WT_KO	5	5	5	55.6	55.6	55.6	13.553	0	44.067	5738200000	51	2.48757	0.579773	6.29498	O88653	O88653	Ragulator complex protein LAMTOR3	Lamtor3
-2.23076	-1.83351	-2.47429	-1.66559	-1.57389	-1.55543				+	WT_KO	15	9	2	25.4	17.9	4.6	79.633	0	23.49	889650000	14	1.42491	0.581216	3.06183	O55047-2	O55047-2	Serine/threonine-protein kinase tousled-like 2	Tlk2
-1.39921	-1.27847	-1.90858	-0.902285	-1.08006	-0.857939				+	WT_KO	7	5	5	8.6	7.4	7.4	81.905	0	15.752	510790000	25	1.33073	0.581994	2.84364	Q62445	Q62445	Transcription factor Sp4	Sp4
-4.40018	-4.26282	-3.91268	-3.67243	-3.48473	-3.6657				+	WT_KO	17	16	16	14.8	14.2	14.2	196.08	0	61.404	539260000	20	1.68386	0.584272	3.70701	Q61818-2;Q61818	Q61818-2;Q61818	Retinoic acid-induced protein 1	Rai1
-0.374147	-0.712894	-0.451488	0.0342808	-0.17083	0.353704				+	WT_KO	4	4	4	18.8	18.8	18.8	25.243	0	6.6897	945720000	10	1.47594	0.585229	3.18348	P31041	P31041	T-cell-specific surface glycoprotein CD28	Cd28
2.64025	2.55232	2.99358	3.4395	3.03968	3.479				+	WT_KO	13	13	13	47.1	47.1	47.1	27.383	0	144.17	11334000000	99	1.41361	0.590679	3.03522	P18181	P18181	CD48 antigen	Cd48
1.42159	1.79175	1.19853	2.24354	1.89922	2.06735				+	WT_KO	15	15	15	61.3	61.3	61.3	37.704	0	183.52	5454600000	79	1.40041	0.599415	3.00429	Q6PIU9	Q6PIU9	Uncharacterized protein FLJ45252 homolog
4.87491	5.17666	5.13485	5.80585	5.41576	5.76877				+	WT_KO	24	24	24	81.8	81.8	81.8	36.713	0	323.31	73408000000	299	1.7384	0.60132	3.85248	P19973;P19973-2	P19973;P19973-2	Lymphocyte-specific protein 1	Lsp1
1.4083	1.59662	1.34612	2.17422	1.93239	2.05003				+	WT_KO	21	21	21	57.7	57.7	57.7	46.481	0	169.14	6694500000	104	2.3736	0.60187	5.86082	P45952	P45952	Medium-chain specific acyl-CoA dehydrogenase, mitochondrial	Acadm
-0.839819	-0.596949	-0.866272	0.0623722	-0.328594	-0.214628				+	WT_KO	8	8	8	42.6	42.6	42.6	26.273	0	51.862	939050000	22	1.86667	0.607396	4.20933	Q9D273;Q9D273-2	Q9D273;Q9D273-2	Cob(I)yrinic acid a,c-diamide adenosyltransferase, mitochondrial	Mmab
3.07292	3.08613	2.81578	3.51693	3.57892	3.72803				+	WT_KO	30	30	30	83.6	83.6	83.6	51.577	0	323.31	21642000000	194	2.33125	0.61635	5.70598	Q64287;Q64287-2	Q64287;Q64287-2	Interferon regulatory factor 4	Irf4
-1.80745	-1.70321	-1.96661	-1.24752	-0.825562	-1.54387				+	WT_KO	12	12	12	31.5	31.5	31.5	56.41	0	41.746	924450000	29	1.3083	0.620109	2.79282	Q8VDM1	Q8VDM1	Zinc finger CCCH-type with G patch domain-containing protein	Zgpat
-4.27443	-4.52689	-4.7604	-3.82502	-3.95581	NaN				+	WT_KO	3	3	3	2.8	2.8	2.8	96.944	0.0073951	2.0199	184880000	6	1.35886	0.630153	3.35898	Q60625	Q60625	Intercellular adhesion molecule 5	Icam5
2.59837	2.13499	2.27806	2.73306	3.00283	3.19092				+	WT_KO	25	12	12	63.7	41.9	41.9	49.279	0	319.79	10848000000	114	1.54229	0.638467	3.3455	P70333	P70333	Heterogeneous nuclear ribonucleoprotein H2	Hnrnph2
-2.37916	-2.36564	-2.15919	-1.63175	-1.81369	-1.50918				+	WT_KO	6	1	1	83.2	16.1	16.1	14.054	0.0011072	3.3828	151600000	2	2.33597	0.64979	5.72306	Q9DCT6-3;Q9DCT6-4	Q9DCT6-3;Q9DCT6-4	Chromatin complexes subunit BAP18	Bap18
-2.39237	-1.96086	-1.9387	-1.44691	-1.61881	-1.26929				+	WT_KO	2	2	2	16.3	16.3	16.3	10.522	0	6.4347	116140000	1	1.66104	0.652304	3.64721	Q499E6-3;Q499E6-2;Q499E6	Q499E6-3;Q499E6-2;Q499E6	Uncharacterized protein C1orf109 homolog
0.0533123	0.0779247	0.178295	0.773191	0.618187	0.888971				+	WT_KO	11	11	11	53	53	53	25.356	0	92.935	1073400000	32	2.77813	0.656939	7.52856	Q8BG17	Q8BG17	Nucleolar protein 12	Nol12
-1.8815	-1.92014	-1.74769	-1.16829	-1.22455	-1.17606				+	WT_KO	37	34	34	23.8	22	22	237.79	0	216.71	2467400000	75	3.55469	0.660147	11.9737	E9Q4N7	E9Q4N7		Arid1b
-4.77104	-4.94045	-4.43255	-4.19298	-4.12134	-3.80755				+	WT_KO	9	9	9	6.7	6.7	6.7	211.94	0	23.92	404470000	27	1.61874	0.674057	3.53794	Q5ND34;Q5ND34-3;Q5ND34-2	Q5ND34;Q5ND34-3;Q5ND34-2	WD repeat-containing protein 81	Wdr81
-1.90519	-2.01727	-1.99953	-1.42531	-1.29129	-1.158				+	WT_KO	2	2	2	18.1	18.1	18.1	18.642	0	9.8209	258370000	9	2.89107	0.682461	8.06282	Q149G0	Q149G0	UPF0561 protein C2orf68 homolog
2.24212	1.69026	1.80126	2.67048	2.35104	2.78209				+	WT_KO	9	7	7	38.1	33.2	33.2	22.43	0	99.361	3886400000	56	1.50323	0.689992	3.24958	Q9JMG7;Q9JMG7-2	Q9JMG7;Q9JMG7-2	Hepatoma-derived growth factor-related protein 3	Hdgfrp3
4.2142	4.50611	3.73005	4.87927	4.66907	5.01056				+	WT_KO	4	4	4	23.8	23.8	23.8	11.43	0	22.605	6865300000	55	1.33057	0.702849	2.84328	Q9D0J8	Q9D0J8	Parathymosin	Ptms
-2.26665	-2.12347	-2.23669	-1.53342	-1.59648	-1.35948				+	WT_KO	7	7	7	32.5	32.5	32.5	40.477	0	26.289	386830000	16	2.99085	0.712478	8.56305	Q8BIF9	Q8BIF9	Zinc finger protein 787	Znf787
-0.542286	-0.412933	-0.285589	0.179731	0.389406	0.347479				+	WT_KO	10	10	10	54.5	54.5	54.5	25.617	0	101.66	1444100000	34	2.73695	0.719142	7.34178	Q921H9	Q921H9	Cytochrome c oxidase assembly factor 7	Coa7
0.237055	-0.247	0.563026	0.892897	1.07727	0.764854				+	WT_KO	11	11	11	79.8	79.8	79.8	21.918	0	67.196	1935500000	32	1.34846	0.727313	2.88411	Q64520	Q64520	Guanylate kinase	Guk1
-1.07121	-0.649597	-0.697315	0.0905457	-0.15744	-0.168947				+	WT_KO	10	10	10	27.2	27.2	27.2	48.58	0	57.474	1764100000	42	2.00088	0.727428	4.60679	Q8K1J5	Q8K1J5	Protein SDE2 homolog	Sde2
-1.15037	-1.21258	-1.36249	-0.722574	-0.267788	-0.515978				+	WT_KO	15	15	15	35.8	35.8	35.8	68.388	0	151.17	1551200000	44	2.14829	0.739698	5.07464	Q9Z1M0	Q9Z1M0	P2X purinoceptor 7	P2rx7
-0.382837	0.236835	-0.528416	0.670792	0.464592	0.410782				+	WT_KO	26	26	26	55.6	55.6	55.6	47.972	0	129.47	2568900000	52	1.39388	0.740194	2.98905	O88522	O88522	NF-kappa-B essential modulator	Ikbkg
-3.25905	-2.58494	-2.57257	-1.90044	-2.14524	-2.09458				+	WT_KO	6	6	6	10.4	10.4	10.4	55.357	0	10.398	335070000	15	1.47372	0.758769	3.17812	Q62377;Q64707	Q62377;Q64707	U2 small nuclear ribonucleoprotein auxiliary factor 35 kDa subunit-related protein 2;U2 small nuclear ribonucleoprotein auxiliary factor 35 kDa subunit-related protein 1	Zrsr2;Zrsr1
-3.96364	-4.45027	-4.12276	-3.49174	-3.59319	-3.17089				+	WT_KO	3	3	3	1.4	1.4	1.4	272.53	0.002317	2.6835	794770000	8	1.78063	0.760283	3.9676	P11276	P11276	Fibronectin;Anastellin	Fn1
-4.1332	-4.30771	-3.74791	-3.68254	-2.97407	-3.23375				+	WT_KO	17	17	17	12	12	12	213.42	0	37.205	909020000	32	1.35202	0.766156	2.89228	Q8CC88;Q8CC88-2;Q8CC88-3	Q8CC88;Q8CC88-2	von Willebrand factor A domain-containing protein 8	Vwa8
2.05887	2.33098	1.46225	2.8175	2.50672	2.87747				+	WT_KO	26	26	26	54.4	54.4	54.4	55.028	0	222.64	12928000000	112	1.30533	0.783194	2.78614	Q11136	Q11136	Xaa-Pro dipeptidase	Pepd
-1.59721	-0.909512	-1.35785	-0.521736	-0.716898	-0.27529				+	WT_KO	7	7	7	20.2	20.2	20.2	38.954	0	27.35	808650000	31	1.51708	0.783547	3.28341	Q69ZC8	Q69ZC8	GPALPP motifs-containing protein 1	Gpalpp1
-4.0909	-4.43078	-4.4046	-3.72033	-3.57094	-3.22154				+	WT_KO	3	3	3	3.7	3.7	3.7	123.32	0	7.484	278550000	5	1.9247	0.804491	4.37802	Q69ZB8-2;Q69ZB8	Q69ZB8-2;Q69ZB8	Zinc finger CCHC domain-containing protein 2	Zcchc2
-3.5915	-2.6441	-3.38243	-2.42251	-2.41404	-2.36328				+	WT_KO	8	8	8	13.4	13.4	13.4	94.219	0	55.114	521320000	14	1.31115	0.806068	2.79925	Q3U3W5;Q3U3W5-2	Q3U3W5;Q3U3W5-2	Putative protein arginine N-methyltransferase 9	Prmt9
-0.537136	-1.09458	-1.07067	-0.101746	-0.114786	-0.0459633				+	WT_KO	12	12	12	45.2	45.2	45.2	47.624	0	101.38	1529300000	36	1.94557	0.813296	4.43987	Q8BP40;Q8BP40-2	Q8BP40	Lysophosphatidic acid phosphatase type 6	Acp6
0.397789	0.524967	0.266756	1.13668	1.00035	1.54117				+	WT_KO	5	5	5	39.8	39.8	39.8	13.608	0	25.864	887490000	18	2.01257	0.829563	4.64265	Q9CQA6;Q6U7H8-4;Q6U7H8-3;Q6U7H8	Q9CQA6	Coiled-coil-helix-coiled-coil-helix domain-containing protein 1	Chchd1
-3.19938	-3.69751	-3.7625	-2.77752	-3	-2.32351				+	WT_KO	3	3	3	17.1	17.1	17.1	37.291	0	19.371	189210000	6	1.48054	0.852789	3.19456	Q8BHK6-2;Q8BHK6;Q8BHK6-4;Q8BHK6-3	Q8BHK6-2;Q8BHK6;Q8BHK6-4;Q8BHK6-3	SLAM family member 7	Slamf7
-1.55435	-1.61482	-1.59446	-0.681528	-1.08992	-0.40081				+	WT_KO	25	25	25	25.4	25.4	25.4	160.96	0	78.172	3102400000	53	1.89829	0.863791	4.30068	A2ABV5;A2ABV5-2;A2ABV5-3;A2ABV5-4	A2ABV5	Mediator of RNA polymerase II transcription subunit 14	Med14
-4.45217	-3.4735	-4.15986	-3.12094	-3.23477	-3.09432				+	WT_KO	2	2	2	10.5	10.5	10.5	31.636	0	13.582	84315000	15	1.39682	0.878499	2.99592	Q9D5K4-4;Q9D5K4-3;Q9D5K4-2;Q9D5K4;Q9D5K4-5	Q9D5K4-4;Q9D5K4-3;Q9D5K4-2;Q9D5K4;Q9D5K4-5	S100P-binding protein	S100pbp
-1.82812	-1.82552	-1.38212	-0.504696	-0.860167	-0.977112				+	WT_KO	4	4	4	24.8	24.8	24.8	35.041	0	40.242	478840000	14	1.92317	0.897926	4.37352	Q7TPE5	Q7TPE5	Probable RNA polymerase II nuclear localization protein SLC7A6OS	Slc7a6os
-0.717392	-0.74395	-1.11121	0.22242	-0.0804424	0.0333481				+	WT_KO	5	5	5	34.9	34.9	34.9	12.459	0.00016807	5.8324	388120000	11	2.38918	0.915959	5.91866	Q9D2R8	Q9D2R8	28S ribosomal protein S33, mitochondrial	Mrps33
-2.45476	-2.64433	-2.51312	-1.46048	-1.76447	-1.57774				+	WT_KO	3	3	3	23.4	23.4	23.4	19.209	0	15.446	218950000	6	3.06233	0.936511	8.93864	P62325	P62325	Protein BTG1	Btg1
-1.06337	-0.521677	-0.707685	0.349306	0.00165558	0.223518				+	WT_KO	2	2	2	6.4	6.4	6.4	63.039	0.0014113	3.0855	2748500000	22	2.14591	0.955737	5.0668	Q9D478-3;Q9D478-2;Q9D478	Q9D478-3;Q9D478-2;Q9D478	Outer dense fiber protein 2-like	Odf2l
-1.84315	-1.31076	-2.36688	-0.890926	-1.01059	-0.693163				+	WT_KO	3	3	3	7.9	7.9	7.9	75.686	0.0059343	2.2196	1337500000	7	1.42466	0.975367	3.06124	Q80TI1-2;Q80TI1	Q80TI1-2;Q80TI1	Pleckstrin homology domain-containing family H member 1	Plekhh1
1.61205	1.62014	1.47404	2.53041	2.3548	2.7607				+	WT_KO	22	22	22	65.2	65.2	65.2	60.545	0	310.53	9373700000	131	2.82199	0.979893	7.73216	Q62523	Q62523	Zyxin	Zyx
-2.30654	-3.11006	-2.80647	-1.82329	-1.51704	-1.94085				+	WT_KO	3	3	3	15.6	15.6	15.6	37.547	0	64.791	266200000	9	1.67534	0.980628	3.68461	P06797	P06797	Cathepsin L1;Cathepsin L1 heavy chain;Cathepsin L1 light chain	Ctsl
NaN	0.318878	0.362186	1.37596	1.34546	1.30865	+			+	WT_KO	3	1	1	3.8	2.3	2.3	75.08	1	-2	4062500000	4	4.2363	1.00282	33.5836	Q60707	Q60707	T-box transcription factor TBX2	Tbx2
-2.55749	-2.19738	-2.64083	-1.51877	-1.19015	-1.6205				+	WT_KO	16	16	16	29.5	29.5	29.5	86.738	0	131.59	1016500000	47	2.25452	1.0221	5.43396	O54890	O54890	Integrin beta-3	Itgb3
-0.519878	0.20262	-0.247818	0.511751	1.36635	0.636068				+	WT_KO	3	3	3	32.4	32.4	32.4	7.8648	0	9.2843	397560000	8	1.4075	1.02642	3.02089	Q9CQN3	Q9CQN3	Mitochondrial import receptor subunit TOM6 homolog	Tomm6
-2.55474	-1.84191	-1.43034	-1.01847	-0.976141	-0.667427				+	WT_KO	3	3	3	19	19	19	18.151	0.00016551	5.1413	270620000	7	1.41734	1.05498	3.04399	Q4V9W2;Q4V9W2-2	Q4V9W2;Q4V9W2-2	Protein SREK1IP1	Srek1ip1
-5.54212	-6.07458	-5.3821	NaN	-4.5935	-4.61991				+	WT_KO	3	1	1	15	8.3	8.3	33.832	0.00016534	5.0786	32572000	2	1.52935	1.05956	3.91841	P70255-7;P70255-6;P70255-5;P70255-4;P70255-3;P70255	P70255-7;P70255-6;P70255-5;P70255-4;P70255-3;P70255	Nuclear factor 1 C-type	Nfic
-2.25305	-2.28258	-2.71322	-1.01575	-1.37415	-1.60844				+	WT_KO	20	20	20	25.1	25.1	25.1	125.84	0	97.486	1664600000	36	2.05031	1.0835	4.75985	Q9QWY8-4;Q9QWY8-3;Q9QWY8;Q9QWY8-2;Q7SIG6-2;Q7SIG6	Q9QWY8-4;Q9QWY8-3;Q9QWY8;Q9QWY8-2	Arf-GAP with SH3 domain, ANK repeat and PH domain-containing protein 1	Asap1
-2.55856	-2.7639	-2.64054	-1.4529	-1.50952	-1.72136				+	WT_KO	31	2	2	93	4.5	4.5	27.854	0.00032744	4.73	338070000	7	3.38052	1.09307	10.8035	Q9CQV8-2	Q9CQV8-2	14-3-3 protein beta/alpha;14-3-3 protein beta/alpha, N-terminally processed	Ywhab
0.581291	1.32449	0.6387	1.921	2.44328	1.6271				+	WT_KO	6	6	6	27.8	27.8	27.8	20.861	0	13.816	1435800000	20	1.56563	1.14897	3.40358	P10922	P10922	Histone H1.0;Histone H1.0, N-terminally processed	H1f0
-3.25509	-3.21975	-3.41824	-2.34548	-2.13252	-1.95846				+	WT_KO	6	6	6	27.2	27.2	27.2	32.698	0	50.784	268860000	12	3.08032	1.15221	9.03552	Q9R0B7	Q9R0B7	Zinc finger protein 346	Znf346
-4.6209	-3.96443	-3.80941	-2.87201	-2.98397	-3.02516				+	WT_KO	2	2	2	6.4	6.4	6.4	42.248	0.0011053	3.3553	133570000	3	2.00884	1.1712	4.6312	Q8BJU9	Q8BJU9	Peptide chain release factor 1-like, mitochondrial	Mtrf1l
-5.13489	-5.39943	-5.27228	-4.34278	-4.39354	-3.53656				+	WT_KO	3	3	3	0.9	0.9	0.9	282.96	0.0084008	1.8863	510170000	6	1.82508	1.17791	4.09128	Q5DU37;Q5DU37-2;Q5DU37-3	Q5DU37;Q5DU37-2	Zinc finger FYVE domain-containing protein 26	Zfyve26
-2.05746	-1.21077	-0.896338	-0.355669	-0.11507	-0.124556				+	WT_KO	2	2	2	6	6	6	41.709	0.0062225	2.1513	1270100000	11	1.54264	1.18976	3.34635	Q3UXZ6	Q3UXZ6	Protein FAM81A	Fam81a
-2.68065	-2.82341	-3.37855	-1.77298	-1.95927	-1.47724				+	WT_KO	10	10	10	17.1	17.1	17.1	72.263	0	26.657	793620000	23	2.06374	1.22438	4.80208	Q8CB44	Q8CB44	GRAM domain-containing protein 4	Gramd4
-2.70546	-1.99203	-2.01527	-1.12674	-1.06341	-0.798758				+	WT_KO	9	9	9	23.3	23.3	23.3	63.864	0	44.913	887510000	17	2.08638	1.24129	4.87393	Q61503	Q61503	5-nucleotidase	Nt5e
-4.99811	NaN	-4.52419	-3.23802	-3.78461	-3.45148				+	WT_KO	4	4	4	12.9	12.9	12.9	65.361	0	9.5863	131300000	4	1.73651	1.26978	4.68834	G5E8F4	G5E8F4		Fpgt
-4.05468	-3.81535	-4.31399	-3.29501	-2.57249	-2.40455				+	WT_KO	3	3	3	12.3	12.3	12.3	36.622	0.0001675	5.6762	173430000	4	1.87139	1.30399	4.22288	Q9QZA0	Q9QZA0	Carbonic anhydrase 5B, mitochondrial	Ca5b
-2.51599	-2.68306	-3.04429	-2.16053	-0.908876	-1.20514				+	WT_KO	8	8	8	50	50	50	23.473	0	82.087	370430000	12	1.49847	1.32293	3.23799	Q91YN9	Q91YN9	BAG family molecular chaperone regulator 2	Bag2
-3.01453	-2.46737	-2.61412	-1.75022	-1.43026	-0.937258				+	WT_KO	5	5	5	9.9	9.9	9.9	58.597	0.00048567	4.2285	731100000	11	2.00287	1.3261	4.61287	Q8CHK4;Q8CHK4-3;Q8CHK4-2;Q8CHK4-4	Q8CHK4;Q8CHK4-3;Q8CHK4-2;Q8CHK4-4	Histone acetyltransferase KAT5	Kat5
-3.93801	-4.90406	-4.78763	-3.07205	-3.74653	-2.75473				+	WT_KO	6	6	4	10.1	10.1	6.7	80.635	0	10.432	305800000	8	1.48398	1.35213	3.20286	Q8C267	Q8C267	Histone-lysine N-methyltransferase SETDB2	Setdb2
-5.45258	-4.06047	-4.71982	-3.3531	-3.17463	-3.59132				+	WT_KO	4	4	4	9.8	9.8	9.8	62.524	0.00016683	5.4447	202150000	5	1.51024	1.37128	3.26666	Q9ERD6-3;Q9ERD6-4;Q9ERD6;Q9ERD6-2	Q9ERD6-3;Q9ERD6-4;Q9ERD6;Q9ERD6-2	Ras-specific guanine nucleotide-releasing factor RalGPS2	Ralgps2
-0.997829	-0.298504	-1.09273	-0.0730801	1.03601	0.908894				+	WT_KO	11	11	10	31.6	31.6	28	47.967	0	89.229	1375600000	46	1.52282	1.4203	3.29749	P23772;O09100	P23772	Trans-acting T-cell-specific transcription factor GATA-3	Gata3
-3.87526	-4.31561	-3.96785	-2.67387	-2.79287	-2.10812				+	WT_KO	1	1	1	8.8	8.8	8.8	36.003	0.0041316	2.3904	192440000	4	2.43923	1.52795	6.10763	Q9CR42	Q9CR42	Ankyrin repeat domain-containing protein 1	Ankrd1
-4.9353	-3.54488	-4.21535	-2.15344	-2.85399	-2.57364				+	WT_KO	8	8	8	2.5	2.5	2.5	425.83	0	6.5465	2065800000	15	1.71418	1.70482	3.78742	P11531;Q05AA6	P11531	Dystrophin	Dmd
2.23447	1.07422	2.77444	3.93771	3.7197	3.67603				+	WT_KO	8	8	8	28.8	28.8	28.8	21.649	0	59.871	5246900000	22	1.58198	1.7501	3.44463	Q2VPQ9;Q2VPQ9-2	Q2VPQ9;Q2VPQ9-2	Chromatin modification-related protein MEAF6	Meaf6
-5.14848	-3.20263	-3.71548	-2.15499	-2.29334	-2.08311				+	WT_KO	25	2	2	59.8	4	4	40.707	0	13.814	245520000	8	1.46244	1.84505	3.15104	P68181	P68181	cAMP-dependent protein kinase catalytic subunit beta	Prkacb
-1.41475	-1.36506	-1.97047	1.51682	-0.306637	-0.316265				+	WT_KO	3	1	1	29	13.7	13.7	14.192	0.00032717	4.7133	433740000	3	1.37345	1.8814	2.94163	P0CW02	P0CW02	Lymphocyte antigen 6C1	Ly6c1
-7.19787	-6.25521	-6.74506	-5.73435	-4.0964	-4.45608				+	WT_KO	4	4	4	1.3	1.3	1.3	339.09	0.0003261	4.5616	344990000	5	1.59492	1.97043	3.47729	E9Q8I9;E9Q8I9-2;E9Q8I9-3	E9Q8I9;E9Q8I9-2	Protein furry homolog	Fry
-5.22247	-2.94061	-3.62178	-2.17506	-1.91676	-1.59589				+	WT_KO	2	1	1	6	6	6	24.977	0	7.1117	244910000	6	1.36276	2.03238	2.91696	Q8BHD0	Q8BHD0	Ras-related protein Rab-39A	Rab39a
-6.87871	-5.58404	-7.14762	-4.66629	-4.28653	NaN				+	WT_KO	5	3	3	7.4	4.9	4.9	98.921	0	7.9798	95142000	3	1.31499	2.06038	3.22449	Q9ER64	Q9ER64	Oxysterol-binding protein-related protein 5	Osbpl5
-1.15086	-1.12781	-1.04934	1.21191	0.348682	1.79408				+	WT_KO	12	12	12	64.7	64.7	64.7	37.176	0	89.15	2601600000	38	2.21299	2.22756	5.29117	Q8K023;Q8K023-2;Q91WR5;P70694	Q8K023;Q8K023-2	Aldo-keto reductase family 1 member C18	Akr1c18
-4.84465	-3.24427	-4.18818	-2.16318	-1.32158	-2.0592				+	WT_KO	4	4	4	34	34	34	17.234	0	7.7581	183530000	4	1.86252	2.24438	4.19744	O89106	O89106	Bis(5-adenosyl)-triphosphatase	Fhit
-5.34921	-3.02504	-3.06434	-1.63794	-1.94859	-0.970036	+			+	WT_KO	20	1	1	53.6	3.2	3.2	61.565	1	-2	684460000	2	1.30933	2.29401	2.79515	Q925J9-3	Q925J9-3	Mediator of RNA polymerase II transcription subunit 1	Med1
-1.42373	-2.09696	-1.70864	-0.0488567	0.758436	1.14345				+	WT_KO	12	12	12	52.9	52.9	52.9	36.3	0	89.897	1448700000	33	2.37736	2.36079	5.87473	Q9DBB8	Q9DBB8	Trans-1,2-dihydrobenzene-1,2-diol dehydrogenase	Dhdh
-1.93478	-1.69465	-1.66923	0.886961	0.812927	1.0181				+	WT_KO	41	41	28	44.2	44.2	34.6	110.7	0	323.31	5784100000	117	4.87041	2.67222	25.7664	A2A432;A2A432-2	A2A432;A2A432-2	Cullin-4B	Cul4b
NaN	-7.79318	-8.30455	-5.29039	-5.71533	-4.98689				+	WT_KO	38	1	1	68.5	6.5	6.5	32.223	0	32.986	22913000	3	2.41599	2.718	8.16903	Q9Z204-4	Q9Z204-4	Heterogeneous nuclear ribonucleoproteins C1/C2	Hnrnpc
1.40614	2.16902	0.883579	4.58737	4.5388	4.36835				+	WT_KO	27	27	27	46.8	46.8	46.8	74.775	0	254.16	37255000000	141	2.86678	3.01193	7.94513	Q8R480	Q8R480	Nuclear pore complex protein Nup85	Nup85
-5.52441	-2.44626	-3.05502	-0.527822	-0.91943	-0.432323				+	WT_KO	9	4	4	7.9	4.2	4.2	122.04	0.0092662	1.8222	1508300000	6	1.48259	3.04871	3.1995	Q924N4-2;Q924N4;Q91V14-2;Q91V14	Q924N4-2;Q924N4	Solute carrier family 12 member 6	Slc12a6
-6.96293	-4.84286	-4.61031	-1.30471	-1.53384	0.109377	+			+	WT_KO	4	2	2	5.1	3.1	3.1	93.769	1	-2	914070000	3	2.13326	4.56231	5.02532	Q9DC29	Q9DC29	ATP-binding cassette sub-family B member 6, mitochondrial	Abcb6

## Sheet: DiGlycine Peptides
Intensity kgg_KO1	Intensity kgg_KO2	Intensity kgg_KO3	Intensity kgg_WT1	Intensity kgg_WT2	Intensity kgg_WT3	C: Amino acid	C: Charge	C: Reverse	C: Potential contaminant	C: Multiplicity	C: Student's T-test Significant WT_KO	C: Student's T-test significant	N: Localization prob	N: PEP	N: Score	Intensity kgg_KO1_x-y_iBAQ rp_KO1	Intensity kgg_KO2_x-y_iBAQ rp_KO2	Intensity kgg_KO3_x-y_iBAQ rp_KO3	Intensity kgg_WT1_x-y_iBAQ rp_WT1	Intensity kgg_WT2_x-y_iBAQ rp_WT2	Intensity kgg_WT3_x-y_iBAQ rp_WT3	Intensity kgg_KO1	Intensity kgg_KO2	Intensity kgg_KO3	Intensity kgg_WT1	Intensity kgg_WT2	Intensity kgg_WT3	iBAQ rp_KO1	iBAQ rp_KO2	iBAQ rp_KO3	iBAQ rp_WT1	iBAQ rp_WT2	iBAQ rp_WT3	C: Amino acid	C: Charge	C: Reverse	C: Potential contaminant	C: Multiplicity	C: Student's T-test Significant WT_KO	C: Student's T-test significant	N: Localization prob	N: PEP	N: Score	N: Delta score	N: Score for localization	N: Mass error [ppm]	N: Intensity	N: Position	N: Peptides
-0.457742	-0.435488	-1.02479	0.34563	0.821758	1.85973	K	3			___1	+	WT_KO	1	1.56184e-07	140.27	-2.88822	-2.19339	-0.952785	-0.0557771	-0.803743	0.209087	-1.26374	-0.867895	0.807341	1.07986	0.47003	1.36559	1.39764	1.20409	1.48793	1.29243	1.07508	1.23966	K	3			___1	+	WT_KO	0.999999	0.000594671	94.191	64.648	93.011	0.29684	10312000	263	53
																-0.13937	-1.59002	-0.240817	-2.99972	NaN	-2.42149	1.23162	-0.527071	1.10383	-2.12349	NaN	-2.1164	1.14415	0.941544	1.07245	1.03303	0.864314	0.388251	K	4			___2	+	WT_KO	1	0.0034251	126.07	68.209	42.095	-0.30108	99389000	284	41
																3.07315	2.58862	2.04781	3.67256	3.34836	4.00235	6.55383	6.238	5.74233	6.85409	6.75169	7.29134	3.25384	3.52797	3.42232	3.33833	3.20464	3.37215	K	3			___2	+	WT_KO	1	1.95686e-16	153.09	138.83	135.86	0.11651	1714200000	139	25
0.921424	0.957701	1.40375	1.79455	1.58677	1.85516	K	3			___1	+	WT_KO	1	4.1139e-06	101.36	NaN	1.99363	1.83105	3.7055	3.13901	4.49902	NaN	-1.27717	-1.132	0.405797	-0.789993	-0.0519142	-2.3623	-3.3922	-3.23525	-3.14291	-4.1277	-4.46777	K	2			___1	+	WT_KO	0.592043	0.00802611	105.78	94.633	105.78	0.34766	4095700	39	13
2.08477	2.56218	3.25807	3.69903	3.74053	4.65387	K	5			___2	+	WT_KO	0.96698	9.40254e-27	222.74	-1.508	-2.41123	-1.9773	-0.669446	-1.31365	-0.658659	0.106771	-0.772537	-0.131128	0.34051	0.24004	0.652708	1.38792	1.51729	1.57398	1.16675	1.355	1.39453	K	2			___1	+	WT_KO	0.930989	1.01988e-20	224.42	215.53	180.88	-1.3762	662820000	669	133
-0.396214	-0.554287	-0.355387	-0.657983	-0.94068	-0.805712	K	2			___1	+	WT_KO	0.999999	0.0180096	66.073	6.44418	6.17785	5.07157	3.85631	3.89297	NaN	0.730041	0.674294	-1.13043	-2.59476	0.144003	NaN	-5.94098	-5.62496	-6.47421	-6.29428	-3.94766	-5.81684	K	3			___1	+	WT_KO	1	0.00823097	51.211	44.734	46.88	-0.46084	6822400	131	22
1.00932	1.0801	1.22355	2.28869	1.77454	2.28878	K	3			___1	+	WT_KO	1	0.0145072	97.071	2.14204	1.96064	NaN	NaN	2.67391	2.66183	-2.02447	-2.40299	NaN	NaN	-1.22812	-1.46923	-4.39335	-4.48503	-4.47624	-4.16752	-4.10073	-4.0479	K	3			___1	+	WT_KO	1	0.0397043	41.54	10.354	41.54	0.15454	1557700	1591	80
3.31042	2.21879	2.59688	1.44225	1.89165	1.10251	K	3			___1	+	WT_KO	0.999813	1.50951e-08	83.559	-1.66324	NaN	-1.64505	-0.425896	-0.707432	-0.450691	0.278043	NaN	0.330511	1.11914	1.26413	1.01895	1.71444	1.68748	1.70336	1.70183	1.77287	1.5528	K	3			___1	+	WT_KO	0.993826	0.0224625	44.299	39.45	44.299	-0.61711	11764000	397	73
1.13785	1.0505	0.587313	2.07628	1.89687	2.18787	K	4			___1	+	WT_KO	1	0.000340568	117.25	NaN	-3.30883	-3.12158	-1.47378	-1.77513	-0.483206	NaN	-2.39077	-1.96707	-0.377185	-0.357302	0.616173	1.44548	0.796659	0.88231	1.25339	1.21913	1.18254	K	3			___1	+	WT_KO	0.999998	0.0535784	60.961	22.723	60.961	-0.57222	3820200	500	25.5
1.39421	1.37028	1.2608	0.406396	0.641623	NaN	K	3			___1	+	WT_KO	1	5.78524e-05	98.353	8.63846	NaN	7.92167	6.75788	7.43975	6.66715	-1.20589	-1.93195	-0.630695	-2.44977	-1.24267	-0.936234	-10.0712	NaN	-8.82457	-9.05086	-8.88111	-7.52022	K	3			___1	+	WT_KO	1	3.65341e-07	88.09	73.836	88.09	0.41759	3197500	555	3
0.629754	1.0347	1.30798	1.45922	1.99259	1.97461	K	2			___1	+	WT_KO	1	1.36445e-08	172.21	-1.57414	-0.194565	-1.27215	0.825893	NaN	0.843552	0.632531	1.88793	0.737251	2.20049	NaN	2.12581	1.97983	1.96109	1.7372	1.53139	2.06947	1.36542	K	4			___1	+	WT_KO	1	1.25255e-29	154.7	142.81	154.7	0.029865	16676000	24	27
5.81131	5.75654	5.70171	6.56744	6.31437	6.32056	K	3			___1	+	WT_KO	1	1.32006e-27	247.54	1.21854	NaN	1.00521	-0.404826	NaN	-0.995159	1.38052	NaN	1.17963	-0.772479	NaN	-1.00823	-0.064867	-0.227423	-0.0977821	-0.210859	0.0574188	0.0700932	K	3			___1	+	WT_KO	0.793184	0.0141621	51.436	43.826	51.436	0.31224	9045800	84	26
-1.53962	-1.6004	-2.47256	NaN	-3.20271	-3.16042	K	2			___1	+	WT_KO	1	0.0101124	74.127	5.21815	NaN	4.4106	3.18103	3.308	3.84941	-2.28097	NaN	-1.89933	-2.19167	-1.64714	-1.72167	-7.72596	-6.02414	-6.58213	-5.21591	-5.15384	-5.48791	K	3			___1	+	WT_KO	1	0.0477117	42.809	25.784	42.809	0.065934	1740300	954	10.5
1.84652	1.41839	0.937315	2.95816	2.32154	2.25349	K	3			___1	+	WT_KO	1	3.86745e-13	132.64	2.10299	3.70939	NaN	0.72582	1.1813	0.804102	0.025321	2.10918	NaN	-1.45292	-0.371353	-1.15179	-2.30451	-1.72161	-1.64468	-2.02195	-1.75135	-1.87273	K	3			___1	+	WT_KO	1	0.000747416	64.04	55.248	42.647	0.92231	7168500	426	34
4.57862	4.70259	5.51313	3.68724	4.03667	3.59597	K	2			___1	+	WT_KO	1	1.61527e-17	177.88	-4.72018	NaN	-4.72706	-4.11899	-3.51287	-3.23436	-0.63568	NaN	-0.654896	-0.216847	0.464361	0.402426	3.85766	3.91673	3.79997	4.05894	3.77854	3.71994	K	3			___1	+	WT_KO	1	9.17166e-13	106.63	100.85	106.63	-0.55151	9214600	452	50
0.388967	1.07344	0.345556	-0.720208	NaN	-0.477081	K	3			___1	+	WT_KO	1	0.0238141	60.436	-2.03384	-1.91306	-1.39371	-0.729863	NaN	-0.0245609	-1.32696	-1.61959	-0.862152	-1.12649	NaN	-0.0336876	0.48003	0.17206	0.259359	-0.239838	-0.0400448	0.0740337	K	4			___1	+	WT_KO	0.5	0.0176648	43.184	32.239	43.184	0.31319	3068500	30	59
2.87073	2.71561	3.22433	2.18168	2.43559	1.99121	K	3			___1	+	WT_KO	1	4.19159e-13	125.73	NaN	2.06101	2.45852	NaN	1.27413	1.09265	NaN	1.42719	1.98189	NaN	1.08655	-0.158861	-0.863886	-0.755232	-0.748825	-1.27513	-0.386276	-1.16835	K	4			___1	+	WT_KO	0.999357	1.16153e-06	89.468	75.876	79.97	-0.0029407	11672000	634	52
1.87094	0.285688	1.93124	3.31389	3.37963	3.36242	K	4			___1	+	WT_KO	1	9.12356e-05	63.165	NaN	-4.65921	-4.89515	NaN	-3.48366	-3.5026	NaN	-1.47392	-1.81428	NaN	-0.242247	-0.721725	3.02499	3.06388	2.80866	2.80184	3.04272	2.86403	K	4			___1	+	WT_KO	1	1.7266e-07	77.649	74.527	77.649	-0.15949	2487300	32	11
NaN	0.470095	0.46806	2.03554	1.59655	1.70984	K	3			___1	+	WT_KO	1	0.00160488	69.714	1.96329	NaN	2.20102	3.71742	NaN	3.43496	-2.47628	NaN	-2.10567	-0.672803	NaN	-0.785477	-4.6664	-4.57198	-4.57888	-4.23343	-4.9805	-4.13728	K	3			___1	+	WT_KO	1	0.0136991	52.49	42.485	52.49	-1.0064	1821700	2052	230
0.709281	0.921017	0.398949	0.0431547	-0.532061	-0.960751	K	4			___1	+	WT_KO	1	2.98883e-10	173.68	NaN	4.07895	2.90919	5.43275	5.07301	5.69966	NaN	-1.15874	-2.39023	-0.255012	-0.213726	0.095129	-5.08248	-5.35909	-5.57162	-5.53097	-5.48543	-5.52137	K	3			___1	+	WT_KO	1	1.1769e-23	145.13	138.47	145.13	0.0582	5085600	46	7
6.00574	4.96409	5.33255	7.18452	6.39453	7.60096	K	3			___1	+	WT_KO	1	2.50569e-24	235.88	-1.53476	-1.00931	-1.98366	-0.0261312	-0.955145	-0.122416	1.49924	2.14622	1.46562	2.81058	2.11274	2.72536	2.80715	3.03412	3.17708	2.99351	2.86919	2.93093	K	3			___1	+	WT_KO	0.999938	0.000130312	77.746	71.583	76.358	-0.33353	32315000	151	19
4.90184	4.25994	4.62676	5.71869	5.1778	5.5576	K	2			___1	+	WT_KO	1	2.38141e-40	268.08	3.08813	3.12742	3.05903	4.15807	3.68733	4.1691	5.81131	5.75654	5.70171	6.56744	6.31437	6.32056	2.49633	2.50771	2.37048	2.56617	2.42835	2.23462	K	3			___1	+	WT_KO	1	1.32006e-27	247.54	19.664	74.46	0.073452	596610000	49	32
0.559667	0.128704	0.846531	1.08406	1.63151	1.37578	K	4			___1	+	WT_KO	1	1.28684e-21	151.57	-0.403804	-0.828096	-0.845984	0.808368	0.0821781	0.999567	4.08641	3.72752	3.8259	5.10466	4.85834	5.23883	4.26337	4.43422	4.39968	4.45308	4.57747	4.32243	K	2			___1	+	WT_KO	1	0.00256614	148.07	56.162	102.72	-0.64814	199840000	106	37
1.41698	2.39375	1.5834	0.819882	0.98909	0.401634	K	3			___1	+	WT_KO	0.999998	9.19644e-08	109.38	-0.79012	NaN	-0.398449	1.27385	0.477339	1.66277	-1.52619	NaN	-1.6235	0.0178499	-0.59029	0.0392818	-0.962915	-1.52894	-1.49725	-1.09921	-1.26632	-1.54033	K	2			___1	+	WT_KO	1	8.78235e-05	116.52	108.59	95.573	0.39715	4076800	13	19
2.01543	2.03593	0.504406	-0.410939	-0.26158	0.323322	K	3			___1	+	WT_KO	1	0.000637509	100.88	2.18323	2.44043	2.24749	1.74698	1.52091	NaN	1.42429	1.20514	0.899229	0.375363	0.780203	NaN	-0.985786	-1.3567	-1.62046	-1.21483	-0.9394	-1.00701	K	3			___1	+	WT_KO	1	0.000160084	126.67	118.78	100.72	0.83341	13426000	78	23
5.75939	6.15462	5.72649	4.25554	5.18603	3.73383	K	3			___1	+	WT_KO	1	2.25371e-06	97.45	-1.17526	-2.31829	-1.8749	-0.390044	-1.08887	-0.621222	-0.274732	-1.3115	-0.908609	0.630132	-0.278683	0.164158	0.673685	0.885389	0.694092	1.17697	0.611488	0.86854	K	3			___1	+	WT_KO	1	9.74023e-06	87.519	80.791	87.519	-0.15385	6472300	193	33
1.02309	0.701471	0.151829	-0.519876	-0.72159	-0.121817	K	3			___1	+	WT_KO	1	3.16435e-05	73.405	1.44529	1.03191	1.35357	0.69074	0.530346	NaN	2.15978	1.47414	1.95833	1.37894	0.915512	NaN	0.48765	0.320833	0.33256	0.84499	0.18647	0.505009	K	2			___1	+	WT_KO	0.999981	5.14238e-05	141.48	130.32	141.48	0.53921	21613000	6	28
1.62606	0.445438	1.08352	2.85954	2.07318	2.69765	K	3			___1	+	WT_KO	0.995922	0.000134655	85.493	-5.03855	-5.24081	-5.76584	-3.85853	-4.09373	-3.57804	0.438993	0.593643	0.0166702	1.64339	1.62994	1.72881	5.2507	5.71305	5.51031	5.65871	5.52498	5.39001	K	3			___1	+	WT_KO	1	0.00231214	94.309	75.87	88.496	0.37762	17934000	146	60
1.35939	NaN	1.13387	-0.411962	0.430767	-0.281185	K	3			___1	+	WT_KO	1	0.000140626	78.401	2.4474	2.59417	NaN	3.14157	3.31489	2.93199	-0.812627	-0.825632	NaN	-0.701636	-0.185968	-0.494972	-3.48687	-3.54121	-3.71165	-3.68641	-3.69955	-3.34381	K	3			___1	+	WT_KO	1	0.000186455	58.26	55.628	58.26	0.54411	4100100	406	24
-1.73797	-1.84657	-2.23446	-0.688184	-0.918571	-0.0383568	K	2			___1	+	WT_KO	0.999999	0.0240346	65.305	-5.57498	NaN	-6.38578	-4.20714	-4.06367	-4.09158	-1.6114	NaN	-2.09917	-0.451289	0.332748	-0.303347	3.73673	4.09813	4.01441	3.91265	4.19772	3.87139	K	3			___1	+	WT_KO	0.978591	3.57327e-05	74.12	68.46	74.12	-0.10032	5885200	62	37
-0.524369	-0.284401	-0.963396	-1.82038	NaN	-2.33362	K	3			___1	+	WT_KO	1	0.0304402	42.031	5.93673	5.34161	5.18882	7.48363	6.91958	7.88288	6.00574	4.96409	5.33255	7.18452	6.39453	7.60096	-0.157833	-0.498919	-0.128469	-0.142317	-0.723751	-0.198767	K	3			___1	+	WT_KO	1	2.50569e-24	235.88	224.61	42.913	-0.99463	671220000	24	12
2.60705	2.2053	2.45927	3.69473	2.89935	4.2046	K	2			___1	+	WT_KO	1	6.38645e-17	205.46	-3.0241	-2.41851	-2.84597	-1.05032	-1.55201	-0.748747	2.02263	2.75214	2.29986	4.05692	3.55785	4.0942	4.81988	5.04925	4.87363	5.26403	4.91117	4.9261	K	2			___1	+	WT_KO	0.997296	1.23188e-31	253.79	236.42	253.79	0.67663	212450000	15	11
-1.0667	NaN	-0.692022	-0.0133829	0.195757	0.366331	K	3			___1	+	WT_KO	1	0.000352948	74.987	0.599485	0.461021	1.01472	NaN	1.6562	1.91104	-2.28249	-2.90214	-1.84147	NaN	-1.36974	-1.56915	-3.10882	-3.48456	-3.12839	-3.28259	-3.22464	-3.39703	K	3			___1	+	WT_KO	1	0.00951506	53.569	43.517	53.569	0.38239	1752900	333	21
NaN	0.168985	-0.650139	1.85914	1.12325	2.45028	K	2			___1	+	WT_KO	1	0.00807191	120.99	0.186112	0.319114	0.581998	1.69267	NaN	1.43923	-0.46539	-0.134136	-0.112991	0.650287	NaN	0.742956	-0.878345	-0.574653	-0.967189	-0.885591	-0.505285	-0.613117	K	3			___1	+	WT_KO	0.87067	0.0256534	48.283	34.513	48.283	0.65296	6435000	81	21.5
1.43072	-0.492388	0.617414	2.20481	2.21869	2.73927	K	4			___2	+	WT_KO	1	1.69627e-09	113.54	-1.36829	-1.76237	-1.56772	-0.471894	-1.0148	-0.56271	1.74643	1.05041	1.70528	2.20745	2.23533	1.96392	2.88788	2.69138	3.0008	2.83614	3.05144	2.60979	K	3			___1	+	WT_KO	1	0.00481616	66.056	50.516	60.434	-0.22403	31333000	95	19
0.025012	1.08222	0.233582	NaN	-1.06479	-0.897717	K	3			___1	+	WT_KO	1	0.00770834	58.37	1.69739	1.53629	1.76622	3.41927	2.36847	3.59505	3.55508	3.14596	3.28538	4.58415	3.87214	4.58712	1.63085	1.48827	1.24696	1.32167	1.30497	1.07523	K	2			___1	+	WT_KO	1	3.54722e-06	165.83	126.68	116.3	0.255	116550000	29	24
0.692435	-0.735992	0.536409	1.60791	1.21662	2.05282	K	3			___1	+	WT_KO	1	0.000759419	83.314	-8.66012	-6.85891	-6.05346	-5.11621	-4.08072	-3.71422	-2.71485	-1.02392	-0.165802	0.452167	1.98723	1.57119	5.71842	5.71358	5.61545	5.72517	5.86925	5.36857	K	2			___1	+	WT_KO	0.999986	3.9985e-05	155.06	117.9	140.16	0.14559	45957000	385	57
-0.0584764	-0.176855	-0.222052	-0.445357	-0.906401	-0.639666	K	3			___2	+	WT_KO	1	5.70239e-07	99.663	-0.88156	-1.14087	-1.28113	-2.98723	-2.05975	NaN	1.53042	1.10301	1.00041	-0.860322	0.406897	NaN	2.18513	2.12248	2.00934	2.28371	2.26795	2.05994	K	4			___1	+	WT_KO	1	4.76923e-12	111.4	104.97	111.4	-0.29213	12456000	185	96
-2.58394	-0.843651	-1.09657	0.653323	-0.0527363	1.28796	K	3			___1	+	WT_KO	0.999952	0.0191113	64.04	2.65971	2.61695	2.17509	4.12272	2.9158	3.67243	0.894994	0.839403	0.482693	1.89237	1.27207	1.59888	-1.99156	-1.89895	-1.9646	-2.07356	-1.84242	-1.99039	K	2			___1	+	WT_KO	1	0.00970316	71.296	52.025	66.258	-0.959	17060000	865	47
																-0.357539	1.8304	NaN	4.43906	4.31742	4.03711	0.318505	-0.392046	NaN	0.474469	0.382984	0.513805	0.449202	-2.34385	-2.56278	-3.8078	-4.13313	-3.44015	K	3			___1	+	WT_KO	1	2.36363e-05	113.35	101.37	113.35	0.12686	7596200	240	39
-1.32152	-2.12142	NaN	0.532985	-0.290615	0.702887	K	3			___1	+	WT_KO	1	7.58843e-07	75.358	-1.64458	-1.60711	-1.48357	-0.66227	NaN	-0.836613	-0.353307	-0.672529	-0.663727	0.880464	NaN	0.352045	1.06443	0.813179	0.54764	1.69953	0.45429	1.27182	K	3			___1	+	WT_KO	1	0.00692001	55.452	41.489	48.568	0.65941	5877000	537	38
-0.0417089	0.784304	0.461763	NaN	-1.60762	-1.68867	K	3			___1	+	WT_KO	1	1.58776e-10	138.91	-0.650554	-0.49526	-0.353579	0.999954	0.478745	1.75545	-2.29999	-2.39185	-2.12561	-0.63037	-1.08151	-0.129948	-1.87628	-2.01799	-2.04423	-1.47353	-1.75896	-1.80224	K	3			___1	+	WT_KO	1	0.00992906	73.985	68.831	73.985	-0.3578	3034000	235	12
0.638927	1.19267	0.52281	NaN	-0.291872	-0.640644	K	3			___1	+	WT_KO	1	0.000322671	77.078	-1.48481	-1.18359	-1.48952	-2.17415	-1.81946	-2.72833	0.813161	1.14786	0.688349	-0.266667	0.284306	-0.830385	2.07113	2.21005	1.90567	2.06428	1.90507	1.9811	K	3			___1	+	WT_KO	1	2.09831e-06	87.676	78.492	87.676	0.55873	13330000	282	46
NaN	-1.04288	-0.951109	-0.641679	-0.520369	-0.463881	K	4			___1	+	WT_KO	0.975863	0.000171698	64.723	-1.06482	-1.67379	-0.63397	-0.348317	-0.202772	0.215734	-0.176679	-0.393471	0.745813	0.82146	1.57194	0.950977	0.661297	1.15892	1.10758	1.32657	1.57601	0.818403	K	3			___1	+	WT_KO	0.892016	0.000647519	112.13	95.872	65.395	0.78762	12703000	157	30
-0.0756063	0.362646	0.10145	NaN	-0.613514	-1.06175	K	3			___1	+	WT_KO	1	0.00208292	67.456	1.84442	1.41591	2.39366	2.64454	3.03022	3.74002	-0.436198	-0.953096	0.254559	0.154401	0.964724	1.65093	-2.50746	-2.49041	-2.4113	-2.33335	-2.26419	-2.00593	K	4			___1	+	WT_KO	1	1.77282e-10	150.59	102.48	61.641	0.18867	20626000	117	17
2.40396	2.45802	2.18127	3.35683	2.70412	3.09338	K	2			___1	+	WT_KO	1	2.05518e-05	157.52	1.44198	0.829947	1.08971	2.86861	1.84671	3.05376	5.48197	5.14799	5.38997	7.04364	6.23298	7.15595	3.81315	4.19664	4.02806	4.33182	4.18757	4.18535	K	3			___1	+	WT_KO	1	1.34905e-15	207.41	203.15	132.05	-0.37042	676270000	12	11
-0.480811	0.175346	0.424311	1.44848	1.03494	2.32475	K	3			___1	+	WT_KO	1	2.29756e-07	144.27	4.34376	4.76066	4.73385	6.65912	5.54805	6.22512	6.48493	6.42062	6.49889	8.64697	7.06469	8.01903	1.91432	1.53856	1.49284	2.14464	1.31795	1.87707	K	3			___1	+	WT_KO	1	1.11006e-48	298.51	276.42	68.069	-0.061935	11302000000	635	79
4.53082	4.76695	4.2468	3.58116	3.83044	3.39556	K	2			___1	+	WT_KO	1	8.79246e-13	196.88	-3.81577	NaN	-3.6915	-2.34694	-1.98133	-3.00631	-2.25396	NaN	-2.01222	-1.33739	-0.39349	-2.14892	1.33496	1.4021	1.40708	1.16635	1.38914	0.940546	K	3			___1	+	WT_KO	0.584848	0.0050409	53.754	46.85	53.754	-0.65574	2530600	862	113
NaN	-2.39077	-1.96707	-0.377185	-0.357302	0.616173	K	3			___1	+	WT_KO	0.999998	0.0535784	60.961	0.876542	0.269142	-0.0688992	-0.946682	-0.386297	-0.828234	1.5254	1.1427	0.704626	-0.28902	0.426399	-0.0373535	0.422014	0.752157	0.501326	0.814457	0.614	0.874041	K	3			___1	+	WT_KO	1	0.000189567	115.29	104.96	103.34	0.52974	13085000	70	161
-1.14677	-1.078	-0.77313	-0.280206	0.019371	0.0927086	K	3			___1	+	WT_KO	1	2.52459e-09	103.13	4.97919	3.9189	3.64202	6.1446	5.02321	5.9894	2.2008	0.63423	0.732584	2.89983	2.46483	2.11896	-3.00524	-3.40608	-3.18164	-3.08798	-2.75707	-3.78728	K	3			___1	+	WT_KO	1	3.57792e-06	93.51	86.378	80.632	-0.0093812	32270000	585	55
-1.25955	-1.55017	-1.17162	-2.33124	-2.59897	NaN	K	3			___1	+	WT_KO	1	0.00658929	61.344	1.13364	NaN	0.567003	-1.47752	-0.420849	-1.43834	1.69541	NaN	0.3939	-1.84918	-0.0870132	-2.00056	0.334925	-0.098547	-0.445303	-0.214863	0.135139	-0.479063	K	3			___1	+	WT_KO	1	0.00150221	78.342	48.598	78.342	0.97354	9790800	48	24
-1.06432	-1.45415	-1.11041	-0.123618	-0.579514	-0.725702	K	3			___1	+	WT_KO	1	0.00424048	64.121	-4.16893	-4.05068	-3.211	-1.45989	-2.32358	-1.4211	-0.718863	-0.377657	0.497616	1.82468	1.20748	1.63422	3.22323	3.55162	3.43642	3.44136	3.33236	3.13848	K	3			___1	+	WT_KO	1	1.32006e-27	247.54	19.664	74.46	0.073452	610310000	50	35
2.35072	2.70029	2.0239	1.44166	1.61497	0.576702	K	4			___1	+	WT_KO	0.99994	1.96147e-07	90.35	1.4006	1.1907	1.3865	0.38005	1.07056	0.609854	1.96237	1.21356	1.2134	0.00839329	1.4044	0.0476303	0.334925	-0.098547	-0.445303	-0.214863	0.135139	-0.479063	K	4			___1	+	WT_KO	1	6.4299e-16	138.04	130.42	138.04	0.7972	26402000	134	24
0.177377	0.10235	0.468651	2.86595	1.63416	2.25525	K	3			___1	+	WT_KO	0.933382	8.4998e-16	156.24	2.64331	1.93193	1.68039	0.740449	-0.0536137	0.635471	4.27679	3.30251	3.14195	2.21515	1.87259	2.29736	1.40664	1.24918	1.18935	1.63149	1.7275	1.74505	K	4			___1	+	WT_KO	0.992719	8.24351e-18	168.09	151.66	43.116	0.25722	241010000	167	29
-1.69831	-1.85055	-2.47739	-2.82681	-2.92563	-2.69351	K	3			___1	+	WT_KO	1	0.00725235	50.563	6.27886	7.25151	7.05594	8.01857	7.68203	7.92944	0.406602	1.60193	1.72781	2.32366	2.37671	1.95323	-6.09911	-5.77098	-5.60033	-5.53811	-5.50402	-5.89305	K	3			___1	+	WT_KO	1	5.68362e-16	160.55	152.16	85.248	0.11406	42381000	685	10
3.43131	2.09813	3.13917	4.80344	4.15415	5.27196	K	4			___1	+	WT_KO	1	6.36323e-08	105.28	-0.736821	NaN	-0.59853	0.290416	NaN	0.400585	-0.765716	NaN	-0.585566	0.0343809	NaN	0.139164	-0.255737	-0.265585	-0.259235	-0.0992413	-0.190897	-0.178261	K	3			___1	+	WT_KO	1	0.00290541	68.44	53.409	51.774	-0.52119	4050100	281	22
-0.10324	-1.00803	NaN	0.691415	1.0456	0.965706	K	2			___1	+	WT_KO	0.964365	8.56785e-05	149.65	-3.74864	-4.15649	-3.7744	-2.48173	-3.38053	-3.07751	1.51457	1.31495	1.81352	2.46459	1.95055	1.7669	5.03637	5.35004	5.31573	5.10311	5.13239	4.92756	K	2			___1	+	WT_KO	1	1.88201e-08	174.02	144.21	145.17	-0.072444	29310000	96	15
-0.301768	-0.457081	-0.400154	-0.978255	-1.11035	-1.27391	K	3			___1	+	WT_KO	1	0.00595696	81.296	1.55831	2.11748	1.11729	0.243038	0.624443	0.0855713	0.0920191	0.492344	-0.494081	-1.9457	-1.06251	-1.84821	-1.69313	-1.74654	-1.88357	-2.03194	-1.88564	-1.85062	K	3			___1	+	WT_KO	0.999695	0.00205534	53.995	43.207	53.995	0.14105	5304500	1069	70
1.22916	1.85748	0.194088	NaN	-0.945578	-1.3127	K	3			___1	+	WT_KO	1	6.88178e-07	92.307	NaN	3.7403	3.40723	4.99858	4.25698	4.59443	NaN	0.163065	-0.104282	1.26916	0.95166	1.24612	-3.5949	-3.69864	-3.78372	-3.57263	-3.50402	-3.26515	K	3			___1	+	WT_KO	1	5.38027e-08	89.08	84.178	89.08	-0.4465	26580000	177	29
1.67181	0.994226	1.02483	-1.20829	0.160877	-0.442427	K	3			___1	+	WT_KO	1	4.69691e-10	137.19	-0.434651	0.383026	-0.549103	1.18162	0.811583	2.53926	-1.44063	-0.592062	-1.5961	0.325252	-0.0276966	1.18365	-1.23282	-1.09649	-1.31919	-0.699572	-1.03798	-1.27246	K	3			___1	+	WT_KO	0.999722	0.0033527	72.848	50.616	71.221	-0.47715	6416000	29	28
NaN	-1.55056	-0.706949	0.118955	-0.0344639	0.348623	K	3			___1	+	WT_KO	1	0.000171447	92.856	0.364556	0.610781	0.469385	1.87012	1.30393	1.63952	2.41571	2.60214	2.55844	3.6979	3.49891	3.60322	1.82431	1.86996	1.81686	1.98458	1.99628	2.04686	K	3			___1	+	WT_KO	1	7.06255e-17	141.45	127.72	141.45	-0.72698	64486000	2442	166
																2.78818	1.71868	1.73726	1.08108	0.595928	0.805242	-0.446822	-0.280123	-0.47904	-1.54785	-0.859056	-2.15497	-3.46184	-2.1202	-2.4885	-2.47215	-1.65368	-2.87705	K	3			___2	+	WT_KO	0.611026	0.041691	51.875	38.674	51.875	-0.085393	4410700	405	35
-0.0584764	-0.176855	-0.222052	-0.445357	-0.906401	-0.639666	K	3			___2	+	WT_KO	0.999999	4.04149e-10	133.86	-0.372378	NaN	-0.216066	-1.87869	-1.35351	NaN	0.314296	NaN	0.660482	-1.40443	0.252937	NaN	0.459831	0.874331	0.604349	0.631048	1.40775	0.15587	K	3			___1	+	WT_KO	0.999799	0.00365124	57.434	52.966	40.767	0.54618	19184000	203	16
0.629096	1.07238	NaN	0.250232	0.121279	0.107977	K	3			___1	+	WT_KO	0.994641	0.00715262	54.7	-3.507	NaN	-3.82876	-1.08614	-2.48693	-1.26538	-1.20722	NaN	-1.56955	1.11296	-0.161865	0.710798	2.07293	2.10268	1.98701	2.3559	2.12636	2.05934	K	3			___1	+	WT_KO	1	8.45554e-06	86.455	76.116	65.716	-0.16143	19985000	227	27
-3.39186	-1.74443	-2.87254	-1.32548	-1.26943	-0.675367	K	2			___1	+	WT_KO	0.999994	0.0117946	76.899	5.12982	4.80643	4.98345	4.38695	4.32217	3.65336	5.98267	5.88582	6.23762	4.7193	5.1723	4.62997	0.626011	0.957991	0.981968	0.489145	0.651438	1.05977	K	3			___1	+	WT_KO	1	2.88009e-34	224.33	209.17	60.398	0.56065	1835400000	60	52
NaN	-1.24391	-0.953007	-0.025609	-0.600298	-0.0364933	K	3			___1	+	WT_KO	1	1.83799e-05	73.672	-3.90231	-4.30993	-4.5925	-5.18802	-5.03964	NaN	0.732774	0.564209	0.346682	-0.478881	0.0318375	NaN	4.40824	4.75274	4.66698	4.86593	4.87278	4.61208	K	3			___1	+	WT_KO	1	0.000978895	76.655	55.992	62.408	0.16153	8360800	96	14
0.213317	0.416571	0.142319	-0.361024	-0.0824623	-0.36294	K	4			___1	+	WT_KO	1	1.23539e-07	93.804	NaN	5.99789	6.42389	7.3144	7.39331	7.90029	NaN	0.470095	0.46806	2.03554	1.59655	1.70984	-7.40412	-5.6492	-6.22803	-5.12206	-5.99546	-6.10729	K	3			___1	+	WT_KO	1	0.00160488	69.714	57.353	58.752	0.18822	14863000	3	4
																-0.984426	-2.4994	-0.945688	-2.80466	-3.15374	-3.62072	3.00074	1.19513	2.79009	0.580117	0.695105	0.586613	3.75833	3.57313	3.46358	3.54157	3.65015	4.29049	K	5			___2	+	WT_KO	1	1.35178e-26	164.7	132.58	42.301	-0.38116	327250000	122	44
3.59143	3.04342	3.6018	2.6976	2.48667	1.94704	K	3			___1	+	WT_KO	1	2.35293e-37	260.97	4.1669	3.96922	4.24322	4.59233	4.53875	NaN	0.761855	-0.14105	0.510303	-0.431241	-0.0621548	NaN	-3.63189	-4.23167	-4.00512	-4.86677	-4.7996	-4.69792	K	3			___1	+	WT_KO	0.999993	9.99472e-05	68.375	62.307	68.375	-0.38054	8124300	264	12
-2.01353	-2.42312	NaN	-0.634089	-0.555454	-0.69594	K	3			___1	+	WT_KO	0.999998	4.52627e-06	88.441	10.1492	10.0211	NaN	11.2268	11.8786	11.2517	3.23855	2.95599	2.88612	3.50964	3.98545	4.08805	-7.1375	-7.18653	NaN	-7.56034	-8.09187	-7.08048	K	3			___1	+	WT_KO	1	1.05001e-11	104.3	100.27	94.72	-0.70347	88806000	338	16
0.507955	1.38239	0.137587	-0.546807	-0.627716	-0.167379	K	4			___1	+	WT_KO	1	9.19483e-11	109.66	7.22842	7.35305	6.88494	6.62412	6.55511	5.87928	4.53082	4.76695	4.2468	3.58116	3.83044	3.39556	-2.92444	-2.7075	-2.91033	-2.88617	-2.92337	-2.40056	K	2			___1	+	WT_KO	1	8.79246e-13	196.88	152.53	147.2	0.32327	160450000	168	50.5
1.45939	1.43523	1.29533	1.05997	0.921188	1.17479	K	4			___1	+	WT_KO	1	1.40022e-07	94.201	-3.25604	-2.89845	-3.36174	-2.03418	-2.20705	-2.3579	-0.553468	-0.312635	-0.605713	0.277169	0.394741	0.0376682	2.47573	2.46441	2.48382	2.46814	2.40309	2.47873	K	3			___1	+	WT_KO	0.999376	0.00750239	85.731	43.336	85.731	0.43669	7231600	206	28
3.56536	3.37942	3.13894	2.7835	2.68316	2.92832	K	4			___1	+	WT_KO	1	9.29386e-11	118.28	-1.64986	NaN	-2.40542	-0.468459	-0.889711	-0.433685	-1.03232	NaN	-1.96017	-0.509952	-0.825615	-0.770039	0.390701	0.158545	0.173054	0.115301	-0.1346	-0.253193	K	3			___1	+	WT_KO	1	8.09453e-10	111.77	108.63	109.87	0.35308	3385800	547	76
1.23548	1.48347	1.15839	2.66606	2.67021	2.71638	K	3			___1	+	WT_KO	1	7.04997e-11	108.25	-6.17265	NaN	-5.99133	-4.13911	NaN	-4.59626	-2.28676	NaN	-2.22148	-0.277165	NaN	-0.897814	3.65904	3.72392	3.49765	4.01874	3.61099	3.7816	K	4			___1	+	WT_KO	0.769079	0.0244226	40.404	33.97	40.404	0.16036	2022400	214	23
-1.43457	-0.983591	-1.6629	-0.468059	-0.879732	-0.309452	K	4			___1	+	WT_KO	0.999976	0.0110877	46.249	-0.413402	-0.802637	NaN	NaN	-2.03293	-1.75585	1.05563	0.598223	NaN	NaN	-0.408026	-0.597601	1.24219	1.27946	1.31628	1.55763	1.42621	1.24141	K	4			___1	+	WT_KO	1	1.6049e-06	95.767	85.108	51.193	-0.0023745	13947000	88	34
1.34385	1.68254	1.05801	0.463841	0.519426	-0.219967	K	3			___1	+	WT_KO	1	4.12953e-10	109.5	NaN	4.07277	4.57257	6.20317	5.56473	5.30699	NaN	-1.27165	-0.401369	0.689689	0.452749	-0.28159	-4.98941	-5.46583	-5.24614	-5.35668	-5.31068	-5.50542	K	5			___1	+	WT_KO	0.999729	0.0211686	40.682	34.521	40.682	0.089673	5939700	480	16
-0.1445	-1.22127	-0.258156	0.577987	0.352615	0.725014	K	3			___1	+	WT_KO	1	0.0013616	73.435	1.86659	NaN	1.9301	0.810955	NaN	0.751329	1.04498	NaN	1.28257	-0.707339	NaN	-0.274225	-1.04845	-0.784475	-0.919729	-1.3615	-0.741323	-0.942394	K	3			___1	+	WT_KO	0.999996	0.000568877	56.819	51.928	56.819	-0.21139	8587900	628	70
																-0.53246	-0.0863209	-1.2654	-1.62215	-2.17724	-1.5336	1.64129	1.86336	0.732584	0.725242	-0.0595264	-0.222855	1.9469	1.82828	1.72579	2.50419	1.91901	1.39391	K	3			___1	+	WT_KO	1	4.47772e-18	131.5	121.87	127.3	0.33416	18780000	466	53
																4.81476	5.17847	4.94708	NaN	3.66327	3.99735	1.89116	2.69018	1.45592	NaN	0.891722	1.61885	-3.15045	-2.6097	-3.76336	-2.38116	-2.97025	-2.29534	K	3			___1	+	WT_KO	1	0.0083216	64.73	45.99	50.297	0.65417	21096000	210	31
-2.21614	-1.57878	-1.77782	-1.40876	-1.18438	-0.97303	K	3			___1	+	WT_KO	1	0.0434747	51.572	-1.81575	-2.11823	-1.24724	-2.50311	-2.8226	-2.55442	1.07069	0.622854	1.5673	-0.295676	-0.114529	-0.320633	2.6596	2.61968	2.54234	2.36422	2.50937	2.31694	K	3			___1	+	WT_KO	0.975726	8.31263e-11	110.44	106.41	109.05	0.47868	29008000	486	91
-1.84267	NaN	-2.01912	-0.645675	-0.960772	-0.27636	K	3			___1	+	WT_KO	1	0.00260178	66.267	-1.99943	-1.78592	-2.14066	-0.375157	-0.988352	-0.566906	-0.199944	0.0571537	-0.412891	1.17703	0.967302	1.01291	1.57265	1.72167	1.45557	1.70898	1.75696	1.66297	K	3			___1	+	WT_KO	1	9.14744e-05	107.39	95.363	46.88	-0.078551	10620000	147	75
1.24228	NaN	0.792542	2.52649	1.74116	2.4424	K	3			___1	+	WT_KO	1	0.00330511	83	3.37906	3.22931	3.07885	3.9337	3.83791	4.76623	3.41395	3.18693	3.09031	3.4996	3.75283	3.57863	-0.191957	-0.163778	-0.260744	-0.277304	-0.283772	-1.10443	K	3			___1	+	WT_KO	1	1.47109e-07	103.6	89.338	79.317	0.48541	81727000	254	31
-0.594579	-0.278534	-1.08772	-1.73765	NaN	-1.58075	K	3			___1	+	WT_KO	1	0.0352013	41.399	NaN	2.02068	2.10976	NaN	2.49904	2.43523	NaN	-0.398813	-0.136175	NaN	0.0216713	-0.399418	-2.63297	-2.5409	-2.51814	-2.39037	-2.67607	-2.75148	K	4			___1	+	WT_KO	1	4.16058e-08	97.058	88.668	56.54	-0.9338	11146000	288	15
0.309443	-0.217001	-0.294685	-1.5069	-1.06237	NaN	K	3			___1	+	WT_KO	0.998894	0.000259636	81.431	3.26494	3.02134	2.94413	4.5064	NaN	4.6534	3.97182	3.3148	3.47569	4.10977	NaN	4.64427	0.48003	0.17206	0.259359	-0.239838	-0.0400448	0.0740337	K	3			___1	+	WT_KO	0.597283	5.18468e-05	91.032	85.562	73.887	-0.076343	91771000	198	59
2.05834	1.72826	2.19373	2.93653	2.42734	2.83739	K	2			___1	+	WT_KO	1	6.57723e-09	187.64	NaN	-5.80474	-6.67159	-3.95429	-4.59691	-3.05621	NaN	0.168985	-0.650139	1.85914	1.12325	2.45028	5.23927	5.85232	5.74926	5.97022	5.52146	5.58965	K	2			___1	+	WT_KO	1	0.00807191	120.99	63.525	120.99	0.27016	15502000	28	16.5
NaN	-3.47458	-2.75187	-0.444041	-1.18499	-1.47393	K	3			___1	+	WT_KO	1	0.0281282	46.891	0.377986	0.436138	NaN	NaN	-1.4139	-1.46069	-1.0466	-0.185871	NaN	NaN	-1.66611	-2.2629	-1.65143	-0.743412	-0.929598	-1.11881	-0.450909	-0.719042	K	3			___1	+	WT_KO	1	0.00951506	53.569	40.992	46.592	-0.065181	2230100	887	36
																-2.61652	-2.532	-2.73617	-2.25926	-2.20492	NaN	-0.943395	-1.18168	-1.2675	-1.27646	-0.894869	NaN	1.44628	1.22891	1.19646	1.13959	1.11135	1.17264	K	4			___1	+	WT_KO	1	0.0128724	40.986	35.325	40.986	0.047551	3165800	132	39
2.68345	1.61841	2.16646	1.1302	1.00953	0.0740147	K	4			___1	+	WT_KO	1	0.000225432	108.56	-3.83601	-4.75444	-4.03451	-3.07203	-3.52062	-3.12676	-0.623094	-1.58506	-0.686483	0.195376	-0.234322	-0.0167446	2.98607	3.04799	3.07583	3.4242	3.0876	3.19317	K	3			___1	+	WT_KO	0.998748	0.00481626	62.258	29.312	59.57	-0.11241	5709000	87	16
-0.737004	-1.1277	NaN	-2.56795	-1.81276	-2.94467	K	3			___1	+	WT_KO	0.916949	0.040842	40.994	0.691295	-0.0324192	0.336843	1.56091	0.810545	1.44486	1.45592	0.833956	1.1621	2.18929	1.69758	2.0183	0.537779	0.744972	0.553057	0.785173	0.688339	0.656605	K	3			___1	+	WT_KO	1	0.000283678	79.771	68.08	61.212	0.39706	22920000	116	37
-0.11243	-0.421938	-0.221216	0.91328	0.476349	1.76633	K	3			___1	+	WT_KO	1	5.15426e-15	198.23	-0.301969	-1.36777	-1.581	-2.73132	-1.89476	-3.07463	3.27853	2.58391	2.40026	1.00615	2.00124	0.766125	3.35365	3.83027	3.70906	3.89426	3.6973	3.92391	K	2			___1	+	WT_KO	1	0.0205192	94.777	46.603	94.777	0.11752	91354000	366	36
0.0213938	-0.494337	-0.701153	-1.52117	-1.65672	-2.11837	K	3			___1	+	WT_KO	1	1.4417e-06	74.584	2.04402	2.6533	2.79419	1.07608	-0.425108	1.2617	0.90083	1.05915	1.27903	-0.443139	-1.60132	-0.774361	-1.37004	-1.71556	-1.78736	-1.36242	-1.37491	-1.9529	K	3			___1	+	WT_KO	0.999524	0.00692001	55.452	44.454	55.452	0.64686	10268000	106	16
0.366324	0.429132	0.466137	0.677558	0.598213	0.917646	K	3			___1	+	WT_KO	1	6.7828e-05	71.742	5.19814	4.59416	NaN	3.42994	3.25702	3.13186	1.24759	0.528984	NaN	-0.858159	-0.963261	-1.44404	-4.17739	-4.18658	-3.93195	-4.13131	-4.41898	-4.49274	K	4			___1	+	WT_KO	0.999973	1.38277e-06	75.533	66.369	49.076	-0.18746	12317000	477	12
1.77252	1.8339	1.86008	2.82213	2.59901	3.23409	K	2			___1	+	WT_KO	1	2.24239e-05	154.56	-5.12595	-5.64374	-5.05997	NaN	-4.08487	-3.8095	-2.4287	-2.61426	-1.80129	NaN	-0.983818	-1.20169	2.47041	2.90808	2.98648	3.13729	2.90236	2.69097	K	3			___1	+	WT_KO	1	0.000376688	85.813	76.064	57.175	-0.19263	16882000	33	17
3.36292	3.61922	3.4854	4.51864	4.04613	4.01783	K	3			___1	+	WT_KO	1	0.000416842	141.52	-2.63818	-2.426	-2.38964	-1.63399	-2.10645	-1.50988	1.11997	1.30923	1.47444	1.97507	1.58577	1.85429	3.53131	3.61382	3.59188	3.76585	3.49353	3.44733	K	2			___1	+	WT_KO	0.998956	0.00270874	96.492	58.764	96.492	0.44097	21750000	5	58
1.4233	0.95558	0.657763	0.0549421	0.329411	-0.448725	K	3			___1	+	WT_KO	1	6.96291e-07	96.544	0.718947	NaN	0.810413	-0.132788	NaN	-0.00893402	0.479115	NaN	0.767117	-0.63555	NaN	-0.286943	-0.466675	-0.253269	-0.315496	-0.345968	0.0280857	-0.194849	K	3			___1	+	WT_KO	1	0.000258172	89.189	77.817	64.65	0.95954	6350200	287	49
0.64269	0.501492	0.565992	-1.22347	-0.108179	-1.23819	K	4			___1	+	WT_KO	0.989731	0.000772274	63.631	2.7515	3.10801	2.51056	1.20809	0.632795	2.25201	-0.078824	0.323648	0.0238285	-1.72642	-1.99985	-0.646505	-3.05717	-2.90577	-2.75893	-2.77772	-2.83134	-2.81536	K	3			___1	+	WT_KO	0.999387	0.0159626	45.257	37.346	45.257	-0.0572	5389300	159	14
-1.55959	-1.8515	NaN	-0.339715	-0.198763	-0.643068	K	3			___1	+	WT_KO	0.999999	3.21972e-06	91.457	-1.8945	-1.06177	-1.79748	0.268819	-1.00911	0.488333	-1.9347	-1.06244	-1.73826	0.404395	-0.913115	0.46508	-0.267036	-0.122076	-0.21298	0.29237	-0.102701	0.0599079	K	4			___1	+	WT_KO	0.999999	0.00022972	65.25	60.811	65.25	-0.00023932	4677300	240	34
5.48197	5.14799	5.38997	7.04364	6.23298	7.15595	K	3			___1	+	WT_KO	1	1.34905e-15	207.41	NaN	-8.39409	-7.73652	-4.32386	NaN	-2.6434	NaN	-3.31944	-2.77156	0.513804	NaN	2.1863	4.95668	4.95325	4.69276	4.99446	5.21759	4.91285	K	2			___1	+	WT_KO	1	0.000324608	150.84	93.659	141.52	-0.5809	151150000	121	10
-1.34368	-1.32892	-1.57828	-2.32173	-2.15061	NaN	K	3			___1	+	WT_KO	0.999796	0.00127231	67.234	1.29778	1.0174	0.722151	2.55165	2.06474	2.65917	1.27365	0.599335	0.414373	1.98293	1.6552	2.10637	-0.250973	-0.539469	-0.579977	-0.411926	-0.608236	-0.469648	K	3			___1	+	WT_KO	1	6.0088e-08	109.35	84.794	51.193	-0.6475	25975000	275	61
																2.78818	1.71868	1.73726	1.08108	0.595928	0.805242	-0.446822	-0.280123	-0.47904	-1.54785	-0.859056	-2.15497	-3.46184	-2.1202	-2.4885	-2.47215	-1.65368	-2.87705	K	3			___2	+	WT_KO	0.997822	0.00658929	76.465	62.47	51.875	-0.085393	77985000	400	35
NaN	-2.51307	-1.64834	0.661559	-0.377886	0.647703	K	3			___1	+	WT_KO	1	0.0272204	53.775	3.87179	3.88835	3.56124	2.70956	3.24525	2.99251	4.53207	4.63853	4.44156	3.17985	4.30749	3.54039	0.433441	0.628784	0.608124	0.627085	0.863537	0.631035	K	3			___1	+	WT_KO	1	2.14816e-24	251.17	218.82	48.948	-0.32678	163140000	1411	154
-1.57942	-1.34162	NaN	-0.862851	-0.198549	-0.626593	K	3			___1	+	WT_KO	0.999976	0.0045267	58.098	-1.24139	-2.13597	-2.28224	-0.847126	-0.340063	-1.06956	0.0970736	-0.974703	-0.969709	0.155353	0.89152	-0.101286	1.11162	1.03987	1.04033	1.15927	1.03289	1.05144	K	3			___1	+	WT_KO	0.550384	0.00112659	62.287	52.375	62.287	0.36632	7936500	37	19
-0.965791	-0.972387	-0.955622	-0.597329	-0.273823	NaN	K	4			___1	+	WT_KO	0.968271	0.0133483	45.205	-2.24925	-2.77145	NaN	-4.02165	NaN	-3.84653	-0.917733	-1.4966	NaN	-2.52185	NaN	-2.44352	1.10468	1.15344	0.985634	1.6566	1.09575	1.48617	K	4			___1	+	WT_KO	0.999911	0.000477017	55.337	51.069	46.408	-0.04879	2697100	187	84
-1.9347	-1.06244	-1.73826	0.404395	-0.913115	0.46508	K	4			___1	+	WT_KO	0.999999	0.00022972	65.25	4.15713	3.83107	4.07857	4.99971	4.8544	6.07558	2.77236	1.36484	1.33088	3.74799	2.58974	3.33561	-1.61161	-2.58763	-3.01989	-1.09492	-2.46335	-2.65681	K	2			___1	+	WT_KO	1	0.0129572	93.111	84.152	66.692	-0.96535	50412000	356	15
2.37987	2.42018	2.24439	NaN	1.00075	0.957462	K	4			___1	+	WT_KO	1	0.00174625	125.82	-5.00324	-4.75854	-4.42426	NaN	-3.94371	-3.21512	-1.96581	-1.62288	-1.16952	NaN	-0.861818	-0.279003	2.81059	3.01426	2.98254	3.04152	2.8832	3.01927	K	3			___1	+	WT_KO	1	0.0122574	45.723	37.858	41.912	0.1488	2881900	41	20
0.151549	0.614691	0.189793	NaN	1.23386	1.34746	K	4			___1	+	WT_KO	0.999938	6.38187e-05	64.633	NaN	-1.96387	-2.56539	-0.129591	-0.942213	0.111492	NaN	-0.144831	-0.654959	1.33269	0.67046	1.14952	1.5612	1.69764	1.63823	1.61908	1.41398	1.12119	K	3			___1	+	WT_KO	0.999975	0.000581586	59.9	52.252	59.9	0.25629	8630000	14	27
1.89249	2.8371	1.88916	1.29581	1.37786	1.30098	K	4			___1	+	WT_KO	1	5.19827e-05	79.471	-2.39617	-1.4506	-2.00016	-3.25282	-2.84837	-3.54695	-0.834363	0.0729103	-0.320881	-2.24326	-1.26053	-2.68957	1.33496	1.4021	1.40708	1.16635	1.38914	0.940546	K	3			___1	+	WT_KO	0.995825	4.996e-10	117.26	107.47	94.01	-0.28497	28055000	1073	113
0.0755568	0.132498	0.567236	-1.04457	-0.414726	-0.841787	K	3			___1	+	WT_KO	0.999998	9.05825e-06	85.636	-2.73943	-2.32135	-2.53713	NaN	-3.17408	-3.25869	-0.0756063	0.362646	0.10145	NaN	-0.613514	-1.06175	2.43699	2.56259	2.36638	2.65574	2.36187	2.2801	K	3			___1	+	WT_KO	1	0.00208292	67.456	51.319	57.802	-0.12026	5662000	366	44
2.01879	2.60829	1.65705	0.331479	-1.86802	-0.396955	K	4			___1	+	WT_KO	1	0.0034251	126.07	-2.09274	-2.46808	-2.22719	-0.816315	-1.4569	-0.800787	0.16487	-0.31324	-0.16787	1.05819	0.766665	0.985847	2.03077	2.03344	1.78712	2.0313	2.02486	1.86979	K	2			___1	+	WT_KO	1	1.14593e-13	201.75	100.1	156.48	0.99094	10478000	9	47
4.94973	4.92841	5.01427	5.54749	5.33037	5.89053	K	4			___1	+	WT_KO	1	1.97552e-13	172.24	-3.814	-2.33651	-2.74262	-0.617533	-1.50557	-1.11614	-0.238929	1.38396	1.00821	2.73531	2.24568	2.28803	3.34823	3.59907	3.47863	3.50964	3.55255	3.48733	K	3			___1	+	WT_KO	1	2.05217e-11	161.19	152.14	161.19	0.57911	33131000	671	90
0.767289	0.713957	0.929123	1.35141	1.19877	1.79402	K	3			___1	+	WT_KO	1	0.000361235	105.17	0.495967	1.09366	0.492325	-1.45784	0.0232029	-1.55417	0.657943	0.987637	0.666742	-1.82549	0.279318	-1.56724	-0.064867	-0.227423	-0.0977821	-0.210859	0.0574188	0.0700932	K	4			___1	+	WT_KO	0.999999	0.00330572	62.14	55.101	62.14	0.1324	10481000	182	26
0.438993	0.593643	0.0166702	1.64339	1.62994	1.72881	K	3			___1	+	WT_KO	1	0.00231214	94.309	-4.72538	-4.96931	-4.60536	-5.69773	-5.21593	-5.51571	0.0755568	0.132498	0.567236	-1.04457	-0.414726	-0.841787	4.57409	4.9804	4.9004	4.80995	4.6025	4.75708	K	3			___1	+	WT_KO	0.999998	9.05825e-06	85.636	76.472	85.636	-0.15586	16171000	29	19
																5.04345	4.95104	4.88366	6.71641	5.78986	7.24195	3.18605	1.91383	3.11895	3.75154	3.23095	3.87123	-2.08425	-3.15861	-2.03691	-2.80807	-2.75761	-3.28757	K	4			___1	+	WT_KO	1	1.73938e-10	116.21	100.27	78.324	-0.10377	75270000	29	27
2.65205	2.05668	1.70296	0.799619	1.23787	1.1345	K	5			___1	+	WT_KO	0.999977	9.20496e-12	101.5	4.98263	4.55782	4.28488	6.69813	5.58751	6.3958	2.908	2.10218	1.74111	4.23182	3.44681	3.82555	-2.30148	-2.57704	-2.81597	-2.30951	-2.3394	-2.48709	K	3			___1	+	WT_KO	1	9.68684e-08	158.4	140.93	154.6	-0.12096	73979000	68	25
-0.347423	-0.132576	NaN	-1.00698	-1.5487	-1.47204	K	4			___1	+	WT_KO	0.981316	0.000820116	67.358	1.416	1.72546	1.29686	2.11135	2.16259	NaN	0.611743	0.235924	0.0317516	0.770389	0.658333	NaN	-1.0311	-1.61094	-1.5373	-1.18417	-1.70296	-1.93609	K	3			___1	+	WT_KO	1	7.04053e-08	112.8	103.7	112.8	-1.3275	9465400	90	50
1.93944	1.09804	2.16916	-0.0604296	0.0146675	0.0333614	K	4			___1	+	WT_KO	1	1.06197e-31	173.47	NaN	1.31638	1.72223	NaN	0.492205	0.361698	NaN	1.28601	1.69133	NaN	0.625565	0.173674	-0.115255	-0.151768	-0.303104	0.0187302	-0.0653362	-0.104864	K	3			___1	+	WT_KO	0.999995	9.99897e-05	72.184	68.743	72.184	0.96794	9755600	127	13
-1.31455	-1.34933	-0.076849	0.721549	0.268436	0.763454	K	3			___1	+	WT_KO	1	0.00435598	63.181	-6.25861	-5.9967	NaN	-5.41502	-4.92955	-5.09319	-1.57942	-1.34162	NaN	-0.862851	-0.198549	-0.626593	4.45234	4.53368	4.47587	4.70897	4.5323	4.54976	K	3			___1	+	WT_KO	0.999976	0.0045267	58.098	51.266	58.098	0.53324	3402700	307	28
-1.52297	-1.28062	-1.21273	-1.03944	-0.40976	-0.711544	K	2			___1	+	WT_KO	1	0.00132951	110.14	4.34003	3.64232	3.68175	3.17127	3.1721	3.10501	0.178554	-0.722254	-0.574881	-1.57587	-0.793222	-0.60932	-4.38832	-4.48597	-4.52883	-4.59035	-4.16402	-3.63117	K	3			___1	+	WT_KO	1	0.00327028	83.397	28.285	69.01	-0.51968	5800000	52	26
-0.353307	-0.672529	-0.663727	0.880464	NaN	0.352045	K	3			___1	+	WT_KO	1	0.00692001	55.452	-6.63826	-7.1699	-6.62536	-5.55556	-6.296	-5.38331	-1.59153	-1.99925	-1.47952	-0.448321	-1.18614	-0.540365	4.81988	5.04925	4.87363	5.26403	4.91117	4.9261	K	2			___1	+	WT_KO	0.588026	1.47635e-05	138.71	137.07	138.71	0.67917	107490000	104	11
0.21709	-0.708673	0.0751972	0.996484	0.599199	0.70031	K	3			___1	+	WT_KO	1	0.000705341	82.505	1.46697	1.86964	1.20143	0.325418	0.89864	0.0299091	5.75939	6.15462	5.72649	4.25554	5.18603	3.73383	4.06558	4.16358	4.25286	4.08692	4.08869	3.78708	K	3			___1	+	WT_KO	1	2.25371e-06	97.45	86.965	63.128	0.035575	531020000	309	51
1.5254	1.1427	0.704626	-0.28902	0.426399	-0.0373535	K	3			___1	+	WT_KO	1	0.000189567	115.29	NaN	2.4939	2.11484	1.22394	1.31435	NaN	NaN	-0.322264	-1.10084	-2.24558	-1.23956	NaN	-3.36298	-2.93756	-3.48787	-3.31273	-2.7526	-3.08786	K	4			___1	+	WT_KO	0.999976	0.00311402	49.973	34.207	49.973	0.054759	2159000	660	29
5.16967	5.55197	5.58388	4.93444	4.84639	4.7834	K	5			___1	+	WT_KO	1	1.35178e-26	164.7	0.230882	0.0568008	-0.774168	-1.32608	-0.907242	-1.05784	2.84678	2.72118	1.86338	0.831698	1.55673	1.2028	2.38906	2.54298	2.36535	2.31457	2.26527	2.34381	K	4			___1	+	WT_KO	1	2.04106e-17	133.76	131.32	70.091	-0.153	36526000	471	68
5.98267	5.88582	6.23762	4.7193	5.1723	4.62997	K	3			___1	+	WT_KO	1	2.88009e-34	224.33	4.06726	3.84371	3.59116	5.71227	4.41041	5.94515	0.901292	0.427742	0.787931	0.619731	1.89962	1.60807	-3.39281	-3.53737	-3.07543	-4.93575	-2.70949	-4.25392	K	3			___1	+	WT_KO	1	2.74096e-05	95.428	91.327	95.428	0.2814	16880000	495	16
-0.269723	-0.575935	-0.220383	0.569705	0.796518	1.23697	K	3			___1	+	WT_KO	1	5.47854e-14	132.13	-4.11032	-4.37929	-4.73124	-3.23792	-3.62057	-3.05649	1.13785	1.0505	0.587313	2.07628	1.89687	2.18787	5.02134	5.30839	5.04635	5.47099	5.31874	5.32752	K	4			___1	+	WT_KO	1	0.000340568	117.25	112.55	82.171	-0.16011	35872000	228	55
-0.525495	-0.0855999	-0.0505638	0.47466	0.373867	0.378464	K	4			___1	+	WT_KO	1	3.64816e-07	87.319	0.244891	-1.14796	-0.166952	1.71539	0.769148	2.12659	3.43131	2.09813	3.13917	4.80344	4.15415	5.27196	2.95958	3.12469	3.03392	3.24484	3.18631	3.22852	K	4			___1	+	WT_KO	1	6.36323e-08	105.28	96.345	46.249	-0.5631	216410000	109	100
3.59143	3.04342	3.6018	2.6976	2.48667	1.94704	K	3			___1	+	WT_KO	1	2.35293e-37	260.97	2.9313	2.51787	2.86578	1.71317	2.20542	1.84031	2.69147	2.38601	2.82248	1.2104	2.4322	1.5623	-0.466675	-0.253269	-0.315496	-0.345968	0.0280857	-0.194849	K	3			___1	+	WT_KO	1	9.93633e-07	164.81	150.78	52.555	-0.52707	39230000	415	49
-2.62833	-0.944933	0.0378399	3.43538	2.55048	3.57223	K	3			___1	+	WT_KO	0.999936	3.5788e-13	128.05	5.93688	5.41614	5.19028	6.56826	6.13475	6.4441	5.30323	4.89453	4.43968	5.76423	5.23756	5.67408	-0.860495	-0.643013	-1.02281	-0.647238	-1.09589	-0.686863	K	3			___1	+	WT_KO	1	3.6457e-10	172.13	154.76	44.662	-0.29182	540630000	153	25
NaN	-2.21084	-2.31281	-0.550822	-1.38938	-0.68951	K	4			___1	+	WT_KO	0.999989	0.00591174	58.674	-0.0230227	0.628662	0.764177	-0.879035	-0.81654	-0.159079	0.0756311	0.690845	1.04633	-1.12951	-0.696833	-0.993176	-0.128189	-0.0592194	0.00995255	-0.0936775	-0.078989	-0.750937	K	3			___1	+	WT_KO	1	0.00233388	72.652	58.622	72.652	-0.17678	7969000	197	23
-0.0484896	-0.269123	0.089777	0.320907	0.70315	0.289742	K	3			___1	+	WT_KO	1	0.0313922	121.68	-1.49261	-1.939	-0.752378	0.429447	-0.262699	0.808598	-1.80714	-2.33514	-1.09288	-0.206639	-0.667681	0.127375	-0.541376	-0.517542	-0.612698	-0.479292	-0.603678	-0.598063	K	2			___1	+	WT_KO	1	0.015603	98.523	59.501	74.127	-0.20713	7214800	405	77
-1.80714	-2.33514	-1.09288	-0.206639	-0.667681	0.127375	K	2			___1	+	WT_KO	1	0.015603	98.523	-5.05953	-4.95763	-4.52526	-3.44815	-3.40503	-3.37165	-0.590331	-0.362375	0.159081	0.889649	1.00354	0.792862	4.24236	4.47385	4.41214	4.49459	4.20988	4.24767	K	3			___1	+	WT_KO	1	1.71244e-07	88.019	84.3	88.019	0.39617	19616000	607	94
3.23855	2.95599	2.88612	3.50964	3.98545	4.08805	K	4			___1	+	WT_KO	1	1.05001e-11	104.3	-3.31015	-3.33669	-3.20555	-2.47001	-2.86147	-2.19784	0.148234	-0.0631218	-0.0105686	0.533992	0.372139	0.565308	3.23154	3.15216	2.92278	3.1608	3.03491	2.8463	K	3			___1	+	WT_KO	0.999999	0.000167896	65.887	61.701	65.887	0.31776	17484000	68	12
2.60692	2.82712	2.16269	1.27476	1.17363	1.31598	K	4			___1	+	WT_KO	1	7.65509e-16	161.22	-1.52618	-1.21839	-2.04433	0.570753	-0.525724	0.464113	1.74653	1.73423	1.21181	3.384	2.30175	3.00821	3.04586	2.83122	2.98394	2.97004	2.62877	2.62726	K	4			___1	+	WT_KO	1	2.72564e-10	133.86	123.8	79.805	-0.521	118030000	31	29
-1.44063	-0.592062	-1.5961	0.325252	-0.0276966	1.18365	K	3			___1	+	WT_KO	0.999722	0.0033527	72.848	3.49616	3.14367	3.17056	4.63557	3.75936	4.6487	0.757373	0.137083	0.598091	1.74578	1.40048	1.78863	-2.96563	-3.12799	-2.84467	-2.733	-2.55758	-2.77692	K	3			___1	+	WT_KO	1	3.23253e-08	157.2	142.17	119.96	0.42951	16690000	202	20
																3.40107	2.81934	3.11483	1.89618	2.19549	1.09954	4.25393	3.89874	4.369	2.22853	3.04562	2.07614	0.626011	0.957991	0.981968	0.489145	0.651438	1.05977	K	2			___2	+	WT_KO	1	8.23483e-07	120.57	100.92	120.57	-0.23289	746930000	326	52
-1.48839	-1.16058	-1.17102	-0.763452	-0.432623	NaN	K	3			___1	+	WT_KO	0.868956	8.64286e-05	71.344	1.71038	2.00188	2.05305	1.1784	0.849142	1.62398	-0.929353	-0.58868	-1.30513	-1.0906	-1.74314	-1.11115	-2.86657	-2.71197	-3.63038	-2.11221	-2.79098	-2.65196	K	3			___1	+	WT_KO	1	6.08988e-07	93.684	85.396	67.43	0.20592	9732400	175	16
0.363469	0.333586	0.318592	-0.297956	-0.0464592	NaN	K	3			___1	+	WT_KO	1	7.39837e-08	88.571	1.87303	2.27122	1.69734	1.27225	1.39229	1.05026	1.55454	1.83222	1.42853	0.974189	1.07007	0.525127	-0.545333	-0.560397	-0.541001	-0.141263	-0.520913	-0.441976	K	3			___1	+	WT_KO	1	0.0140319	45.723	41.407	42.338	-0.45059	21285000	759	78.5
-0.46539	-0.134136	-0.112991	0.650287	NaN	0.742956	K	3			___1	+	WT_KO	0.87067	0.0256534	48.283	0.548236	NaN	0.425983	0.976812	NaN	0.959923	-0.633857	NaN	-0.73283	-1.3542	NaN	-0.658493	-1.40894	-1.78095	-1.43101	-2.17421	-1.50198	-1.53526	K	3			___1	+	WT_KO	1	0.0463642	81.297	36.686	43.246	0.12983	4787100	56	22
1.74653	1.73423	1.21181	3.384	2.30175	3.00821	K	4			___1	+	WT_KO	1	2.72564e-10	133.86	-3.10719	-2.99362	-3.33697	-4.33747	-3.51478	-4.08834	1.46999	1.60076	1.32444	-0.305699	0.905634	-0.0298328	4.35034	4.47297	4.38921	4.18856	4.22172	4.14167	K	4			___1	+	WT_KO	1	5.12148e-09	93.295	88.187	93.295	0.24819	27601000	134	32
-0.788102	-0.690714	-1.21615	-1.46399	-1.67026	-1.78497	K	3			___1	+	WT_KO	1	0.0297619	41.967	-0.164124	-0.142168	-0.345652	-0.561558	-0.37541	-0.426859	-0.504144	-0.519247	-0.535109	-1.45347	-0.525732	-1.17005	-0.566862	-0.498482	-0.461657	-0.735113	-0.349018	-0.660028	K	3			___1	+	WT_KO	1	1.48182e-06	101.53	91.06	101.53	-0.3906	4650900	649	54
0.672841	NaN	0.780272	-1.01716	-0.0726166	-0.602123	K	3			___1	+	WT_KO	0.999971	0.00580617	48.823	-0.470349	0.914494	NaN	2.50319	2.31086	1.94859	-1.98804	-1.28099	NaN	0.552909	0.0527668	0.15979	-1.74453	-2.31688	-2.34412	-1.79349	-2.45679	-1.70564	K	3			___1	+	WT_KO	1	0.0626378	53.163	23.59	43.814	-0.32987	4906300	20	11
0.213317	0.416571	0.142319	-0.361024	-0.0824623	-0.36294	K	4			___1	+	WT_KO	1	1.23539e-07	93.804	0.784326	0.578308	1.34102	1.96069	1.56801	2.65144	-1.13478	-1.80107	-0.776489	-0.567323	-0.933107	-0.162333	-2.14595	-2.50078	-2.38971	-2.37121	-2.69981	-2.73061	K	3			___1	+	WT_KO	1	3.61419e-06	96.993	91.212	60.474	0.20325	6672200	464	23
-0.246057	-0.841436	-0.00296783	0.786231	0.389551	0.749821	K	4			___1	+	WT_KO	0.860388	7.38926e-07	90.385	0.621823	0.551697	0.356339	1.48766	NaN	1.56815	-1.05999	-0.597742	-0.958162	-0.449677	NaN	-0.601673	-1.90866	-1.27084	-1.5867	-1.78054	-2.37683	-2.08666	K	4			___1	+	WT_KO	0.999989	0.00338715	49.66	47.284	49.66	0.75681	3462100	180	19
-1.13256	-1.67432	-1.98862	-0.626805	NaN	-0.322313	K	3			___1	+	WT_KO	1	0.00146695	79.201	4.7466	NaN	4.00064	6.20469	6.49421	6.70192	3.15283	NaN	0.72901	2.99793	2.92488	3.0086	-1.8206	-4.31191	-3.54383	-3.04997	-3.76803	-3.61016	K	3			___1	+	WT_KO	0.998523	0.00197687	76.326	60.385	72.29	0.68062	45830000	44	12
1.72368	NaN	1.73421	-0.582427	0.555872	-0.223873	K	4			___1	+	WT_KO	0.999918	3.15737e-09	97.346	NaN	-4.01774	-3.33296	-0.470168	-1.68587	-0.0981054	NaN	-2.51307	-1.64834	0.661559	-0.377886	0.647703	1.63771	1.38327	1.41242	1.28852	1.10929	0.828969	K	3			___1	+	WT_KO	1	0.0272204	53.775	47.115	53.775	0.1266	10028000	82	24
-0.253591	-0.448093	-0.464014	0.595023	0.540941	0.344643	K	2			___1	+	WT_KO	1	0.00243521	141.98	-3.66146	-3.68026	-3.17086	-2.30907	-2.39426	-1.72283	-0.519315	-0.590933	0.181433	0.369733	0.643953	0.851971	2.9153	2.96793	3.08009	2.8356	2.83952	2.65796	K	2			___1	+	WT_KO	1	2.78465e-14	206.11	163.03	152.62	0.19659	8713400	6	33
-1.84892	-1.02567	-1.09698	-0.311856	-0.287539	-0.676371	K	3			___1	+	WT_KO	1	0.0361213	105.12	2.32334	2.56754	1.97665	1.73099	1.4651	0.860821	3.10271	3.08701	2.73678	2.12547	2.35779	1.28079	0.552526	0.398062	0.487926	0.55127	0.694002	0.50313	K	3			___1	+	WT_KO	1	1.26664e-13	176.04	171.28	115.31	0.24488	46483000	250	56
6.31817	6.67775	6.39775	6.09898	5.86732	5.46416	K	3			___1	+	WT_KO	1	8.70477e-69	318.7	-3.40671	-3.53396	-3.32285	-2.91752	-2.64947	-3.05517	-0.0484896	-0.269123	0.089777	0.320907	0.70315	0.289742	3.13137	3.14344	3.14043	3.39522	3.15392	3.42807	K	3			___1	+	WT_KO	1	0.0313922	121.68	75.333	40.103	0.25279	65609000	36	15
0.555469	0.443375	-0.0672836	1.68669	0.899595	0.991125	K	4			___1	+	WT_KO	1	5.03045e-12	112.13	-1.58506	-1.0803	-1.22754	-2.50925	-1.96976	NaN	0.475463	0.78875	0.606779	-0.918937	-0.0553513	NaN	1.83368	1.74765	1.56212	1.74711	1.71571	1.59686	K	3			___1	+	WT_KO	1	3.73395e-08	155.56	120.44	101.39	-0.43487	8108500	38	42
4.57393	4.83192	4.37675	5.18672	5.76682	5.81322	K	3			___1	+	WT_KO	1	2.84515e-22	165.66	6.32698	6.70265	6.27221	7.9469	7.49501	7.85734	2.66309	2.66559	2.37341	3.55996	2.50554	3.67452	-3.89073	-4.15846	-4.17101	-4.23014	-5.18816	-4.09966	K	2			___1	+	WT_KO	1	0.00094456	129.38	91.655	103.55	0.38426	59892000	100	38
1.19693	0.528465	0.657892	-1.50163	-0.439819	-2.08045	K	3			___1	+	WT_KO	0.999984	0.00126754	53.777	-1.07736	-1.9388	-2.41196	-0.655428	0.48213	-0.446209	-0.304856	-1.24281	-1.46303	-0.0571165	1.22019	0.146908	0.545664	0.574587	0.676737	0.755106	0.539366	0.676277	K	3			___1	+	WT_KO	1	0.0445954	63.565	18.197	63.565	-0.5059	7894300	437	99
1.45115	1.00499	1.1884	2.41052	1.67348	2.26752	K	3			___1	+	WT_KO	0.999981	0.00246551	69.864	3.63282	4.10616	3.28026	5.23659	4.47191	5.84024	8.09251	8.3549	8.16193	9.85986	9.23475	10.2318	4.23285	4.12734	4.60947	4.78007	4.56414	4.47474	K	3			___1	+	WT_KO	1	3.27688e-11	172.8	148.01	66.059	-0.94096	7750100000	8	15
-0.0810575	-0.837152	-0.381521	0.773416	0.795658	1.4683	K	3			___1	+	WT_KO	1	0.00329426	70.1	-1.30019	NaN	-1.68674	-0.00485468	NaN	-0.161108	-0.419778	NaN	-0.976131	0.694119	NaN	0.476414	0.653566	0.792746	0.438412	0.855768	0.738846	0.720682	K	3			___1	+	WT_KO	0.5	4.28844e-10	102.8	93.757	71.853	-0.45901	5007000	547	52
1.11997	1.30923	1.47444	1.97507	1.58577	1.85429	K	2			___1	+	WT_KO	0.998956	0.00270874	96.492	0.775847	0.992478	NaN	1.59916	2.14375	1.56917	-1.25277	-1.1062	NaN	-0.635488	-0.116348	-0.811733	-2.25546	-2.22008	-2.27798	-2.07785	-2.4588	-2.29774	K	3			___1	+	WT_KO	1	2.19576e-05	90.348	80.56	90.348	-0.17471	13369000	1227	61.5
1.45592	0.833956	1.1621	2.18929	1.69758	2.0183	K	3			___1	+	WT_KO	1	0.000283678	79.771	-1.52062	-2.48326	-2.20258	-0.820189	-1.26937	-0.692133	4.90184	4.25994	4.62676	5.71869	5.1778	5.5576	6.19561	6.6218	6.55714	6.69567	6.24847	6.33289	K	2			___1	+	WT_KO	1	2.38141e-40	268.08	235.92	203.82	0.25149	269550000	54	20
0.732774	0.564209	0.346682	-0.478881	0.0318375	NaN	K	3			___1	+	WT_KO	1	0.000978895	76.655	0.432813	0.411818	NaN	1.12946	1.25969	1.019	-0.276151	-0.219788	NaN	-0.0782309	0.403656	-0.213942	-0.935806	-0.753008	-0.899914	-1.0509	-1.05473	-1.14978	K	4			___1	+	WT_KO	1	9.45601e-05	66.467	58.288	66.467	-1.3014	5974000	1290	105
																-0.531947	-0.808868	-0.457893	-0.143176	-0.00305367	-0.208027	3.59648	3.30679	3.85904	3.74789	4.02485	3.58283	3.90159	3.99425	4.04473	4.04786	3.82921	3.87402	K	3			___1	+	WT_KO	1	1.83161e-13	184.21	167	171.56	0.048878	102470000	119	35
1.7689	NaN	1.5838	3.0203	2.65026	2.64148	K	3			___1	+	WT_KO	0.983682	3.75105e-06	90.385	-1.83214	-1.89477	-2.29182	-0.329827	-0.922569	0.382727	-1.73797	-1.84657	-2.23446	-0.688184	-0.918571	-0.0383568	-0.132675	-0.0732098	-0.214836	-0.201563	-0.194698	-0.337923	K	2			___1	+	WT_KO	0.999999	0.0240346	65.305	49.924	65.305	0.15275	9715200	326	23
0.125537	0.299133	-0.247921	-0.944549	NaN	-0.934965	K	3			___1	+	WT_KO	1	0.0101708	52.693	NaN	-3.88145	-3.76519	-3.33208	-3.17403	-2.96455	NaN	-1.47871	-1.31111	-1.24716	-0.617231	-0.927811	2.04328	2.28133	2.18188	2.24171	2.3581	2.1199	K	4			___1	+	WT_KO	1	5.70939e-07	82.609	79.015	82.609	0.085174	2746500	32	39
NaN	0.732994	-0.52276	-1.75347	-1.35089	-1.42592	K	4			___1	+	WT_KO	1	0.0213296	40.856	2.38957	2.39752	3.1046	3.84221	3.12303	3.91717	-0.387183	-1.44924	-0.139549	-0.230514	-0.155512	0.154078	-3.00359	-3.96817	-3.51635	-3.91593	-3.47723	-3.67993	K	2			___1	+	WT_KO	1	0.030262	63.48	54.947	63.48	0.19961	6209200	375	10
-0.465066	-0.563604	-0.315399	0.539565	0.153767	0.373623	K	3			___1	+	WT_KO	1	1.61269e-10	150.05	-0.413709	-1.06768	-0.958612	0.0283523	-0.198614	0.230103	5.17618	4.54	4.85671	5.50764	5.33648	5.44257	5.36304	5.48627	5.54313	5.63608	5.3364	5.29563	K	3			___1	+	WT_KO	1	1.62885e-29	212.06	202.08	212.06	-0.16964	273450000	3	93
5.3445	4.13239	4.17657	5.97977	5.69867	5.54927	K	4			___1	+	WT_KO	1	9.81156e-13	197.73	-1.28472	-1.09713	-1.85133	1.00849	-0.630278	1.27902	1.85593	1.84899	1.46343	3.65003	2.62041	4.1708	2.91381	2.82471	3.04256	2.79834	3.052	2.97494	K	3			___1	+	WT_KO	0.726308	8.17542e-18	182.07	19.661	104.76	0.040599	147870000	206	52
-0.240315	-0.213873	-0.424921	0.566308	0.0930405	1.01152	K	3			___1	+	WT_KO	1	1.48482e-08	119.46	0.72467	0.971005	0.601742	3.92024	2.75501	3.08031	0.798572	1.11126	0.656206	3.68457	2.62935	2.99715	-0.152942	0.0188551	-0.217735	-0.0788765	-0.32435	0	K	3			___1	+	WT_KO	1	5.4075e-24	151.01	139.49	128.12	-0.088001	48678000	283	29.5
-1.35495	-1.62784	-1.54861	-2.74679	-2.5053	NaN	K	2			___1	+	WT_KO	1	0.0235346	75.294	0.940305	0.73789	-0.0556202	-0.486584	-0.468298	-0.341667	0.342212	0.0587711	-0.655926	-1.29355	-0.944931	-1.01118	-0.824936	-0.800522	-0.872505	-0.650167	-0.675329	-0.586349	K	3			___1	+	WT_KO	0.972701	0.0325454	47.559	34.206	47.559	0.35033	5693800	332	83
-0.623094	-1.58506	-0.686483	0.195376	-0.234322	-0.0167446	K	3			___1	+	WT_KO	0.998748	0.00481626	62.258	NaN	-1.86489	-2.12543	-6.40819	-8.72746	-5.1628	NaN	2.86436	2.59777	-1.98866	-3.88274	-0.776423	4.34142	4.60785	4.451	4.57633	4.64603	4.46954	K	3			___1	+	WT_KO	1	0.0311489	63.419	48.637	40.496	-0.35988	21726000	522	44
-0.197162	0.43288	-0.607845	-1.50577	-0.83984	-2.23766	K	2			___1	+	WT_KO	0.999955	0.0740018	82.279	NaN	3.76428	3.73647	NaN	-3.45662	-3.85241	NaN	6.26941	5.34962	NaN	-0.562466	-1.62727	2.05935	2.38372	1.34095	1.98541	2.69546	2.30831	K	2			___1	+	WT_KO	1	0.0392844	76.847	36.749	76.847	0.52479	118330000	76	10
3.66	3.77777	2.95446	2.87442	2.54069	2.45802	K	3			___1	+	WT_KO	1	4.10752e-13	156.36	-1.92702	-1.72914	-1.57417	-1.15695	-0.883299	-1.26739	1.4778	1.65357	2.07367	2.14241	2.78053	1.64212	3.17797	3.2613	3.37564	3.45615	3.46513	2.99268	K	3			___1	+	WT_KO	1	1.10256e-06	115.38	97.288	63.546	-0.021959	56352000	30	28
1.5338	1.6415	1.09285	-0.106778	0.849157	-0.282608	K	4			___1	+	WT_KO	1	1.22895e-07	88.222	-3.30814	NaN	-2.90321	-2.10272	NaN	-2.17551	-1.47885	NaN	-0.90493	-0.523852	NaN	-0.482582	1.60245	1.47853	1.72608	1.73566	1.72022	1.77608	K	3			___1	+	WT_KO	1	2.80437e-07	93.269	78.797	93.269	0.71944	2763900	129	39
10.5085	10.2114	10.2801	11.3291	10.7148	10.9321	K	4			___1	+	WT_KO	1	1.05606e-15	154.26	-0.742021	-0.803802	-0.410021	-3.12496	-1.33676	-2.62464	2.14442	1.93728	2.40452	-0.917533	1.37131	-0.390858	2.6596	2.61968	2.54234	2.36422	2.50937	2.31694	K	3			___1	+	WT_KO	0.996329	3.33951e-07	94.45	85.631	94.45	0.15296	23784000	402	91
-0.205709	-0.467779	-0.672859	0.403893	0.517212	0.145679	K	3			___1	+	WT_KO	0.942905	0.0028316	73.781	-8.21822	-6.55261	-5.77749	-2.0439	-2.98461	-1.64023	-2.62833	-0.944933	0.0378399	3.43538	2.55048	3.57223	5.36304	5.48627	5.54313	5.63608	5.3364	5.29563	K	3			___1	+	WT_KO	0.999936	3.5788e-13	128.05	115.01	104.63	-0.66418	52714000	325	93
																-4.23584	-2.1503	-1.13139	0.617788	-0.263393	0.688595	-3.00424	-0.968758	0.174473	1.75	0.962282	1.74722	1.00476	1.06013	1.03367	1.28901	1.02698	1.14179	K	3			___1	+	WT_KO	0.998955	0.0567812	47.082	26.561	43.808	-0.092498	11666000	97	35
0.636664	0.801474	0.359568	-0.743785	NaN	-0.755501	K	3			___1	+	WT_KO	0.880932	3.278e-05	87.647	0.294068	0.519855	0.709206	1.97522	1.18738	2.35873	-0.559451	-0.820303	-0.98127	-0.352757	-0.572281	0.492504	-1.08036	-1.46156	-1.96268	-2.17118	-1.95836	-1.78307	K	3			___1	+	WT_KO	1	0.018716	75.109	29.391	49.097	-0.25371	22261000	207	33
0.321387	NaN	0.150171	-0.395722	-0.0902882	-0.424515	K	3			___1	+	WT_KO	0.983619	4.20205e-06	100.54	-3.24307	-4.312	-3.37064	-2.20001	-2.67353	-2.44132	-0.814	-1.82321	-0.821112	-0.148568	-0.313623	0.0740643	2.20223	2.36738	2.27733	2.20823	2.16121	2.59854	K	3			___1	+	WT_KO	1	0.000127406	72.207	62.419	57.52	0.15649	5952200	159	23
0.39022	0.737827	0.0811043	1.36475	0.849365	1.53786	K	3			___1	+	WT_KO	1	1.8896e-09	104.45	-1.69383	-1.4466	-1.14493	NaN	-0.775238	-0.3204	-1.24613	-1.18576	-0.751059	NaN	-0.221754	-0.263985	0.220854	0.139429	0.121672	0.142509	0.354788	0.139576	K	3			___1	+	WT_KO	0.563161	6.55767e-06	96.673	85.819	96.673	-0.69087	3969200	109	30
0.756215	0.627222	1.06145	1.73367	1.44609	2.07208	K	3			___1	+	WT_KO	0.999975	1.26248e-06	87.287	-5.91943	-7.70749	-4.77298	-3.0552	-4.26238	-3.03669	-1.01272	-2.73899	0.329128	1.65921	0.722223	1.67178	4.67986	4.8471	4.82991	4.87121	4.78591	4.79163	K	3			___1	+	WT_KO	1	0.00020021	102.73	76.763	79.875	-0.49572	11425000	239	97
-0.00654697	0.322363	0.448862	1.15916	0.696026	0.933083	K	3			___1	+	WT_KO	1	5.7948e-08	114.29	-1.40182	-1.32243	NaN	NaN	-1.76202	-1.8017	1.22839	1.32365	NaN	NaN	0.765404	0.366467	2.40337	2.52468	2.47708	2.23788	2.32872	2.25133	K	4			___1	+	WT_KO	1	2.08458e-11	112.47	105.75	112.47	0.28009	20980000	476	79
6.60825	6.50923	5.81297	7.9069	7.12242	7.61019	K	2			___1	+	WT_KO	1	1.18122e-17	174.83	-4.3427	-3.92611	-3.33613	-2.40142	-3.11363	-2.89329	-1.9397	-1.94854	-0.954037	-0.105208	-0.685728	-0.553316	2.17615	1.85617	2.1099	2.453	2.22921	2.42314	K	3			___1	+	WT_KO	0.898018	0.000199831	73.156	58.684	73.156	-0.06376	8499500	100	45
-1.98804	-1.28099	NaN	0.552909	0.0527668	0.15979	K	3			___1	+	WT_KO	1	0.0626378	53.163	-1.84775	-1.42559	-2.00141	-0.429003	-1.15652	-1.02886	1.26697	1.38719	1.2716	2.25034	2.09361	1.49777	2.88788	2.69138	3.0008	2.83614	3.05144	2.60979	K	3			___1	+	WT_KO	0.999342	0.000720089	126.31	105.69	84.507	-0.12988	30548000	63	19
1.18025	0.693972	0.609997	2.24917	NaN	2.21856	K	3			___1	+	WT_KO	1	2.61788e-08	159.22	-2.8359	-2.2834	-3.02761	NaN	-3.97747	-4.23073	-1.38044	-1.21561	-1.34133	NaN	-2.3318	-3.10847	1.22861	0.946384	1.41408	0.785347	1.44697	1.20542	K	2			___1	+	WT_KO	0.591378	0.00402022	87.616	63.281	87.616	1.0373	7892600	34	31
-0.904214	-0.0276737	-0.984482	-2.69703	-1.49837	-2.12642	K	3			___1	+	WT_KO	1	3.28848e-05	86.39	2.83394	3.42886	2.70674	2.05621	2.19314	2.33617	1.83777	2.20851	1.64095	1.24995	1.55853	1.27597	-1.22301	-1.34176	-1.33799	-0.649461	-0.833304	-0.977035	K	3			___1	+	WT_KO	1	0.00094795	91.855	76.979	91.855	0.028228	23702000	70	32
-0.210588	0.313387	-0.373287	-0.997231	-0.629635	-1.1374	K	3			___1	+	WT_KO	0.999997	0.0106518	59.426	3.78112	3.57025	4.01615	1.9834	3.32285	2.17725	1.85943	1.57241	2.15594	-0.415015	0.98749	-0.150295	-2.14853	-2.11924	-2.13241	-2.24162	-2.53405	-2.24438	K	3			___1	+	WT_KO	1	2.38327e-08	114.96	105.43	100.39	0.10735	19900000	671	39
3.47847	3.49755	3.29134	2.72867	2.89107	2.80097	K	3			___1	+	WT_KO	1	0.00019008	69.331	0.852496	0.701517	0.380989	1.91632	1.18682	1.90396	-0.765981	-0.666548	-0.958044	0.35229	-0.173393	0.442272	-1.84532	-1.48947	-1.61123	-1.40724	-1.55891	-1.37853	K	3			___1	+	WT_KO	1	7.26991e-10	100.67	91.498	98.132	-0.049586	6180500	1215	52
1.82696	1.9991	0.727097	-0.0199518	0.606266	-0.192507	K	4			___1	+	WT_KO	1	3.94582e-24	147.11	-1.58119	-1.70034	-2.39759	-2.91916	-3.0821	-2.56801	0.0374918	-0.172483	-0.752813	-1.67969	-1.54189	-1.23392	1.39183	1.40645	1.37258	1.39627	1.34151	1.41726	K	3			___1	+	WT_KO	1	1.01309e-09	109.42	94.492	96.544	1.3933	10205000	1102	90
NaN	-0.0476265	0.377466	-1.11304	-0.967943	-0.430336	K	5			___1	+	WT_KO	0.991826	3.28631e-05	70.533	1.21608	1.3872	1.90144	2.77935	2.20509	2.24383	1.7307	1.34906	1.9003	2.45306	2.16152	2.16754	0.287773	-0.159538	-0.273336	-0.169498	-0.242266	0.00687599	K	4			___1	+	WT_KO	1	0.000145927	75.961	64.441	66.797	-0.03969	36180000	148	12
1.3452	0.342497	0.479103	-0.434104	-0.23971	-1.11405	K	3			___1	+	WT_KO	1	0.00113951	87.184	-4.85817	-4.78995	-5.35802	-3.96372	-4.11726	-3.56335	-0.901683	-0.529528	-1.1016	0.04457	0.111467	0.229931	3.72965	4.13902	3.98422	4.16508	4.03003	3.87644	K	3			___1	+	WT_KO	0.99094	4.76258e-06	91.475	82.874	91.475	-0.082624	5941300	97	30
-0.199944	0.0571537	-0.412891	1.17703	0.967302	1.01291	K	3			___1	+	WT_KO	1	9.14744e-05	107.39	-2.82322	-2.63041	-2.66203	-0.392468	-1.36044	-0.199516	2.54928	3.07799	3.14715	4.91673	4.2833	5.14553	5.14566	5.587	5.53698	5.46599	5.44504	5.42821	K	4			___1	+	WT_KO	1	1.65392e-08	164.15	131.41	46.319	-0.05512	166640000	143	91
-0.519315	-0.590933	0.181433	0.369733	0.643953	0.851971	K	2			___1	+	WT_KO	1	2.78465e-14	206.11	-0.694463	-0.835258	-0.776516	0.233615	-0.0451164	-0.470078	1.01908	0.428438	0.55636	1.26872	1.22551	0.647036	1.4867	1.14229	1.06068	1.1919	1.07193	1.20027	K	3			___1	+	WT_KO	1	1.99112e-09	106.93	101.95	106.93	-0.48777	14383000	82	40
1.78828	2.13621	1.40641	0.274871	1.12167	0.128332	K	3			___1	+	WT_KO	1	6.56683e-05	102.45	-2.81418	-2.82553	-2.91418	-1.44701	-1.87289	-1.12525	1.77252	1.8339	1.86008	2.82213	2.59901	3.23409	4.35985	4.53803	4.50206	4.42594	4.2732	4.44251	K	2			___1	+	WT_KO	1	2.24239e-05	154.56	115.59	140.75	0.37406	42380000	18	9
-0.984508	0.527685	-0.0569305	-1.78391	-1.09772	-1.90185	K	2			___1	+	WT_KO	1	0.0376635	100.82	-1.22816	-1.22007	NaN	-0.747815	NaN	-0.786964	-0.573352	-0.669937	NaN	0.0468798	NaN	0.0435734	0.427967	0.428728	0.475288	0.951488	1.03217	0.913698	K	4			___1	+	WT_KO	0.990269	4.22973e-08	84.365	82.281	84.365	0.051189	3700400	342	37
2.29351	1.7612	1.33453	0.139195	0.9694	-0.226341	K	3			___1	+	WT_KO	1	0.00199611	123.86	-3.0167	-3.9972	-4.13549	-2.11135	-2.90936	-1.74098	0.593556	-0.302794	-0.267109	1.26751	0.591789	1.2746	3.38341	3.57301	3.59618	3.53565	3.30245	3.09874	K	3			___1	+	WT_KO	1	0.00847795	64.374	53.223	64.374	-0.6183	13762000	295	46
-1.71948	NaN	-1.95402	-1.09617	-0.885168	-0.848936	K	2			___1	+	WT_KO	1	0.0120994	98.299	-0.329143	-0.0811729	-0.0889893	1.28621	0.542959	1.3205	1.00932	1.0801	1.22355	2.28869	1.77454	2.28878	1.11162	1.03987	1.04033	1.15927	1.03289	1.05144	K	3			___1	+	WT_KO	1	0.0145072	97.071	76.784	97.071	0.20545	23285000	14	19
1.03516	NaN	1.20522	0.395152	0.748285	0.412294	K	5			___1	+	WT_KO	1	2.35108e-05	70.983	0.002141	-0.141649	0.523651	-0.515784	-0.623638	-0.674232	2.87073	2.71561	3.22433	2.18168	2.43559	1.99121	2.64174	2.73586	2.42848	2.85426	2.86053	2.74861	K	3			___1	+	WT_KO	1	4.19159e-13	125.73	117.13	103.88	0.21962	48330000	319	23.5
0.345786	0.975317	0.574944	1.76825	1.28316	1.77574	K	2			___1	+	WT_KO	1	0.00465764	84.817	-2.97327	-3.89898	NaN	-1.98101	-1.87349	-1.66204	-0.10324	-1.00803	NaN	0.691415	1.0456	0.965706	2.64319	2.76955	2.62257	2.82922	2.72039	2.7109	K	2			___1	+	WT_KO	0.964365	8.56785e-05	149.65	83.032	143.01	-0.1838	8664100	52	17
1.17634	NaN	1.30169	0.791907	0.638269	0.55596	K	3			___1	+	WT_KO	1	0.00582003	81.972	1.19461	1.64082	1.2968	0.483352	0.815149	0.120892	1.81216	1.92077	1.74206	0.441859	0.879246	-0.215462	0.390701	0.158545	0.173054	0.115301	-0.1346	-0.253193	K	4			___1	+	WT_KO	1	5.97245e-12	110.68	107.9	110.68	-0.048682	19150000	185	76
1.27303	1.70285	2.28154	0.396462	0.336891	0.581491	K	3			___1	+	WT_KO	1	1.16195e-05	93.909	-3.50749	-3.67797	NaN	-2.19301	NaN	-1.64663	0.0381021	-0.253426	NaN	1.20582	NaN	1.73935	3.31875	3.30314	3.08658	3.55562	3.21908	3.46914	K	3			___1	+	WT_KO	0.765325	0.0106448	51.013	22.249	51.013	-0.29416	7811400	265	42
1.5181	1.62304	1.67861	3.40842	2.02197	3.4096	K	3			___1	+	WT_KO	0.968833	0.00889053	84.213	-2.10087	NaN	-2.32273	-1.02248	-1.19657	-1.0821	1.96277	NaN	1.96193	3.02153	2.86351	2.79447	3.8368	3.96606	4.01246	4.20081	3.86139	3.95973	K	4			___1	+	WT_KO	0.999921	0.00564733	59.57	50.749	54.7	0.47251	75851000	478	101
0.632329	1.14118	0.717926	-2.53224	-0.612658	-1.66495	K	3			___1	+	WT_KO	1	0.00895712	63.283	NaN	3.55832	3.94458	NaN	1.20972	1.28142	NaN	1.81701	2.70646	NaN	0.268669	-0.73337	-1.46767	-1.86271	-1.51032	-1.77741	-1.13975	-1.93163	K	3			___1	+	WT_KO	1	2.0675e-13	128.79	122.63	79.311	-0.16486	14287000	184	16
5.21846	5.30843	4.69928	3.90249	4.56705	3.47511	K	2			___1	+	WT_KO	1	8.19845e-07	134.99	-1.71428	-0.926441	-1.77585	-3.89014	-4.40003	-3.99895	0.370507	1.02994	0.311111	-1.96229	-2.18444	-2.38747	1.85794	1.83498	1.81476	2.08465	2.0169	1.69463	K	4			___1	+	WT_KO	0.759006	8.98168e-05	54.011	52.465	47.429	-1.424	8933500	166	45
0.19662	0.879822	0.69569	3.59986	3.06247	3.39096	K	2			___1	+	WT_KO	1	1.64789e-18	213.73	4.17368	3.40161	3.97713	5.44075	5.31618	5.50902	3.54003	2.88	3.22652	4.63672	4.41899	4.739	-0.860495	-0.643013	-1.02281	-0.647238	-1.09589	-0.686863	K	2			___1	+	WT_KO	1	4.08676e-05	145.25	87.389	140.16	-0.50463	149180000	283	25
3.80877	3.8831	3.38347	5.74925	5.44434	6.99781	K	3			___1	+	WT_KO	1	1.20383e-09	204.03	4.56476	NaN	4.52813	3.9287	4.10177	3.81107	0.958411	NaN	1.03485	0.365829	0.652763	-0.0827045	-3.8332	-3.67816	-3.76548	-3.40608	-3.64771	-3.81061	K	3			___1	+	WT_KO	0.995092	0.0224625	44.299	35.192	44.299	-1.0248	11089000	425	55
2.84678	2.72118	1.86338	0.831698	1.55673	1.2028	K	4			___1	+	WT_KO	1	2.04106e-17	133.76	2.81058	2.44961	2.45852	4.29952	4.13367	3.58735	2.05752	0.634953	0.589352	2.99081	1.30383	2.01381	-0.979912	-1.93606	-2.14137	-1.15192	-3.02854	-1.49037	K	4			___1	+	WT_KO	1	5.10563e-13	123.36	115.28	74.147	-0.54385	31370000	100	10
0.0374918	-0.172483	-0.752813	-1.67969	-1.54189	-1.23392	K	3			___1	+	WT_KO	1	1.01309e-09	109.42	-1.98951	-0.0779667	-0.328146	1.59691	0.942797	2.10618	-2.58394	-0.843651	-1.09657	0.653323	-0.0527363	1.28796	-0.821274	-0.887087	-1.04062	-0.786793	-1.19423	-0.735062	K	3			___1	+	WT_KO	0.999952	0.0191113	64.04	48.653	64.04	-0.60004	6618500	12	24
1.44239	1.39054	0.399569	NaN	-0.838371	-1.18354	K	4			___1	+	WT_KO	0.999917	0.000433629	83.617	-2.89431	-2.79855	-2.9494	-2.61173	-2.40316	NaN	-1.20645	-1.15257	-1.40822	-1.47475	-0.677557	NaN	1.46102	1.52458	1.26898	1.29377	1.52691	1.44974	K	3			___1	+	WT_KO	0.999966	0.000487688	52.09	44.644	52.09	-0.16572	9798500	13	18
8.08778	7.49979	7.36315	8.34403	8.16809	8.61958	K	2			___1	+	WT_KO	1	7.88406e-13	184.98	0.630908	1.03942	1.48396	3.01258	1.71674	2.65396	2.20855	2.67757	3.01059	4.32266	3.43011	4.14035	1.3508	1.51675	1.25444	1.46687	1.51467	1.56955	K	4			___1	+	WT_KO	0.999978	0.000294789	79.004	71.965	46.66	-0.55741	115890000	19	31
0.152394	0.59141	0.48057	-0.241408	-0.547113	-0.315413	K	4			___1	+	WT_KO	1	1.43801e-25	164.35	-0.0280409	-0.496098	NaN	-1.36026	-0.956728	-1.71173	-0.737004	-1.1277	NaN	-2.56795	-1.81276	-2.94467	-0.935806	-0.753008	-0.899914	-1.0509	-1.05473	-1.14978	K	3			___1	+	WT_KO	0.916949	0.040842	40.994	16.964	40.994	-0.40161	2190300	1055	105
-1.66458	-2.09544	-1.85527	-0.984063	NaN	-1.15672	K	3			___1	+	WT_KO	1	0.00543547	60.255	-5.10261	-6.31674	-5.73968	-2.58468	-4.02482	-2.40043	0.189021	-0.969709	-0.403395	2.58275	1.26607	2.58024	5.06479	5.22563	5.06408	5.32423	5.0922	5.06382	K	2			___1	+	WT_KO	0.605165	3.13361e-08	125.48	97.467	125.48	-0.018901	42420000	138	39
3.29862	2.10031	2.64749	1.65888	1.59929	1.04439	K	3			___1	+	WT_KO	1	0.000313934	126.41	-6.74949	-4.99985	-6.1341	-4.43674	-4.47028	-3.8158	-3.39186	-1.74443	-2.87254	-1.32548	-1.26943	-0.675367	3.13079	3.13402	2.98936	3.26806	3.00215	3.22359	K	2			___1	+	WT_KO	0.999994	0.0117946	76.899	69.419	72.789	0.46505	6857800	458	49
2.14442	1.93728	2.40452	-0.917533	1.37131	-0.390858	K	3			___1	+	WT_KO	0.996329	3.33951e-07	94.45	1.96097	2.12653	1.7751	0.169277	1.18733	-0.44523	2.73348	2.82252	2.72404	0.767589	1.9254	0.147886	0.545664	0.574587	0.676737	0.755106	0.539366	0.676277	K	3			___1	+	WT_KO	1	8.45234e-05	85.006	71.906	85.006	-0.41807	45703000	866	99
																-2.05436	-3.78845	-2.28148	-4.1715	-4.36169	-4.5747	3.00074	1.19513	2.79009	0.580117	0.695105	0.586613	4.82826	4.86217	4.79937	4.90841	4.8581	5.24447	K	4			___2	+	WT_KO	1	8.50676e-69	238.42	205.87	220.26	0.032853	1209500000	154	44
0.608668	0.614813	0.652439	0.592124	0.496462	0.492256	K	3			___1	+	WT_KO	0.999083	5.59509e-06	74.364	-1.13236	-1.64099	-1.88957	-2.58479	-2.70667	-3.1053	0.0213938	-0.494337	-0.701153	-1.52117	-1.65672	-2.11837	0.92691	1.02525	0.916218	1.22041	0.851248	1.07009	K	3			___1	+	WT_KO	1	1.4417e-06	74.584	70.78	74.584	0.25455	12088000	524	79
0.389384	-0.00018692	0.17248	-0.789332	-0.553263	-1.09224	K	3			___1	+	WT_KO	0.938949	0.00711021	53.565	1.55717	1.13327	0.524966	0.442364	-0.309866	-0.66564	1.66526	0.851482	0.217228	-0.168674	-0.172445	-0.787495	-0.118746	-0.403186	-0.579938	-0.454244	-0.0612755	-0.0386944	K	2			___1	+	WT_KO	0.999974	4.94002e-14	199.68	190.49	75.294	0.16518	14824000	15	12.5
1.12622	1.81908	1.19297	-0.757949	-0.477518	NaN	K	4			___1	+	WT_KO	1	3.52735e-07	75.112	-1.43743	-0.60103	-2.152	1.0559	0.864838	0.138611	0.438415	0.827433	-0.499693	1.7178	2.09396	0.540087	1.649	1.30706	1.38011	0.818701	1.03042	0.484636	K	3			___1	+	WT_KO	1	7.73611e-05	130.2	105.78	130.2	-1.3965	16249000	4	10
0.934827	0.599459	1.24497	NaN	0.00623894	-0.6311	K	3			___1	+	WT_KO	0.998226	9.25998e-05	74.141	1.45003	1.63135	0.739542	NaN	-0.831177	-0.763166	1.44239	1.39054	0.399569	NaN	-0.838371	-1.18354	-0.234484	-0.362204	-0.612173	-0.104359	-0.205891	-0.337214	K	4			___1	+	WT_KO	0.999917	0.000433629	83.617	74.33	83.617	-0.44248	18155000	93	52
3.57957	3.84389	2.93788	2.0544	2.86325	2.38145	K	3			___1	+	WT_KO	1	2.83776e-05	93.909	4.70859	4.6259	4.82961	6.06096	5.25102	5.5837	4.58528	4.29867	4.38259	5.2614	4.69226	5.0461	-0.350151	-0.448633	-0.719223	-0.642773	-0.757454	-0.454443	K	2			___1	+	WT_KO	1	1.59385e-05	143.89	125.58	125.75	-0.2196	208360000	161	19
1.23162	-0.527071	1.10383	-2.12349	NaN	-2.1164	K	3			___2	+	WT_KO	1	0.00107311	80.871	0.871566	NaN	0.311519	1.68366	2.31677	2.28773	0.674018	NaN	0.0228233	1.06562	1.22187	1.16268	-0.424391	-0.571732	-0.560895	-0.461249	-1.2936	-1.04189	K	3			___1	+	WT_KO	1	3.82412e-12	112.34	105.76	112.34	-1.3122	15720000	167	39.5
-1.9397	-1.94854	-0.954037	-0.105208	-0.685728	-0.553316	K	3			___1	+	WT_KO	0.898018	0.000199831	73.156	-3.17941	-2.87337	-3.30182	-1.55792	-2.20728	-0.861343	-0.762658	-0.522388	-0.73995	0.497655	0.126076	0.961948	2.18991	2.22957	2.28967	2.21237	2.13466	1.90645	K	3			___1	+	WT_KO	1	5.75371e-05	129.89	100.8	47.915	-0.32708	42828000	180	29
0.994945	0.490747	-0.0197639	-0.450873	-0.747313	-1.01749	K	2			___1	+	WT_KO	0.999996	0.00260685	112.71	5.56544	5.53716	5.50411	4.17516	5.17678	4.38304	1.06617	0.724752	0.670795	-1.23167	0.321218	-0.740875	-4.72611	-4.93381	-5.10551	-5.25003	-5.05426	-5.04075	K	3			___1	+	WT_KO	1	6.31357e-26	155.71	152.89	155.71	-0.0060573	15796000	334	12
0.148234	-0.0631218	-0.0105686	0.533992	0.372139	0.565308	K	3			___1	+	WT_KO	0.999999	0.000167896	65.887	-3.94733	-3.37481	-3.39072	-2.46892	-2.85776	-2.64101	-3.05919	-2.09448	-2.01094	-1.29915	-1.08306	-1.90577	0.661297	1.15892	1.10758	1.32657	1.57601	0.818403	K	2			___1	+	WT_KO	1	0.00380605	119.29	87.869	119.29	-0.31721	13963000	5	30
																-4.61269	-4.55427	-3.8703	-3.34409	-3.4536	-2.39505	2.08477	2.56218	3.25807	3.69903	3.74053	4.65387	6.47062	6.99504	6.85617	7.19991	6.99543	7.13209	K	3			___2	+	WT_KO	1	5.39666e-33	222.74	222.43	54.805	-0.048568	60286000000	119	15
																-0.466283	0.388523	0.347095	2.18303	1.10381	2.7253	-0.480811	0.175346	0.424311	1.44848	1.03494	2.32475	-0.241371	-0.334579	-0.194984	-0.577759	-0.267569	-0.317385	K	3			___1	+	WT_KO	1	2.29756e-07	144.27	132.57	115.12	0.031816	59553000	56	41
-0.898763	0.161261	-0.679426	-2.14695	NaN	-2.0775	K	3			___1	+	WT_KO	1	0.00270338	58.487	-2.69953	-3.19335	-2.68117	-2.4321	-2.0792	-1.85722	-0.628406	-0.91605	-0.350035	-0.154014	0.370119	0.0297756	1.84428	2.1559	2.05894	2.43488	2.25062	1.97015	K	2			___1	+	WT_KO	0.58869	0.0088857	102.61	82.279	71.614	-0.87576	6529300	88	59
3.23855	2.95599	2.88612	3.50964	3.98545	4.08805	K	3			___1	+	WT_KO	1	1.05001e-11	104.3	-4.41126	-4.05931	-3.9113	-2.84359	-2.78481	-2.10384	0.337823	0.728258	1.15949	1.75504	2.09634	2.37672	4.52224	4.66617	4.79859	4.75543	4.68246	4.56371	K	3			___1	+	WT_KO	1	2.68128e-06	170.06	93.002	83.045	0.37132	95989000	75	40
																1.7889	1.06589	1.8565	3.0696	NaN	3.27168	-1.49428	-1.96021	-0.945801	-0.407384	NaN	0.164999	-3.51003	-3.1475	-3.0745	-3.32019	-2.99202	-3.02352	K	3			___1	+	WT_KO	1	3.91319e-06	103.21	91.952	82.55	-0.58405	6225300	307	26
0.579751	0.131012	0.300858	-1.01362	-0.0840435	-0.683134	K	3			___1	+	WT_KO	1	0.00970889	114.6	2.53862	1.34654	1.82404	0.635721	0.552137	-0.116848	2.68345	1.61841	2.16646	1.1302	1.00953	0.0740147	-0.0820103	0.150473	0.0702209	0.651274	0.258699	0.274023	K	4			___1	+	WT_KO	1	0.000225432	108.56	108.56	42.843	-0.63303	52047000	385	197
-0.678988	-0.975548	-0.825037	-0.604787	-0.211239	-0.340338	K	2			___1	+	WT_KO	0.999189	0.0107817	62.869	2.01679	2.50586	1.83755	-0.242999	0.761324	-0.139305	0.632329	1.14118	0.717926	-2.53224	-0.612658	-1.66495	-1.6113	-1.48608	-1.39182	-2.13245	-1.57268	-1.44249	K	3			___1	+	WT_KO	1	0.00895712	63.283	34.885	51.268	-0.03655	8340100	135	20
1.01122	1.61481	0.798843	-1.20967	0.425219	-0.498716	K	3			___1	+	WT_KO	1	4.98943e-09	119.92	2.2348	3.06034	2.36403	1.48323	0.206059	0.956425	5.60617	6.29165	5.67367	4.67386	3.62881	4.37895	3.14453	3.1099	3.03744	3.34742	3.22406	3.50569	K	3			___1	+	WT_KO	0.999984	1.11434e-09	165.58	137.38	112.24	0.020194	336950000	82	77
-0.553468	-0.312635	-0.605713	0.277169	0.394741	0.0376682	K	3			___1	+	WT_KO	0.999376	0.00750239	85.731	-2.34469	-2.83609	-2.134	-1.78214	-1.59574	-1.38881	0.559667	0.128704	0.846531	1.08406	1.63151	1.37578	2.67752	2.84339	2.70833	3.02299	3.02856	2.84774	K	4			___1	+	WT_KO	1	1.28684e-21	151.57	147.76	57.496	-0.34502	23966000	72	33
-1.36448	-1.86765	NaN	-0.350879	-0.677662	-0.164913	K	2			___1	+	WT_KO	1	8.60518e-13	138.89	4.02536	4.38413	4.16602	4.9169	4.86292	5.61609	4.06025	4.34175	4.17747	4.4828	4.77784	4.4285	-0.191957	-0.163778	-0.260744	-0.277304	-0.283772	-1.10443	K	3			___1	+	WT_KO	1	1.35089e-19	232.88	202.2	79.492	0.76288	167590000	365	31
1.22702	0.8613	0.197214	-0.42685	0.0938263	-0.461956	K	3			___1	+	WT_KO	1	6.12055e-10	103.9	3.28734	1.73892	2.31726	3.95408	3.88505	3.5277	1.1328	-0.463284	0.254559	1.49761	1.54549	1.16127	-2.38139	-2.3236	-2.3349	-2.29968	-2.53825	-2.28326	K	3			___1	+	WT_KO	0.995849	3.95359e-06	98.654	93.336	98.654	-0.81885	28711000	690	66.5
																NaN	-2.76474	-2.53298	-1.67606	-1.75529	-2.1655	NaN	-0.80525	-0.490198	0.248336	0.234499	-0.337049	1.88743	1.83809	1.77058	2.08119	1.7911	1.91162	K	3			___1	+	WT_KO	1	0.00622848	62.303	53.475	62.303	-1.4092	5212300	418	57
2.75102	2.02857	2.93293	3.5309	3.34075	4.39447	K	2			___2	+	WT_KO	1	1.02459e-08	192.6	-4.87845	-5.50872	-5.08905	-2.84563	-3.38624	-2.35813	-0.0947771	-0.909111	-0.376335	1.95374	1.06482	2.07879	4.55683	4.47821	4.44052	4.95616	4.25236	4.52007	K	4			___1	+	WT_KO	0.992223	0.00028606	81.191	33.284	67.358	-0.48217	27672000	162	92
1.46999	1.60076	1.32444	-0.305699	0.905634	-0.0298328	K	4			___1	+	WT_KO	1	5.12148e-09	93.295	1.50584	1.96607	1.36962	0.839096	1.08898	0.800257	0.173221	0.626373	0.0236282	-0.821858	0.489302	-0.885092	-1.55946	-1.4611	-1.61819	-1.50416	-0.798378	-1.60219	K	3			___1	+	WT_KO	1	0.000812323	81.709	55.168	81.709	0.093462	7937900	204	37
-0.257421	0.110258	0.0735455	-1.27701	NaN	-0.969542	K	3			___1	+	WT_KO	1	0.0012997	68.044	2.09242	2.05892	2.26449	3.01391	2.89861	3.36644	1.28817	0.569387	0.999386	1.67295	1.39435	1.34718	-1.0311	-1.61094	-1.5373	-1.18417	-1.70296	-1.93609	K	5			___1	+	WT_KO	0.999999	1.54025e-19	121.75	117.71	119.96	-0.35987	18107000	121	50
2.27704	2.23689	1.98301	1.42547	1.48604	0.63641	K	4			___1	+	WT_KO	1	1.42719e-21	148.38	-0.167233	-1.24099	-0.733469	1.85705	0.889168	1.92055	-1.21012	-2.34518	-1.71673	0.35229	-0.233335	0.369711	-1.26973	-1.2256	-1.25546	-1.34797	-1.3212	-1.46768	K	3			___1	+	WT_KO	0.999995	0.0130911	55.401	47.096	55.401	0.06323	6880600	851	49
-0.0947771	-0.909111	-0.376335	1.95374	1.06482	2.07879	K	4			___1	+	WT_KO	0.992223	0.00028606	81.191	0.0226564	-0.347952	-0.0124302	-1.25608	-0.660357	-0.819164	0.671514	0.525608	0.761095	-0.598413	0.15234	-0.0282841	0.422014	0.752157	0.501326	0.814457	0.614	0.874041	K	4			___1	+	WT_KO	1	6.30095e-11	113.26	109.69	49.528	0.33144	9686500	47	161
2.08477	2.56218	3.25807	3.69903	3.74053	4.65387	K	2			___2	+	WT_KO	1	9.40254e-27	222.74	-1.20946	NaN	-1.66384	0.0980334	NaN	-0.120056	0.405303	NaN	0.182333	1.10799	NaN	1.19131	1.38792	1.51729	1.57398	1.16675	1.355	1.39453	K	4			___1	+	WT_KO	1	0.0110132	46.131	35.473	46.131	0.056088	8277500	1466	133
0.564807	0.953842	0.0402279	-0.385991	-0.557238	-0.0706329	K	4			___1	+	WT_KO	0.998401	1.66166e-10	101.94	3.83645	3.69819	3.19606	2.18265	3.11084	1.89734	2.29351	1.7612	1.33453	0.139195	0.9694	-0.226341	-1.76978	-2.0584	-2.13373	-1.88666	-2.34013	-2.04052	K	3			___1	+	WT_KO	1	0.00199611	123.86	76.662	59.426	-0.42274	24036000	122	24
0.0989752	NaN	-0.598883	-1.46184	-1.37876	-1.15547	K	2			___1	+	WT_KO	0.899138	0.0833616	77.923	3.70649	2.98169	3.71373	4.54555	4.18284	4.95822	1.00336	-0.0123062	0.705002	1.29121	1.19848	1.60049	-2.92998	-3.1154	-3.28093	-3.09754	-3.18305	-3.27457	K	4			___1	+	WT_KO	1	0.00104136	74.76	66.031	43.991	-0.65264	17674000	157	11
0.930114	1.58905	0.541124	-0.034133	-0.501093	-0.448915	K	3			___1	+	WT_KO	1	0.000157249	81.311	0.386083	-0.212343	-0.36607	1.17206	0.843763	1.86251	0.850738	0.0843563	-0.0524712	1.06093	0.71542	1.30966	0.237812	0.175297	0.041399	0.04566	-0.32704	-0.469688	K	2			___1	+	WT_KO	1	2.61826e-17	206.18	190.32	206.18	0.35781	257840000	215	35
2.73348	2.82252	2.72404	0.767589	1.9254	0.147886	K	3			___1	+	WT_KO	1	8.45234e-05	85.006	NaN	2.07261	1.95103	NaN	1.16882	0.752369	NaN	1.39511	1.19167	NaN	0.759077	0.103176	-0.879467	-0.798908	-1.03156	-0.702755	-0.608438	-0.566032	K	3			___1	+	WT_KO	0.999861	0.000410698	65.225	61.446	58.671	0.45295	8756000	99	10
0.455632	0.0331268	0.0866032	-0.242084	-0.370148	-0.227486	K	3			___1	+	WT_KO	1	0.000310386	60.602	-3.58223	-2.92975	-3.70266	-1.36046	-2.06113	-1.14788	-0.823245	-0.157026	-0.829918	1.03652	0.405348	1.33838	2.53214	2.65132	2.60054	2.55377	2.26778	2.56942	K	2			___1	+	WT_KO	1	2.18257e-05	122.51	101.64	90.653	-0.58045	8898700	4	24
0.24937	0.866131	-0.00317192	NaN	-2.73051	-1.81953	K	2			___1	+	WT_KO	1	0.0502225	60.59	3.11769	1.53705	2.80787	4.31697	4.10286	4.73972	2.92014	1.08672	2.51918	3.69893	3.00796	3.61466	-0.424391	-0.571732	-0.560895	-0.461249	-1.2936	-1.04189	K	2			___1	+	WT_KO	1	4.46966e-11	143.61	83.812	143.61	0.99296	86095000	295	39.5
-0.623696	NaN	-0.359186	-1.6506	-1.90745	-1.74991	K	3			___1	+	WT_KO	1	0.0131374	63.565	1.54137	1.81211	1.0487	-0.91387	0.343197	-1.23521	5.06887	5.06853	4.40023	2.30265	3.59539	1.94028	3.30066	3.13503	3.07933	3.37331	3.0535	3.25866	K	3			___1	+	WT_KO	0.999998	1.98301e-21	208.82	185.93	139.08	-0.10185	150770000	114	36
-0.689673	-0.995255	NaN	0.623866	-0.0776291	-0.0222988	K	3			___1	+	WT_KO	1	0.0108904	74.464	-2.76029	-2.43256	-2.19729	-1.3564	-2.07057	-1.20565	-0.639331	-0.230438	-0.2584	0.723395	0.206875	0.591833	1.89412	2.08072	1.66669	2.23659	2.07875	1.88065	K	3			___1	+	WT_KO	0.994992	1.80041e-06	107.82	97.544	107.82	0.13156	7848700	74	38
1.81216	1.92077	1.74206	0.441859	0.879246	-0.215462	K	4			___1	+	WT_KO	1	5.97245e-12	110.68	0.674489	-0.15485	0.849454	-0.561834	-0.732841	-0.831389	-0.321673	-1.3752	-0.216339	-1.36809	-1.36745	-1.89158	-1.22301	-1.34176	-1.33799	-0.649461	-0.833304	-0.977035	K	3			___1	+	WT_KO	0.5	0.000221265	68.567	60.478	66.325	0.39936	4231100	159	32
-1.20574	-1.05675	-0.864254	-0.470187	-0.560675	-0.547489	K	3			___1	+	WT_KO	1	4.67147e-13	125.73	1.15364	1.35219	NaN	NaN	0.19996	0.255874	0.308747	0.400927	NaN	NaN	-0.736452	-1.07489	-1.07173	-1.07267	-1.09981	-1.1465	-1.13511	-1.2476	K	2			___1	+	WT_KO	1	0.0158704	80.229	41.011	80.229	-0.67216	8766900	292	25
3.46833	4.40008	3.4501	1.29267	1.88363	1.55067	K	2			___1	+	WT_KO	1	2.45971e-07	100.02	1.83131	1.53292	1.84568	0.704559	1.00191	0.988512	2.09378	1.90422	2.46675	0.452746	1.71124	0.950706	0.0356255	0.249899	0.348871	-0.0950184	0.510632	0.0453548	K	3			___1	+	WT_KO	0.999689	0.000314578	86.803	81.591	86.803	0.29236	26709000	356	63
0.718106	NaN	-0.06707	1.6309	1.4789	1.5127	K	3			___1	+	WT_KO	0.999975	1.40826e-06	75.122	-0.72413	-1.03756	-1.28131	-0.167099	-0.581293	0.182966	2.94321	2.90659	2.56577	3.72992	3.33881	3.92173	3.4405	3.82275	3.57487	4.05382	3.72141	3.82192	K	3			___1	+	WT_KO	0.998794	7.26286e-08	106.28	102.03	92.096	0.75771	95972000	154	18
4.25811	4.46785	4.55846	3.62511	3.92303	3.17587	K	4			___1	+	WT_KO	1	9.99895e-18	133.15	-0.812016	NaN	-0.857244	-0.624012	-0.642645	NaN	1.87687	NaN	1.92826	1.76435	1.95226	NaN	2.46205	2.6515	2.51331	2.54516	2.39621	2.47599	K	2			___1	+	WT_KO	1	0.00326129	83.499	60.179	80.755	0.60912	23114000	163	52
-0.238929	1.38396	1.00821	2.73531	2.24568	2.28803	K	3			___1	+	WT_KO	1	2.05217e-11	161.19	3.76431	3.90457	4.14425	5.28748	4.49345	4.87528	0.888669	0.827328	1.31049	1.71438	1.59473	1.67452	-3.10248	-3.19864	-3.10596	-3.41631	-3.09742	-3.1176	K	3			___1	+	WT_KO	1	0.0331332	64.776	31.038	60.961	0.27054	19163000	2310	120
0.931058	0.416151	0.65218	2.21367	1.32107	1.65996	K	2			___1	+	WT_KO	1	0.00137653	108.7	NaN	-7.7448	-7.57195	-5.98704	NaN	-6.19079	NaN	-2.67032	-2.5143	-0.84479	NaN	-1.20245	4.76795	4.95307	4.78546	5.29905	5.021	5.0715	K	4			___1	+	WT_KO	0.918888	0.0186544	42.806	40.194	42.806	0.24408	1333400	493	62
2.35658	3.14096	2.57116	1.46519	2.01499	1.73794	K	3			___1	+	WT_KO	1	5.80291e-06	148.18	1.78345	NaN	1.46036	0.0341945	0.783434	-0.0530777	1.92828	NaN	1.80278	0.528674	1.24083	0.137785	-0.0820103	0.150473	0.0702209	0.651274	0.258699	0.274023	K	3			___1	+	WT_KO	1	0.000175873	90.108	73.884	82.705	-0.13029	19940000	489	197
-0.879851	-0.285427	-0.809616	1.731	1.13901	1.84984	K	3			___1	+	WT_KO	1	1.11354e-11	105.73	0.109056	-0.223	0.355827	2.04007	NaN	2.29032	-0.53646	-2.56482	-0.997486	0.896359	NaN	0.516979	-0.872358	-2.46322	-1.62551	-0.986917	-3.27294	-1.69018	K	3			___1	+	WT_KO	0.999803	0.000138156	70.235	65.526	69.605	0.39639	5317400	517	34
0.674018	NaN	0.0228233	1.06562	1.22187	1.16268	K	3			___1	+	WT_KO	1	3.82412e-12	112.34	-5.57338	-6.1019	-6.186	-4.37239	-5.17908	-3.9766	-0.281753	-0.754875	-0.849718	0.795043	0.111813	1.00406	5.06479	5.22563	5.06408	5.32423	5.0922	5.06382	K	2			___1	+	WT_KO	0.999997	0.00620402	70.919	51.282	70.919	0.8203	7974300	3	39
0.475463	0.78875	0.606779	-0.918937	-0.0553513	NaN	K	3			___1	+	WT_KO	1	3.73395e-08	155.56	0.51654	0.670713	0.301727	-0.175713	-1.08341	-0.576731	-0.0815535	-0.00840569	-0.298578	-0.982675	-1.56004	-1.24624	-0.824936	-0.800522	-0.872505	-0.650167	-0.675329	-0.586349	K	4			___1	+	WT_KO	0.999491	8.20222e-05	73.166	68.549	68.257	-0.03387	15619000	146	83
3.00074	1.19513	2.79009	0.580117	0.695105	0.586613	K	4			___2	+	WT_KO	1	8.50676e-69	238.42	-1.36662	-1.07258	-0.690859	1.39533	-0.267927	0.443941	-0.399926	-0.585758	-0.0313148	1.97213	-0.189688	0.328335	0.739853	0.365421	0.387344	0.733599	-0.120457	-0.0324459	K	3			___1	+	WT_KO	1	1.07584e-08	97.488	90.042	71.527	0.14777	9956400	89	23
-0.762658	-0.522388	-0.73995	0.497655	0.126076	0.961948	K	3			___1	+	WT_KO	1	5.75371e-05	129.89	-0.999381	-1.39815	-0.771774	1.12797	0.378748	1.10158	-0.981214	-1.43319	-0.922495	1.08924	-0.0198231	0.866112	-0.208675	-0.156439	-0.42292	0.118059	-0.597267	-0.152309	K	3			___1	+	WT_KO	1	2.31482e-05	114.56	108.13	67.964	-0.58989	52065000	129	18
-1.18701	NaN	-0.767881	0.373216	-0.118069	0.439573	K	3			___1	+	WT_KO	1	1.60683e-15	147.17	0.687432	0.814222	0.178827	1.1199	1.03902	1.21254	1.74249	1.70641	1.40127	1.35146	1.30933	1.28086	0.828211	0.770784	0.950245	0.388353	0.0716133	0.151482	K	3			___1	+	WT_KO	1	0.0056247	73.887	52.94	46.033	0.40814	21032000	90	82
5.60617	6.29165	5.67367	4.67386	3.62881	4.37895	K	3			___1	+	WT_KO	0.999984	1.11434e-09	165.58	1.75986	1.69461	2.33462	2.75639	2.65213	2.81092	-0.334146	-0.755096	0.355499	-0.0655527	0.20841	-0.373119	-2.32085	-2.57111	-2.25132	-2.66514	-2.64242	-3.10088	K	3			___1	+	WT_KO	1	4.21922e-07	84.762	81.099	84.762	-0.065593	7189900	12	9
1.03738	0.81057	0.867136	0.508597	0.74194	0.628191	K	3			___1	+	WT_KO	1	0.0224018	41.644	-2.28476	-2.52623	-2.63408	-1.25765	-2.00317	-1.42246	1.88083	1.67159	1.72975	2.84701	2.18625	2.6004	3.93875	4.07642	4.09163	4.26146	3.99073	4.10603	K	3			___1	+	WT_KO	1	5.05172e-08	162.37	153.99	78.932	0.19125	43581000	81	16
4.39871	4.13973	4.31213	5.05469	4.76702	4.92541	K	4			___1	+	WT_KO	1	6.61376e-07	166.55	NaN	-2.30951	-2.17677	-0.75904	-1.43459	-0.452385	NaN	-1.00716	-0.74188	0.163541	-0.150738	0.680086	1.08865	1.18094	1.16269	1.07938	1.08516	1.21563	K	3			___1	+	WT_KO	0.579006	0.0650624	41.652	26.037	41.652	-0.19428	5164000	519	130.5
0.692338	0.276791	0.603216	1.57927	1.61076	1.27446	K	3			___1	+	WT_KO	1	0.00436544	82.645	0.50084	0.45047	0	-0.175753	-0.10218	-0.537502	1.84607	1.19766	0.994675	0.0869913	0.75687	-0.635376	1.11838	0.625784	0.722475	0.419538	0.660355	-0.0147133	K	3			___1	+	WT_KO	1	0.000123594	95.417	82.317	49.12	-0.21817	15511000	335	26
-0.115308	-0.428068	-0.0767422	-1.02036	-0.799494	-0.992273	K	3			___1	+	WT_KO	1	3.3722e-24	174.41	1.11569	1.37634	0.899988	NaN	2.17487	1.99775	1.27154	1.48548	1.63035	NaN	2.52752	1.56011	-0.0709896	-0.0122623	0.458162	-0.254974	0.153963	-0.354477	K	2			___1	+	WT_KO	1	0.00647223	89.296	73.856	67.169	0.73551	22332000	3	29
-0.0891905	NaN	-0.335384	0.155948	0.0670891	0.25416	K	3			___1	+	WT_KO	1	0.0218068	63.565	-2.54759	-3.0352	-2.8693	-1.7072	NaN	-1.88042	-1.66458	-2.09544	-1.85527	-0.984063	NaN	-1.15672	0.65617	0.818361	0.741827	0.879934	1.0045	0.806862	K	3			___1	+	WT_KO	1	0.00543547	60.255	45.998	60.255	-0.63375	2073200	1026	72
2.08289	2.05749	NaN	0.861987	1.4395	0.532747	K	3			___1	+	WT_KO	0.935809	5.1047e-05	79.81	2.01748	2.69813	1.5646	3.4747	2.74289	3.5674	-1.43457	-0.983591	-1.6629	-0.468059	-0.879732	-0.309452	-3.67889	-3.80312	-3.4997	-3.78596	-3.82132	-3.79369	K	4			___1	+	WT_KO	0.999976	0.0110877	46.249	41.933	46.249	0.011771	3812100	508	29
4.66328	5.31775	4.67403	2.64925	3.89552	2.85284	K	4			___1	+	WT_KO	1	3.51142e-05	141.39	-0.0956564	NaN	-0.100814	1.88858	1.34227	1.89567	1.7689	NaN	1.5838	3.0203	2.65026	2.64148	1.63771	1.38327	1.41242	1.28852	1.10929	0.828969	K	3			___1	+	WT_KO	0.983682	3.75105e-06	90.385	86.13	90.385	0.13569	34210000	149	24
-0.108882	-0.464058	-0.514954	0.852622	NaN	1.3136	K	4			___1	+	WT_KO	1	0.00013182	83.729	7.89358	8.06911	7.70937	8.50082	8.35294	8.52997	8.08778	7.49979	7.36315	8.34403	8.16809	8.61958	-0.0326443	-0.69072	-0.61842	0	-0.383541	0.172773	K	2			___1	+	WT_KO	1	7.88406e-13	184.98	171.97	174.21	-0.15226	2739100000	109	22.5
2.62897	2.75281	2.71706	3.42493	3.59925	3.61167	K	4			___1	+	WT_KO	0.999999	3.72892e-07	93.269	-3.83296	-3.94791	-3.8257	-3.05368	-3.41165	-2.67782	1.21271	1.16306	1.29936	1.69256	1.54546	2.02749	4.81883	4.98958	4.85286	4.90303	4.75841	4.78847	K	3			___1	+	WT_KO	1	0.00567172	103.74	89.072	71.501	0.30813	20876000	134	28
-1.28963	-1.90277	-2.2813	-0.416837	NaN	-0.622181	K	3			___1	+	WT_KO	0.99982	0.0510374	41.029	-6.06065	-6.0463	-6.6242	-5.67646	-5.69125	-5.6437	0.0469885	0.449554	-0.268587	0.617745	0.902891	0.611383	5.8808	6.37445	6.08342	6.451	6.39545	6.33824	K	2			___1	+	WT_KO	1	0.000689753	121.09	77.968	121.09	-0.87387	65936000	81	53
																-2.45089	NaN	-0.875475	3.41229	3.10658	2.5941	-1.77484	NaN	-3.16606	-0.552299	-0.82785	-0.929205	0.449202	-2.34385	-2.56278	-3.8078	-4.13313	-3.44015	K	2			___1	+	WT_KO	1	0.0725039	56.729	47.141	56.729	-0.21674	2743600	176	39
2.11613	2.79954	2.18438	0.546117	1.81568	0.726387	K	3			___1	+	WT_KO	1	0.0112522	131.04	-6.17975	-6.35836	-5.39089	NaN	-4.48854	-4.55064	-2.80421	-3.06608	-1.97099	NaN	-1.51705	-1.68271	3.14869	3.17088	3.1477	3.1238	2.77279	2.95109	K	3			___1	+	WT_KO	0.977757	0.0525848	41.283	19.777	41.283	0.54605	1513800	66	56
NaN	-0.652863	-0.0708237	1.29013	1.13528	0.893894	K	4			___1	+	WT_KO	0.99184	1.63722e-05	80.361	-4.13231	-4.50405	-4.53655	-2.79354	NaN	-1.45921	-0.108882	-0.464058	-0.514954	0.852622	NaN	1.3136	3.79659	3.91859	3.7494	3.80296	3.33748	2.85596	K	4			___1	+	WT_KO	1	0.00013182	83.729	76.689	77.192	0.21037	16756000	78	19
-1.52619	NaN	-1.6235	0.0178499	-0.59029	0.0392818	K	2			___1	+	WT_KO	1	8.78235e-05	116.52	NaN	-7.98787	-8.44869	-6.55662	-5.22983	-5.70062	NaN	-2.22267	-2.64799	-1.18798	0.553394	-0.433773	5.4139	5.6438	5.5285	5.52543	5.58453	5.35001	K	3			___1	+	WT_KO	1	0.0111275	66.595	51.056	58.37	0.049066	9012800	574	103
-0.078824	0.323648	0.0238285	-1.72642	-1.99985	-0.646505	K	3			___1	+	WT_KO	0.999387	0.0159626	45.257	-3.82534	-4.27491	-3.68371	-2.69803	-3.21667	-2.95833	-2.25972	-2.49397	-1.79802	-1.26584	-1.50511	-1.58284	1.33878	1.65954	1.6135	1.58898	1.51286	1.45865	K	3			___1	+	WT_KO	1	0.0101718	60.518	51.789	60.518	-0.29383	2201100	311	38
0.275718	0.623219	-0.0152111	NaN	-0.636234	-1.10404	K	3			___1	+	WT_KO	0.999747	0.00573113	63.624	3.18871	3.00894	1.01807	4.74707	4.70477	4.9068	0.921424	0.957701	1.40375	1.79455	1.58677	1.85516	-2.49413	-2.17264	0.113476	-2.79573	-3.3167	-2.96849	K	3			___1	+	WT_KO	1	4.1139e-06	101.36	91.436	101.36	0.005146	21734000	61	18.5
0.593556	-0.302794	-0.267109	1.26751	0.591789	1.2746	K	3			___1	+	WT_KO	1	0.00847795	64.374	-1.78881	-1.3015	-2.05225	-0.732255	-0.708315	-0.286036	-2.17832	-1.90746	-2.69369	-1.63738	-1.23771	-1.01195	-0.616354	-0.72736	-0.91364	-0.748335	-0.728088	-0.642756	K	2			___1	+	WT_KO	0.992998	0.0161765	62.546	38.391	62.546	0.05918	10311000	232	48
NaN	-0.144831	-0.654959	1.33269	0.67046	1.14952	K	3			___1	+	WT_KO	0.999975	0.000581586	59.9	-6.44937	-6.43682	NaN	NaN	-0.785793	-1.13033	-4.96306	-5.05599	NaN	NaN	0.546957	0.179064	1.25946	1.25943	1.02139	1.43017	1.13405	1.39256	K	3			___1	+	WT_KO	1	0.0308511	50.607	21.134	50.607	-0.46419	3277300	242	28
3.55508	3.14596	3.28538	4.58415	3.87214	4.58712	K	2			___1	+	WT_KO	1	3.54722e-06	165.83	-2.68068	-3.25609	-2.85418	-1.32604	-2.20986	-1.18242	1.14084	0.428854	0.779617	1.91764	1.41455	1.69234	3.59468	3.56354	3.3616	3.40047	3.42572	2.95792	K	4			___1	+	WT_KO	0.999393	1.79342e-15	144.72	136.91	144.72	-0.2439	18433000	245	29
-2.71485	-1.02392	-0.165802	0.452167	1.98723	1.57119	K	2			___1	+	WT_KO	0.999986	3.9985e-05	155.06	4.72416	4.19371	4.22055	6.93443	5.82769	6.59172	-0.545224	-3.10394	-2.80297	-0.293563	-1.34284	-0.637167	-5.49623	-7.41905	-7.29572	-7.0712	-7.36923	-7.14573	K	3			___1	+	WT_KO	1	0.0387858	114.54	49.763	57.559	0.075519	6041300	537	13
2.09378	1.90422	2.46675	0.452746	1.71124	0.950706	K	3			___1	+	WT_KO	0.999689	0.000314578	86.803	3.64921	3.8743	3.69283	3.47471	3.32514	3.3338	-0.0844545	0.180357	-0.725746	-0.318849	-0.67602	-0.498791	-3.9605	-3.81534	-4.69078	-3.63677	-4.19986	-3.74943	K	3			___1	+	WT_KO	1	9.61975e-05	72.634	60.866	51.606	0.92425	5891700	481	23
-0.834363	0.0729103	-0.320881	-2.24326	-1.26053	-2.68957	K	3			___1	+	WT_KO	0.995825	4.996e-10	117.26	-2.95227	NaN	-2.66211	-1.98207	-1.83105	-1.37373	-1.0667	NaN	-0.692022	-0.0133829	0.195757	0.366331	1.65874	1.9474	1.69789	2.12548	1.82811	1.82322	K	3			___1	+	WT_KO	1	0.000352948	74.987	50.696	49.333	-1.1378	5668700	17	20
-0.115308	0.234303	-0.559084	-0.817367	-1.4535	-1.52821	K	3			___1	+	WT_KO	1	0.000110754	82.651	0.866555	0.648779	0.571533	1.61839	1.5032	1.13986	-1.83105	-1.93732	-2.0666	-1.42457	-1.22147	-1.34385	-2.92444	-2.7075	-2.91033	-2.88617	-2.92337	-2.40056	K	3			___1	+	WT_KO	1	0.0380361	47.198	21.461	47.198	0.43594	2450700	550	50.5
																3.07315	2.58862	2.04781	3.67256	3.34836	4.00235	6.55383	6.238	5.74233	6.85409	6.75169	7.29134	3.25384	3.52797	3.42232	3.33833	3.20464	3.37215	K	3			___2	+	WT_KO	1	1.7393e-22	163.64	155.65	135.86	0.11651	2274900000	138	25
-0.772113	-0.0851421	-0.116533	-2.43873	-1.1786	-2.83527	K	2			___1	+	WT_KO	1	0.0387521	79.474	-0.385251	-0.592104	-0.822271	0.374822	NaN	0.322693	-0.698026	-0.771036	-0.765081	-0.212495	NaN	-0.314501	-0.539618	-0.300335	-0.21501	-0.430523	-0.356108	-0.554033	K	3			___1	+	WT_KO	0.968983	0.0265623	54.608	41.154	50.473	0.18495	4023100	660	79
-0.619123	-0.499222	-1.23429	-1.86763	-1.63219	-2.66037	K	4			___1	+	WT_KO	1	0.00231652	67.456	1.1006	-0.711763	0.787863	1.97217	1.88792	2.08797	-0.554156	-2.20065	-0.377531	0.0230761	0.0393009	0.362671	-1.8816	-1.61029	-1.43759	-1.7923	-2.04731	-1.64214	K	3			___1	+	WT_KO	0.999997	0.000599843	59.434	53.167	59.434	0.1479	6267800	174	9
-1.10947	-0.794308	-0.941631	0.323663	-0.218277	0.537323	K	3			___1	+	WT_KO	1	1.22242e-05	84.653	-6.61865	-6.98233	NaN	-3.6145	-4.85698	-4.33602	-2.98938	-3.41533	NaN	-0.213893	-0.775625	-0.999512	3.40244	3.4456	3.45	3.5574	3.88266	3.41966	K	3			___1	+	WT_KO	0.886294	0.00967198	78.516	51.035	78.516	-0.088528	2559600	341	54
-0.438529	-0.0251198	-0.78499	-1.98976	-0.95125	-2.03992	K	3			___1	+	WT_KO	1	0.00276771	65.563	-2.94738	-2.79837	-3.271	-1.41907	-1.63867	-1.30235	1.23548	1.48347	1.15839	2.66606	2.67021	2.71638	3.95602	4.16044	4.15719	4.24192	4.11019	4.1019	K	3			___1	+	WT_KO	1	7.04997e-11	108.25	102.86	51.876	0.14135	31831000	181	80
3.10271	3.08701	2.73678	2.12547	2.35779	1.28079	K	3			___1	+	WT_KO	1	1.26664e-13	176.04	2.52596	2.77248	2.93249	3.69689	3.33067	4.61687	-1.98959	-1.76635	-1.94108	-1.28667	-0.288107	-0.293261	-4.74239	-4.66023	-5.14577	-4.82677	-3.81747	-4.82697	K	3			___1	+	WT_KO	0.99966	0.00184533	53.981	44.451	52.823	0.72112	3445600	991	19
0.885243	1.09673	0.640881	0.501779	0.358522	0.161024	K	3			___1	+	WT_KO	1	2.9909e-05	124.86	NaN	-4.67203	-5.96653	-3.19998	-3.71203	-2.73839	NaN	0.465088	-1.02698	1.58238	0.995703	2.01334	4.26358	5.01571	4.66736	4.93915	4.50904	4.83489	K	4			___1	+	WT_KO	0.528079	2.09424e-07	84.318	76.697	76.198	-0.10291	11437000	48	25
2.06164	1.97812	1.75983	0.675319	1.22075	-0.276062	K	3			___1	+	WT_KO	0.999995	0.00201504	73.499	4.56267	4.38173	4.44875	4.98571	4.82562	NaN	0.962512	1.22353	1.88128	1.2957	2.38554	NaN	-3.827	-3.27961	-2.83967	-3.53322	-2.63878	-3.31905	K	3			___1	+	WT_KO	1	0.00290541	68.44	55.04	68.44	-0.9248	21344000	450	24
2.13383	NaN	1.20823	0.418347	0.254894	0.639885	K	4			___1	+	WT_KO	1	7.72701e-36	195.27	0.0372972	-1.10822	-0.147091	1.18482	0.570963	1.46002	-0.834781	-2.19208	-1.1667	0.202306	-0.474144	0.663214	-1.09892	-1.20526	-1.29181	-0.825718	-1.2438	-0.713646	K	3			___1	+	WT_KO	1	0.00153097	77.64	63.079	77.64	0.21499	5505800	348	47
0.120437	0.838566	0.0691662	-0.76163	-0.689816	NaN	K	5			___1	+	WT_KO	1	0.000158687	59.429	0.904962	0.191963	0.281292	2.55398	1.30268	2.47915	-1.09127	-1.65539	-1.49339	0.350005	-0.638395	0.428465	-2.22308	-1.96876	-2.04688	-2.04718	-2.13977	-1.96752	K	3			___1	+	WT_KO	1	3.58813e-06	90.714	75.559	80.638	-0.33497	5104700	347	34
-2.98938	-3.41533	NaN	-0.213893	-0.775625	-0.999512	K	3			___1	+	WT_KO	0.886294	0.00967198	78.516	3.47213	3.23922	3.46734	1.95241	2.77423	1.88036	4.13241	3.9894	4.34767	2.42271	3.83646	2.42824	0.433441	0.628784	0.608124	0.627085	0.863537	0.631035	K	3			___1	+	WT_KO	1	5.60502e-08	93.767	89.114	78.837	0.25469	112120000	1262	154
4.31844	5.45779	4.65626	3.50451	3.79425	3.5358	K	3			___1	+	WT_KO	0.999943	3.08855e-19	132	5.67466	5.65753	5.41746	3.82511	4.82783	NaN	0.566499	0.819504	0.418587	-1.92416	0.247446	NaN	-5.335	-4.95943	-5.27107	-5.59247	-4.77908	-5.48467	K	3			___1	+	WT_KO	1	0.00851161	64.297	42.251	60.518	-0.32138	8100200	42	5
1.49197	NaN	1.56153	-0.23422	0.182745	-0.153067	K	3			___1	+	WT_KO	1	8.42689e-06	79.013	1.2919	2.08645	1.36439	-0.541371	0.472771	-0.569685	4.66328	5.31775	4.67403	2.64925	3.89552	2.85284	3.14453	3.1099	3.03744	3.34742	3.22406	3.50569	K	4			___1	+	WT_KO	1	3.51142e-05	141.39	131.36	52.265	0.62533	241190000	68	77
2.08477	2.56218	3.25807	3.69903	3.74053	4.65387	K	3			___2	+	WT_KO	1	5.39666e-33	222.74	-5.34611	NaN	-5.11727	-4.32418	-3.90432	-3.54857	-1.8132	NaN	-1.50533	-1.01464	-0.0635185	-0.520679	3.30606	3.37051	3.33974	3.46633	3.64211	3.11105	K	2			___1	+	WT_KO	0.543649	0.0230668	53.166	53.166	42.869	0.64746	3616400	7	33
-1.21012	-2.34518	-1.71673	0.35229	-0.233335	0.369711	K	3			___1	+	WT_KO	0.999995	0.0130911	55.401	0.331697	1.16042	0.358328	-1.55179	-1.08461	NaN	1.12622	1.81908	1.19297	-0.757949	-0.477518	NaN	0.567678	0.537258	0.562443	0.950638	0.408396	0.828854	K	4			___1	+	WT_KO	1	3.52735e-07	75.112	75.112	42.384	0.19573	25354000	277	71
1.32723	0.725319	NaN	-0.627645	-1.92021	-0.936134	K	3			___1	+	WT_KO	0.99898	0.0226926	42.789	0.714623	NaN	0.52421	-0.491286	-0.14782	-0.677717	0.977092	NaN	1.14528	-0.743098	0.561508	-0.715523	0.0356255	0.249899	0.348871	-0.0950184	0.510632	0.0453548	K	3			___1	+	WT_KO	0.999993	0.00223073	59.227	48.593	59.227	-0.20959	10187000	347	63
2.94321	2.90659	2.56577	3.72992	3.33881	3.92173	K	3			___1	+	WT_KO	0.998794	7.26286e-08	106.28	-5.13529	-5.71295	NaN	-3.76759	-4.26033	-3.64481	-2.01353	-2.42312	NaN	-0.634089	-0.555454	-0.69594	2.89492	3.16843	3.21075	3.29029	3.50618	3.03203	K	3			___1	+	WT_KO	0.999998	4.52627e-06	88.441	74.283	75.97	0.17098	12709000	27	19
NaN	0.163065	-0.104282	1.26916	0.95166	1.24612	K	3			___1	+	WT_KO	1	5.38027e-08	89.08	-2.80314	-2.14182	-2.75426	-1.21217	-1.93303	-1.14452	0.345786	0.975317	0.574944	1.76825	1.28316	1.77574	2.92208	2.99573	3.057	3.13722	3.01749	3.00342	K	2			___1	+	WT_KO	1	0.00465764	84.817	44.614	84.817	-0.020389	24432000	95	69
																-0.13937	-1.59002	-0.240817	-2.99972	NaN	-2.42149	1.23162	-0.527071	1.10383	-2.12349	NaN	-2.1164	1.14415	0.941544	1.07245	1.03303	0.864314	0.388251	K	3			___2	+	WT_KO	1	0.00107311	80.871	75.486	63.415	-0.15642	68202000	291	41
1.9751	0.711903	0.797022	-1.01944	-0.133032	-0.823019	K	3			___1	+	WT_KO	1	0.000196528	74.133	NaN	-0.209639	-0.379726	NaN	0.263876	0.125187	NaN	-0.770079	-1.00492	NaN	-0.332651	0.0370731	-0.790142	-0.681843	-0.897388	-0.815815	-0.795223	-0.00495338	K	4			___1	+	WT_KO	1	0.0180325	41.412	31.663	41.412	-0.15499	3231400	335	170
2.09167	2.10684	1.23123	0.0177183	1.07127	-0.213234	K	3			___1	+	WT_KO	1	3.04258e-21	144.88	-1.77587	-1.82379	-1.11236	0.490049	-0.0303822	-0.0818996	-1.96287	-1.81108	-1.11317	-0.627706	-0.0037365	-1.41746	-0.413843	-0.108696	-0.273006	-0.96096	-0.17205	-1.2524	K	4			___1	+	WT_KO	0.999987	1.12042e-06	92.39	80.983	80.585	0.2188	12263000	16	18
NaN	0.573793	0.723448	1.0264	1.00531	1.01748	K	3			___1	+	WT_KO	1	0.000171786	87.498	1.01656	2.53287	1.90923	-0.0575356	NaN	-0.0961819	-1.14935	0.780388	-0.323053	-1.90666	NaN	-1.74599	-2.39276	-1.87388	-2.50449	-1.69233	-1.80582	-1.56664	K	3			___1	+	WT_KO	1	0.00981077	69.812	52.073	69.812	0.52641	4159000	28	13
6.48493	6.42062	6.49889	8.64697	7.06469	8.01903	K	3			___1	+	WT_KO	1	1.11006e-48	298.51	0.0359526	0.30892	-0.187469	0.723218	0.379128	0.901894	1.49141	1.37671	1.49881	1.35177	2.02479	2.02415	1.22861	0.946384	1.41408	0.785347	1.44697	1.20542	K	3			___1	+	WT_KO	0.999684	3.27554e-07	138.39	112.52	138.39	-0.074541	37924000	139	31
-1.31422	-1.35209	-1.97175	-0.380546	-0.45752	0.0939026	K	3			___1	+	WT_KO	1	0.0207244	108.24	-5.71908	-6.59499	-6.08063	-5.38467	-5.28768	-4.58178	-0.561873	-1.24347	-0.569454	-0.0172682	0.417694	0.570604	4.93037	5.23012	5.23898	5.5242	5.50668	5.23555	K	3			___1	+	WT_KO	0.999996	0.00058057	121.73	96.174	104.43	0.28428	69728000	206	32
2.75102	2.02857	2.93293	3.5309	3.34075	4.39447	K	2			___2	+	WT_KO	1	1.02459e-08	192.6	-5.42739	-4.9387	-4.80791	-3.88763	-3.99028	-3.30265	-0.643723	-0.339088	-0.09519	0.911729	0.460772	1.13426	4.55683	4.47821	4.44052	4.95616	4.25236	4.52007	K	3			___1	+	WT_KO	0.608089	0.0248267	67.981	19.807	67.981	-0.9436	9101300	328	92
1.88083	1.67159	1.72975	2.84701	2.18625	2.6004	K	3			___1	+	WT_KO	1	5.05172e-08	162.37	0.614081	NaN	0.778143	-0.573214	NaN	-0.496187	-0.950938	NaN	-0.453056	-2.22462	NaN	-2.00175	-1.79186	-1.52163	-1.5034	-1.49461	-1.5048	-1.4224	K	3			___1	+	WT_KO	1	0.0101718	60.518	45.642	60.518	-0.072779	2424100	266	45
1.72079	1.50459	1.60244	1.07729	1.1951	NaN	K	3			___1	+	WT_KO	1	6.43609e-05	119.45	NaN	-3.78683	-3.24615	-2.30403	-2.74948	-2.29393	NaN	-1.28572	-0.708885	-0.0785112	-0.3248	0.0160007	1.92651	2.37971	2.26506	2.38232	2.22598	2.39309	K	3			___1	+	WT_KO	1	4.51791e-10	137.61	127.24	62.765	-0.31929	6828800	69	34
NaN	-1.28572	-0.708885	-0.0785112	-0.3248	0.0160007	K	3			___1	+	WT_KO	1	4.51791e-10	137.61	-2.46655	-2.72152	-2.78871	-3.14207	-2.94754	-3.00591	2.16853	2.15263	2.15047	1.56707	2.12394	1.523	4.40824	4.75274	4.66698	4.86593	4.87278	4.61208	K	4			___1	+	WT_KO	1	5.77241e-16	134.32	126.74	94.463	-0.42157	32468000	63	14
NaN	-0.481977	-0.600758	0.560029	0.571903	0.882013	K	3			___1	+	WT_KO	1	0.00364329	79.148	-3.7547	-3.40226	-3.60465	-2.86025	-2.77826	-1.94867	-0.0873594	0.541893	0.242424	1.03677	1.14185	1.79009	3.4405	3.82275	3.57487	4.05382	3.72141	3.82192	K	3			___1	+	WT_KO	0.905956	0.00039949	101.93	94.003	48.625	0.45652	15277000	103	18
2.54928	3.07799	3.14715	4.91673	4.2833	5.14553	K	4			___1	+	WT_KO	1	1.65392e-08	164.15	-1.14883	-1.70155	-1.2793	-0.0981889	-0.665911	-0.0792637	0.437549	-0.451721	0.202732	1.27837	0.766172	1.16517	1.35953	1.12843	1.20983	1.53336	1.23339	1.32759	K	3			___1	+	WT_KO	1	2.11944e-21	151.87	141.67	105.38	0.53608	11809000	18	13
3.00074	1.19513	2.79009	0.580117	0.695105	0.586613	K	4			___2	+	WT_KO	1	8.50676e-69	238.42	NaN	-1.76599	-1.9845	NaN	-1.06417	-1.08067	NaN	-0.783253	-0.850601	NaN	-0.280153	-0.502914	0.805466	0.861332	0.861702	0.875786	0.585316	0.660917	K	3			___1	+	WT_KO	0.999988	0.00210993	53.403	46.364	53.403	0.25794	3087200	192	35
2.09405	2.1081	1.69446	0.87556	1.39839	0.31184	K	4			___1	+	WT_KO	1	1.12409e-07	84.602	-0.507056	-0.751297	-0.78853	-1.84334	-3.30115	-2.24353	-0.0528669	0.0415497	0.1703	-1.16551	-2.77497	-1.73793	0.227346	0.671444	0.68663	0.834631	0.327484	0.588762	K	3			___1	+	WT_KO	1	0.00542468	64.439	44.135	56.359	-0.76372	5118200	298	28
0.811868	0.290348	0.36989	1.43849	0.964436	0.998043	K	3			___1	+	WT_KO	1	0.000521646	80.312	-4.02031	-4.47623	-4.36426	-2.45779	-3.47087	-3.48427	1.80418	1.58942	1.63447	3.15503	2.69565	2.0071	5.59765	5.94425	5.72653	5.76961	5.96783	5.57453	K	4			___1	+	WT_KO	0.98922	3.49305e-08	96.848	87.268	85.248	-0.39765	58100000	21	16
5.06887	5.06853	4.40023	2.30265	3.59539	1.94028	K	3			___1	+	WT_KO	0.999998	1.98301e-21	208.82	8.64119	8.38477	8.73234	6.54621	7.54084	6.36354	3.93873	3.64652	3.77863	4.39708	3.04754	3.75622	-4.92931	-4.85965	-5.22591	-1.99233	-4.69199	-2.52417	K	3			___1	+	WT_KO	1	4.25372e-21	237.36	117.21	60.196	-0.17118	112620000	1070	332.5
																-4.59044	NaN	-5.1788	-3.47608	-4.11969	-3.83501	-1.23386	NaN	-1.92135	-0.377114	-0.786335	-0.842978	3.12974	3.10694	2.98525	3.25576	3.13466	3.07519	K	3			___1	+	WT_KO	1	0.0181929	83.614	18.838	69.198	-0.81428	16087000	115	27
0.819514	1.02728	0.886732	0.586045	0.470299	0.225355	K	3			___1	+	WT_KO	1	4.21628e-06	100.41	1.41148	1.02523	0.743025	2.57348	1.65463	2.38169	0.555469	0.443375	-0.0672836	1.68669	0.899595	0.991125	-1.08286	-0.703255	-1.08251	-0.729996	-0.95373	-1.30741	K	4			___1	+	WT_KO	1	5.03045e-12	112.13	102.41	70.533	-0.26564	24222000	186	10
																-4.61269	-4.55427	-3.8703	-3.34409	-3.4536	-2.39505	2.08477	2.56218	3.25807	3.69903	3.74053	4.65387	6.47062	6.99504	6.85617	7.19991	6.99543	7.13209	K	2			___2	+	WT_KO	1	9.40254e-27	222.74	222.43	110.79	0.15893	46767000000	120	15
1.85943	1.57241	2.15594	-0.415015	0.98749	-0.150295	K	3			___1	+	WT_KO	1	2.38327e-08	114.96	-4.12311	-4.36242	-4.06468	-3.50733	-3.63524	-3.648	0.448884	0.499641	0.897419	1.03929	1.46902	0.778692	4.34515	4.74066	4.6899	4.70341	4.90557	4.50985	K	3			___1	+	WT_KO	1	1.13314e-07	95.958	88.847	53.201	-0.71061	14171000	157	32
1.21419	1.25922	1.04885	-0.483617	0.392113	0.216507	K	3			___1	+	WT_KO	1	1.10488e-06	110.38	4.20302	4.25083	4.17736	NaN	4.03999	4.03027	-1.49865	-1.32175	-0.676058	NaN	-0.756222	-1.49075	-5.92851	-5.69398	-5.12562	-5.89799	-4.99491	-5.43786	K	3			___1	+	WT_KO	1	0.000927287	61.265	53.895	61.265	0.13505	3053800	1650	33
0.949891	0.409546	0.891314	2.28246	1.25743	2.02381	K	3			___1	+	WT_KO	1	0.000374932	104.79	NaN	-0.380529	-0.664198	0.408391	0.438328	NaN	NaN	-1.04145	-1.07512	-0.997893	-0.642979	NaN	-0.875889	-0.782326	-0.683126	-1.24949	-1.28	-1.24666	K	3			___1	+	WT_KO	0.999992	7.68735e-06	82.449	76.739	82.449	0.35586	6040700	393	28
3.54003	2.88	3.22652	4.63672	4.41899	4.739	K	2			___1	+	WT_KO	1	4.08676e-05	145.25	1.2727	0.978807	1.16238	1.7781	1.70608	2.18811	4.94973	4.92841	5.01427	5.54749	5.33037	5.89053	3.45019	3.8282	3.57969	3.92618	3.42559	3.78558	K	4			___1	+	WT_KO	1	1.97552e-13	172.24	162.31	46.892	-0.21526	418330000	272	90
-1.2856	-1.09536	NaN	-0.845624	-0.705616	-0.776123	K	3			___1	+	WT_KO	0.876348	0.00228685	57.328	-0.113519	0.754545	0.606678	1.1711	1.23961	1.33063	-0.260135	0.307926	0.228092	0.724919	1.01591	0.822966	-0.373459	-0.568022	-0.650785	-0.289385	-0.42239	-0.424503	K	3			___1	+	WT_KO	1	0.000136159	89.959	83.522	67.275	0.046014	10535000	311	45
-1.6114	NaN	-2.09917	-0.451289	0.332748	-0.303347	K	3			___1	+	WT_KO	0.978591	3.57327e-05	74.12	3.8067	3.49339	3.48594	5.78677	4.21979	4.86072	0.931058	0.416151	0.65218	2.21367	1.32107	1.65996	-3.10248	-3.19864	-3.10596	-3.41631	-3.09742	-3.1176	K	2			___1	+	WT_KO	1	0.00137653	108.7	90.472	108.7	-0.10915	116370000	2293	120
4.64435	5.01873	5.70014	6.05263	6.06211	6.16745	K	2			___1	+	WT_KO	1	1.71017e-26	260.19	-1.6078	-1.24035	NaN	0.528402	-0.42906	0.915686	-2.30822	-1.88462	NaN	-0.458011	-1.438	-0.321463	-0.927265	-0.765671	-0.544628	-0.829618	-1.20763	-1.15399	K	3			___1	+	WT_KO	0.999888	0.000172196	72.446	67.237	72.446	0.72005	9940700	47	23
0.16487	-0.31324	-0.16787	1.05819	0.766665	0.985847	K	2			___1	+	WT_KO	1	1.14593e-13	201.75	-0.351018	NaN	-0.996905	-1.61065	-1.72603	-1.47421	-0.740529	NaN	-1.63835	-2.51578	-2.25542	-2.20012	-0.616354	-0.72736	-0.91364	-0.748335	-0.728088	-0.642756	K	3			___1	+	WT_KO	1	0.00463707	87.806	59.982	51.762	-0.75067	10026000	516	48
2.02263	2.75214	2.29986	4.05692	3.55785	4.0942	K	2			___1	+	WT_KO	0.997296	1.23188e-31	253.79	-2.10535	-0.274782	-1.78398	1.28535	0.268982	1.04892	0.0358133	1.38518	-0.0189362	3.2732	1.78563	2.84283	1.91432	1.53856	1.49284	2.14464	1.31795	1.87707	K	3			___1	+	WT_KO	0.999999	0.00123807	116.3	105.89	91.937	0.39155	59409000	514	79
-0.639331	-0.230438	-0.2584	0.723395	0.206875	0.591833	K	3			___1	+	WT_KO	0.994992	1.80041e-06	107.82	1.08502	0.176023	0.10787	-1.25271	-0.382126	-0.520327	1.9751	0.711903	0.797022	-1.01944	-0.133032	-0.823019	0.66324	0.414476	0.416952	0.390066	0.0503979	-0.219532	K	3			___1	+	WT_KO	1	0.000196528	74.133	62.871	74.133	-0.39234	13379000	98	30
0.57356	0.988956	0.322603	-1.22279	NaN	-0.463327	K	4			___1	+	WT_KO	1	3.24468e-07	94.281	1.38555	1.22017	1.23827	0.0169225	0.0813456	-0.0320406	0.389384	-0.00018692	0.17248	-0.789332	-0.553263	-1.09224	-1.22301	-1.34176	-1.33799	-0.649461	-0.833304	-0.977035	K	3			___1	+	WT_KO	0.938949	0.00711021	53.565	43.777	53.565	-0.12817	6848000	117	32
0.198052	-0.272013	-1.02658	-4.74618	NaN	-3.31589	K	3			___1	+	WT_KO	0.973581	0.0439841	51.335	NaN	1.85968	1.98173	2.66275	2.30956	2.85771	NaN	-1.07989	-0.687784	-0.670079	-0.884428	-0.89827	-3.49516	-3.06098	-2.94171	-3.17604	-3.39268	-3.67282	K	3			___1	+	WT_KO	0.527952	0.000913864	52.784	43.741	52.784	0.45991	3206000	731	20
1.24472	1.1455	1.03405	1.6267	1.80824	1.49727	K	3			___1	+	WT_KO	1	2.87815e-06	160.36	-1.80976	NaN	-1.1517	0.688446	-0.196529	-0.0781498	-2.26562	NaN	-1.44427	0.0881147	-0.893084	-0.520905	-0.682699	-0.452065	-0.564762	-0.443537	-0.89525	-0.359594	K	4			___1	+	WT_KO	1	0.000216417	64.522	61.423	64.522	0.44401	3467800	416	36
-0.622731	-0.825268	-1.07663	-0.36597	-0.45496	-0.147219	K	3			___1	+	WT_KO	1	2.9325e-14	137.61	-0.393758	NaN	-1.31909	0.731128	0.416298	0.744364	0.718106	NaN	-0.06707	1.6309	1.4789	1.5127	0.885021	1.06517	0.979818	1.05657	0.863901	0.851501	K	3			___1	+	WT_KO	0.999975	1.40826e-06	75.122	71.632	75.122	-0.43833	14420000	457	55
5.40304	4.84571	4.22597	3.7376	3.42386	3.45543	K	3			___1	+	WT_KO	1	3.2234e-25	203.99	-1.08589	-2.49189	-1.37547	0.066833	-0.412861	0.727564	0.692435	-0.735992	0.536409	1.60791	1.21662	2.05282	1.55148	1.63449	1.63968	1.69787	1.43079	1.40842	K	3			___1	+	WT_KO	1	0.000759419	83.314	72.055	54.7	0.17415	15831000	317	25
0.90083	1.05915	1.27903	-0.443139	-1.60132	-0.774361	K	3			___1	+	WT_KO	0.999524	0.00692001	55.452	-2.32341	-3.51069	-2.47916	-0.855755	-1.74495	-1.07545	-0.44757	-2.08223	-0.826849	-0.193849	-0.515827	-0.673973	1.649	1.30706	1.38011	0.818701	1.03042	0.484636	K	3			___1	+	WT_KO	0.996546	0.0227346	73.665	47.063	68.383	0.17739	4881000	33	10
																0.670979	0.823727	0.715687	0.533714	-0.00330544	0.309114	-0.0584764	-0.176855	-0.222052	-0.445357	-0.906401	-0.639666	-0.956299	-1.12198	-1.20994	-0.822277	-1.10179	-0.86562	K	3			___2	+	WT_KO	1	5.70239e-07	99.663	90.379	99.663	0.25214	10884000	751	102
4.52056	5.03537	5.01935	3.84166	4.39679	3.70749	K	2			___2	+	WT_KO	1	4.68077e-18	220.1	1.5779	1.77362	1.96791	NaN	2.65852	2.55881	-0.228442	-0.321445	0.0631123	NaN	0.477554	0.113794	-2.03319	-2.21647	-2.17699	-2.39626	-2.37966	-2.36185	K	5			___1	+	WT_KO	1	9.56283e-09	89.149	84.041	89.149	-0.020091	6712700	937	37
-1.21874	-1.44934	NaN	-0.0931406	-0.37825	0.524035	K	3			___1	+	WT_KO	1	0.0205968	58.676	-1.73759	-2.85156	-1.68272	-3.82982	-3.60962	-3.66906	1.93944	1.09804	2.16916	-0.0604296	0.0146675	0.0333614	3.45019	3.8282	3.57969	3.92618	3.42559	3.78558	K	4			___1	+	WT_KO	1	1.06197e-31	173.47	166.11	173.47	-0.10024	21187000	158	90
1.90856	1.32865	1.0614	2.47163	2.20366	2.58257	K	3			___1	+	WT_KO	1	4.01445e-06	102.28	6.67156	5.55642	5.8677	7.72815	7.64533	7.73872	3.00767	1.51936	1.96889	3.34122	2.65586	3.5559	-3.89073	-4.15846	-4.17101	-4.23014	-5.18816	-4.09966	K	2			___1	+	WT_KO	1	0.00037943	115.18	95.932	102.61	0.27911	56749000	227	38
1.7307	1.34906	1.9003	2.45306	2.16152	2.16754	K	4			___1	+	WT_KO	1	0.000145927	75.961	-2.05902	NaN	-2.33571	-3.46851	-3.20198	-3.05555	-0.470693	NaN	-0.675747	-2.16521	-1.54982	-1.72778	1.36149	1.46177	1.38776	1.4601	1.45347	1.41092	K	3			___1	+	WT_KO	0.772669	0.0103123	54.286	48.745	54.286	0.11712	3234400	709	76
0.47535	0.517788	0.28986	1.07011	0.903591	0.94908	K	3			___1	+	WT_KO	1	9.48328e-10	108.92	2.53179	2.89087	2.1274	1.09581	1.20553	NaN	0.40908	0.545486	-0.0669632	-1.36355	-0.917637	NaN	-2.34955	-2.46679	-2.46656	-2.30256	-2.32186	-2.4245	K	3			___1	+	WT_KO	1	0.000120177	81.311	69.165	45.864	-0.2797	6162700	189	22
1.99738	2.18504	1.31144	0.775353	1.14185	0.731966	K	4			___1	+	WT_KO	1	4.19356e-17	123.2	1.57885	NaN	1.39179	-1.07691	0.0984764	-0.414736	1.72368	NaN	1.73421	-0.582427	0.555872	-0.223873	-0.0820103	0.150473	0.0702209	0.651274	0.258699	0.274023	K	4			___1	+	WT_KO	0.999918	3.15737e-09	97.346	91.051	97.346	-0.27428	14493000	370	197
1.06617	0.724752	0.670795	-1.23167	0.321218	-0.740875	K	3			___1	+	WT_KO	1	6.31357e-26	155.71	7.6794	7.2395	7.53683	9.47658	8.016	8.80939	4.03598	3.89861	3.93567	5.27447	4.44454	4.85745	-3.87025	-3.4623	-3.87336	-4.04532	-3.77016	-3.86879	K	4			___1	+	WT_KO	1	4.9823e-16	128.98	125.88	128.98	-0.15864	345390000	350	26
0.254167	-0.483755	0.528633	0.85196	1.07703	1.52997	K	2			___1	+	WT_KO	1	0.00485918	82.287	-2.312	-1.77785	-2.45019	-3.25598	-3.15863	NaN	1.31951	1.85438	1.16889	0.163304	0.0751724	NaN	3.40466	3.51083	3.34688	3.57607	3.0351	2.78487	K	4			___1	+	WT_KO	1	6.1706e-28	193.84	186.65	102.67	0.42106	15683000	240	74
-0.604537	-0.58885	-0.72698	-1.92391	-1.56043	-2.74289	K	2			___1	+	WT_KO	1	0.000203986	116.23	1.45644	1.19938	1.29242	0.599281	0.00491142	NaN	-1.25955	-1.55017	-1.17162	-2.33124	-2.59897	NaN	-2.94284	-2.87095	-2.73624	-2.77372	-2.80258	-2.46781	K	3			___1	+	WT_KO	1	0.00658929	61.344	47.94	61.344	0.12549	2131400	259	22
0.40908	0.545486	-0.0669632	-1.36355	-0.917637	NaN	K	3			___1	+	WT_KO	1	0.000120177	81.311	1.28976	1.23151	1.29405	1.82462	1.72085	NaN	-1.42624	-1.51804	-1.16998	-1.10589	-0.883034	NaN	-2.94284	-2.87095	-2.73624	-2.77372	-2.80258	-2.46781	K	3			___1	+	WT_KO	0.999974	0.0455743	50.307	29.018	50.307	-1.1101	2926600	159	22
1.27365	0.599335	0.414373	1.98293	1.6552	2.10637	K	3			___1	+	WT_KO	1	6.0088e-08	109.35	-2.68459	-3.03648	-2.6388	-2.12035	-2.31016	NaN	-0.474057	-1.11756	-0.425056	-0.247233	-0.379463	NaN	1.98369	1.79752	1.94155	2.02991	1.732	1.88073	K	3			___1	+	WT_KO	1	0.000265487	69.289	62.872	69.289	0.12523	4839600	233	25
-0.0983744	-0.163507	0.165567	0.636027	0.5872	0.864964	K	4			___1	+	WT_KO	1	1.61035e-06	98.508	2.0856	2.08889	1.97575	0.829607	1.13523	0.248894	2.20526	1.6189	1.75826	0.75319	1.61832	0.574711	-0.107176	-0.591391	-0.489697	0.0803776	0.284389	0.408978	K	4			___1	+	WT_KO	1	3.58751e-12	112.88	107.63	63.376	-0.59663	23459000	98	25
0.761809	1.17496	1.16096	1.56452	1.77525	1.38676	K	3			___1	+	WT_KO	1	1.31312e-16	162.76	1.95128	2.92507	2.16286	-0.265309	0.536877	1.17512	3.46833	4.40008	3.4501	1.29267	1.88363	1.55067	1.29021	1.35361	1.01504	1.71478	1.14805	0.458708	K	2			___1	+	WT_KO	1	2.45971e-07	100.02	54.337	100.02	0.018633	75347000	40	51
-1.50568	-0.683035	-0.890606	0.505706	0.268127	0.719831	K	3			___1	+	WT_KO	0.999999	0.000135326	67.364	-1.05313	-1.4762	-1.99448	-3.12339	-2.77167	NaN	3.33707	3.00331	2.54656	1.03903	1.87118	NaN	4.16335	4.3581	4.26884	4.31922	4.44416	4.27147	K	3			___1	+	WT_KO	0.999431	0.000137352	109.24	87.772	74.141	0.14261	47079000	69	88
2.08477	2.56218	3.25807	3.69903	3.74053	4.65387	K	3			___2	+	WT_KO	1	5.39666e-33	222.74	2.62715	3.02274	2.03093	1.43795	1.28018	1.59803	2.60692	2.82712	2.16269	1.27476	1.17363	1.31598	-0.247076	-0.317022	-0.140436	-0.00639725	-0.305244	-0.198885	K	4			___1	+	WT_KO	1	7.65509e-16	161.22	152.62	59.163	-0.65595	309330000	150	15
0.0358133	1.38518	-0.0189362	3.2732	1.78563	2.84283	K	3			___1	+	WT_KO	0.999999	0.00123807	116.3	3.21365	3.22388	3.68614	4.36214	NaN	4.85198	2.56814	0.882055	2.33283	3.21843	NaN	3.07864	-0.872358	-2.46322	-1.62551	-0.986917	-3.27294	-1.69018	K	4			___1	+	WT_KO	1	5.6689e-12	106.62	103.8	40.104	0.60989	40565000	391	34
-1.09127	-1.65539	-1.49339	0.350005	-0.638395	0.428465	K	3			___1	+	WT_KO	1	3.58813e-06	90.714	0.273075	-0.0737076	0.053874	-1.79879	-2.91599	-1.31451	1.64407	0.989239	1.39852	-0.922549	-1.85298	-1.00942	1.14415	0.941544	1.07245	1.03303	0.864314	0.388251	K	3			___1	+	WT_KO	1	0.00107311	80.871	75.486	63.415	-0.15642	68202000	291	41
0.888669	0.827328	1.31049	1.71438	1.59473	1.67452	K	3			___1	+	WT_KO	1	0.0331332	64.776	-2.15495	-1.74778	-1.54767	-1.45054	-0.920824	-0.863783	-1.1644	-0.797945	-0.428905	-0.970027	-0.258005	-0.304014	0.763706	0.828434	0.846567	0.637308	0.464123	0.642929	K	4			___1	+	WT_KO	0.847057	0.000111679	64.733	53.433	64.733	-0.68681	4832700	879	64
0.671514	0.525608	0.761095	-0.598413	0.15234	-0.0282841	K	4			___1	+	WT_KO	1	6.30095e-11	113.26	4.20944	3.90266	4.0315	3.61242	3.59446	NaN	0.837794	0.0746002	0.252243	-0.480876	0.253799	NaN	-3.59849	-3.94946	-4.05146	-3.9365	-3.53936	-3.69196	K	3			___1	+	WT_KO	1	0.000933749	72.891	61.947	72.891	0.29663	8412100	260	25
3.26622	2.6494	2.3885	3.82324	4.09051	4.42501	K	2			___1	+	WT_KO	1	2.54586e-05	155.07	-1.78454	-1.1125	-1.96272	-2.47358	-2.24643	-2.40144	1.89249	2.8371	1.88916	1.29581	1.37786	1.30098	3.45019	3.8282	3.57969	3.92618	3.42559	3.78558	K	4			___1	+	WT_KO	1	5.19827e-05	79.471	72.768	43.791	-0.34206	60633000	242	90
2.20855	2.67757	3.01059	4.32266	3.43011	4.14035	K	4			___1	+	WT_KO	0.999978	0.000294789	79.004	-1.51754	-1.52873	-1.38371	-0.444199	-0.695393	-0.84252	3.05964	3.06564	3.2777	3.58757	3.72502	3.21599	4.35034	4.47297	4.38921	4.18856	4.22172	4.14167	K	3			___1	+	WT_KO	1	2.79297e-11	163.8	153.88	122.08	0.4677	86783000	77	32
1.71737	1.30643	0.914715	0.570151	0.37048	0.464575	K	3			___1	+	WT_KO	0.99557	0.00529243	52.599	-2.84931	-3.00364	-2.94542	-3.28292	-3.74126	-3.43419	-0.301768	-0.457081	-0.400154	-0.978255	-1.11035	-1.27391	2.3207	2.42515	2.27307	2.46145	2.43221	2.24344	K	3			___1	+	WT_KO	1	0.00595696	81.296	38.698	81.296	-0.20703	4737500	190	44
1.14084	0.428854	0.779617	1.91764	1.41455	1.69234	K	4			___1	+	WT_KO	0.999393	1.79342e-15	144.72	-4.15571	-2.56204	-3.25046	-0.702155	-1.76807	-1.17377	0.550189	1.96658	1.3264	3.77041	1.77033	2.91781	4.47906	4.40722	4.30466	4.62936	3.33971	4.17474	K	3			___1	+	WT_KO	0.999391	0.00886919	76.064	56.278	61.161	0.28962	39020000	5	7
-1.0854	-2.01967	-0.496387	0.215493	0.122824	0.502762	K	3			___1	+	WT_KO	1	4.18933e-08	117.4	-6.82123	-7.16338	-7.36079	-7.82365	-7.87429	NaN	-1.34368	-1.32892	-1.57828	-2.32173	-2.15061	NaN	5.2507	5.71305	5.51031	5.65871	5.52498	5.39001	K	3			___1	+	WT_KO	0.999796	0.00127231	67.234	54.703	67.234	0.47323	12371000	6	60
1.81494	2.1041	1.48156	0.539384	1.23033	-0.062809	K	2			___1	+	WT_KO	1	9.93499e-10	190.57	-1.85476	NaN	-1.95971	-2.20456	-2.19428	-2.3932	-0.408519	NaN	-0.501719	-0.860011	-0.517027	-0.953737	1.2194	1.3813	1.1858	1.50134	1.47856	1.52263	K	4			___1	+	WT_KO	1	1.66523e-07	79.69	72.737	55.469	0.97731	4492900	163	51
2.6155	1.72322	3.44099	0.527019	1.19791	0.859106	K	4			___1	+	WT_KO	1	8.50676e-69	238.42	-2.47475	-2.63679	-2.49453	-1.33348	-1.51903	-1.29114	0.4346	0.362616	0.706444	1.27164	1.56631	1.3558	2.68251	2.878	2.92878	2.76191	2.88664	2.7301	K	2			___1	+	WT_KO	0.644374	4.74821e-06	152.59	131.69	127.56	0.023191	15109000	12	44
1.15377	1.56888	0.865286	0.449159	0.284306	0.144621	K	2			___1	+	WT_KO	0.999137	0.054981	71.379	2.99214	3.17246	2.25799	1.62888	1.94056	1.55962	4.55395	4.69597	3.93727	2.63844	3.5284	2.41701	1.33496	1.4021	1.40708	1.16635	1.38914	0.940546	K	3			___1	+	WT_KO	1	1.92141e-16	160.27	155.92	96.487	-0.59809	115090000	429	113
1.96277	NaN	1.96193	3.02153	2.86351	2.79447	K	4			___1	+	WT_KO	0.999921	0.00564733	59.57	-0.1984	-0.321552	-0.348763	1.43949	0.480253	0.399801	-0.253591	-0.448093	-0.464014	0.595023	0.540941	0.344643	-0.282034	-0.247944	-0.387451	-0.687674	-0.138008	0.0280018	K	2			___1	+	WT_KO	1	0.00243521	141.98	58.755	86.086	0.1671	8078500	7	6
0.988729	0.388546	1.08656	-1.15437	0.232197	-0.962996	K	5			___1	+	WT_KO	0.990858	3.37969e-12	113.9	0.96885	0.899599	1.17031	2.02768	1.26382	2.09015	4.01378	3.82778	4.17481	4.67754	4.02387	4.55623	2.81809	2.80677	2.73231	2.80666	2.56136	2.54924	K	2			___1	+	WT_KO	1	0.000724535	138.83	60.21	72.23	-0.1982	387670000	13	33
-1.83018	-1.70144	NaN	-0.168466	-0.291643	0.499557	K	2			___1	+	WT_KO	1	0.0441727	75.109	1.19718	1.02296	0.340414	-2.0812	NaN	-0.537617	0.757512	0.437031	-0.296442	-2.89192	NaN	-1.06854	-0.666506	-0.707329	-0.909056	-0.653927	-1.36525	-0.447767	K	3			___1	+	WT_KO	1	0.0158178	50.292	41.334	50.292	0.54689	5851200	647	64
0.342582	NaN	0.5735	0.046752	0.00288963	-0.122272	K	3			___1	+	WT_KO	1	0.00121456	85.355	6.5805	6.5783	5.26861	NaN	3.76541	3.96484	-0.574866	-0.0279026	-1.10272	NaN	-1.00891	-0.589989	-7.38221	-6.7276	-6.64353	-4.82045	-4.97301	-4.47167	K	3			___1	+	WT_KO	0.999959	0.0189883	52.579	21.289	51.528	-0.20412	4085700	608	6.5
-2.17832	-1.90746	-2.69369	-1.63738	-1.23771	-1.01195	K	2			___1	+	WT_KO	0.992998	0.0161765	62.546	3.68293	3.70634	3.83236	4.90637	3.99546	4.67652	1.51965	1.82743	2.22979	2.1572	2.08673	2.27813	-2.39012	-2.00031	-1.87476	-2.59238	-2.10743	-2.31523	K	3			___1	+	WT_KO	1	6.37283e-11	160.81	150.17	132.84	-0.1265	30076000	220	20
-1.98959	-1.76635	-1.94108	-1.28667	-0.288107	-0.293261	K	3			___1	+	WT_KO	0.99966	0.00184533	53.981	-0.22108	-0.120892	-0.427887	-0.987935	-1.21006	-1.77768	-0.604537	-0.58885	-0.72698	-1.92391	-1.56043	-2.74289	-0.6103	-0.589361	-0.571293	-0.779179	-0.549061	-0.882051	K	2			___1	+	WT_KO	1	0.000203986	116.23	95.332	116.23	0.97	60618000	305	49
5.17618	4.54	4.85671	5.50764	5.33648	5.44257	K	3			___1	+	WT_KO	1	1.62885e-29	212.06	NaN	-0.137766	-0.165092	1.16503	1.11669	NaN	NaN	-1.2528	-0.842695	-0.035491	0.120852	NaN	-1.48621	-1.23644	-0.949802	-1.04373	-1.19453	-1.27858	K	3			___1	+	WT_KO	1	5.15288e-07	78.272	74.244	74.561	0.49581	3853700	372	20
-0.503478	0.121	-0.338871	-1.32365	-1.11621	NaN	K	3			___1	+	WT_KO	0.999981	5.71303e-05	68.835	0.921206	NaN	1.12715	1.71694	NaN	1.81981	-0.121678	NaN	0.143894	0.212178	NaN	0.268965	-1.26973	-1.2256	-1.25546	-1.34797	-1.3212	-1.46768	K	3			___1	+	WT_KO	0.964457	0.00287361	57.328	45.714	43.69	0.52426	5511100	931	49
0.766139	1.1796	0.973431	-0.241612	0.263315	NaN	K	3			___1	+	WT_KO	0.999211	2.85278e-14	138.75	-0.392533	-0.502434	-0.237568	1.36512	0.315556	1.1046	-1.62756	-1.89502	-1.67219	-1.10527	-2.21804	-1.63565	-1.46187	-1.51399	-1.70682	-2.31359	-2.73229	-2.65709	K	3			___1	+	WT_KO	1	0.00512501	72.006	51.135	59.542	0.40865	2351200	247	51
8.09251	8.3549	8.16193	9.85986	9.23475	10.2318	K	3			___1	+	WT_KO	1	3.27688e-11	172.8	-5.91978	-5.39412	-5.71497	-2.46681	-3.21462	-2.33793	0.19662	0.879822	0.69569	3.59986	3.06247	3.39096	5.88955	6.15253	6.13846	6.22347	6.0784	5.81206	K	2			___1	+	WT_KO	1	1.64789e-18	213.73	198.86	213.73	-0.13591	111480000	14	42
1.17592	1.87514	0.929552	-0.693553	0.705841	-0.445845	K	5			___1	+	WT_KO	1	1.10594e-17	122.66	1.07949	0.997032	0.897349	0.224125	0.812495	0.423055	0.0833311	-0.223322	-0.168444	-0.582129	0.177887	-0.63714	-1.22301	-1.34176	-1.33799	-0.649461	-0.833304	-0.977035	K	4			___1	+	WT_KO	1	0.000312559	55.208	52.484	43.523	-0.5074	6877500	29	32
2.12362	1.94522	1.91961	3.16382	2.73374	3.23815	K	2			___1	+	WT_KO	1	3.75254e-07	147.71	-1.84443	-2.11288	-2.42562	-3.42001	-2.74277	-3.86373	1.78708	1.51936	1.19346	-0.000729561	0.491028	-1.16202	3.40466	3.51083	3.34688	3.57607	3.0351	2.78487	K	4			___1	+	WT_KO	1	1.55565e-10	140.02	132.02	140.02	-0.31801	15432000	679	74
3.93873	3.866	3.44372	3.33755	2.73808	2.64862	K	3			___1	+	WT_KO	1	6.21316e-05	126.95	-5.01821	-4.731	-5.66667	-5.89398	-6.30993	-6.61766	-0.619123	-0.499222	-1.23429	-1.86763	-1.63219	-2.66037	4.17225	4.11037	4.16018	4.18314	4.47904	4.04045	K	4			___1	+	WT_KO	1	0.00231652	67.456	61.552	61.375	-0.46019	14051000	145	28
-0.318744	-0.269394	-0.331005	-2.9764	-1.19412	-1.97859	K	3			___1	+	WT_KO	1	0.00259183	112.84	-2.3826	-2.42582	-2.72923	-1.96314	-2.13776	-2.24612	-0.331386	0.0761795	-0.194647	0.18492	-0.136105	-0.144283	1.82437	2.38059	2.26238	2.30486	1.80296	2.185	K	3			___1	+	WT_KO	0.857773	1.87518e-05	82.59	72.425	82.59	-0.011717	6904000	22	18
0.157523	0.281462	0.296535	-1.60905	-0.434135	-0.620705	K	3			___1	+	WT_KO	1	0.0176649	55.064	1.65424	NaN	1.7926	NaN	2.21808	2.33301	0.212033	NaN	0.551207	NaN	0.695623	-0.18894	-1.66905	-1.72731	-1.5136	-2.18689	-1.72115	-2.43879	K	3			___1	+	WT_KO	1	2.44649e-05	106.32	95.379	106.32	-0.2966	7433200	616	36
3.73448	3.2345	4.99728	0.347611	-0.533545	NaN	K	4			___1	+	WT_KO	1	0.000913613	59.862	0.795724	0.996557	0.928833	1.67244	1.39125	1.76569	-0.279187	0.0178337	-0.0414867	-0.138963	0.617985	0.627966	-1.30175	-1.10013	-1.24252	-1.65461	-0.971966	-1.05456	K	3			___1	+	WT_KO	1	2.96647e-07	86.546	75.709	71.527	0.2643	8310500	272	39
2.908	2.10218	1.74111	4.23182	3.44681	3.82555	K	3			___1	+	WT_KO	1	9.68684e-08	158.4	7.25767	6.73841	7.22147	6.40545	6.34491	5.93302	8.47926	8.00404	8.65524	7.09776	7.42134	6.97982	0.994745	1.14423	1.16157	0.849111	0.877736	1.12996	K	3			___1	+	WT_KO	1	0.000267827	148.07	120.54	51.286	-0.22042	2661500000	401	51.5
1.38565	1.48468	1.38969	1.14316	1.00782	0.876606	K	2			___1	+	WT_KO	1	2.98937e-37	280.37	1.584	1.62892	NaN	2.6536	NaN	2.68524	-0.923285	-1.81207	NaN	-0.216353	NaN	-0.33844	-2.73413	-3.56239	-3.49461	-2.71316	-3.17717	-2.94052	K	3			___1	+	WT_KO	1	3.25138e-06	94.487	86.649	84.842	0.56718	2782700	86	28
-3.97854	-3.20355	NaN	0.402692	-0.414352	0.784883	K	3			___1	+	WT_KO	0.948346	0.00473811	65.842	3.94825	4.32373	3.7144	5.09684	4.63157	4.96494	3.3146	3.80212	2.96379	4.29281	3.73438	4.19492	-0.860495	-0.643013	-1.02281	-0.647238	-1.09589	-0.686863	K	3			___1	+	WT_KO	1	1.53898e-13	174.68	168.08	73.809	0.16803	103750000	170	25
1.43072	-0.492388	0.617414	2.20481	2.21869	2.73927	K	4			___2	+	WT_KO	1	4.21299e-10	131.25	-0.0158815	-0.517876	NaN	1.28385	0.932693	1.8794	-1.09824	-1.93753	NaN	-0.0733404	-0.54303	0.41177	-1.3092	-1.54106	-1.62589	-1.2004	-1.67442	-1.38447	K	3			___1	+	WT_KO	1	0.00377422	92.062	75.037	64.297	-0.052896	4258100	373	55
1.21271	1.16306	1.29936	1.69256	1.54546	2.02749	K	3			___1	+	WT_KO	1	0.00567172	103.74	-0.823565	0.107542	-1.12025	-2.04661	-1.92216	-1.57039	0.507955	1.38239	0.137587	-0.546807	-0.627716	-0.167379	1.10468	1.15344	0.985634	1.6566	1.09575	1.48617	K	4			___1	+	WT_KO	1	9.19483e-11	109.66	101.47	82.586	-0.44898	8666700	831	84
-0.446822	-0.280123	-0.47904	-1.54785	-0.859056	-2.15497	K	3			___2	+	WT_KO	0.997822	0.00658929	76.465	-2.05312	-2.09772	-1.42823	-0.990489	-1.13202	-0.881472	4.64435	5.01873	5.70014	6.05263	6.06211	6.16745	6.47062	6.99504	6.85617	7.19991	6.99543	7.13209	K	2			___1	+	WT_KO	1	1.71017e-26	260.19	209.58	204.42	0.18634	1556500000	96	11
1.78708	1.51936	1.19346	-0.000729561	0.491028	-1.16202	K	4			___1	+	WT_KO	1	1.55565e-10	140.02	1.98607	NaN	1.89962	3.61667	NaN	4.02426	-0.193847	NaN	0.0794601	1.33904	NaN	1.81525	-2.40676	-2.17665	-2.09236	-2.12083	-2.58793	-2.12585	K	4			___1	+	WT_KO	1	0.000135874	89.959	78.904	89.959	-0.78296	8766100	163	12
0.0853243	-0.734964	-1.16175	-1.62605	-1.5316	-2.25213	K	2			___1	+	WT_KO	0.997618	0.0420398	76.827	-5.35558	-4.98758	-5.18071	-3.91376	-4.8085	-3.76385	-1.15507	-0.802214	-0.917736	0.194566	-0.698769	0.330835	3.97367	4.06397	3.99077	4.26512	3.91104	4.17785	K	2			___1	+	WT_KO	1	0.0071178	111.74	81.127	101.64	0.093555	24153000	860	259
0.894994	0.839403	0.482693	1.89237	1.27207	1.59888	K	2			___1	+	WT_KO	1	0.00970316	71.296	-4.81706	-5.15328	-5.23668	-5.94808	-6.01841	NaN	-1.01672	-1.55165	-1.44293	-2.5934	-1.98149	NaN	3.57349	3.48022	3.52155	3.51147	3.83822	3.40507	K	3			___1	+	WT_KO	1	0.0136712	48.513	41.815	48.513	-0.35912	2265400	41	23
0.0756311	0.690845	1.04633	-1.12951	-0.696833	-0.993176	K	3			___1	+	WT_KO	1	0.00233388	72.652	-0.831246	-2.18094	-0.741989	0.248394	-0.131083	1.16801	0.734374	-0.399998	1.14371	1.68058	1.58048	2.5435	1.33878	1.65954	1.6135	1.58898	1.51286	1.45865	K	3			___1	+	WT_KO	0.5	9.52062e-05	100.73	82.406	100.73	-0.22619	35504000	113	38
0.278043	NaN	0.330511	1.11914	1.26413	1.01895	K	3			___1	+	WT_KO	0.993826	0.0224625	44.299	6.28322	3.9089	4.82893	7.99189	7.19535	9.01104	5.37756	4.12726	5.27173	6.34074	5.75349	6.62912	-1.1325	0.0969601	0.170602	-1.49436	-1.64055	-2.29875	K	4			___1	+	WT_KO	1	9.64129e-08	169.65	140.96	45.014	0.0040714	526730000	90	21
0.103133	-0.452694	0.2561	-1.10521	-0.579235	-0.87879	K	3			___1	+	WT_KO	1	7.84345e-10	99.059	4.31792	4.72885	4.26067	3.3086	3.88526	2.91068	3.23157	3.74158	3.39761	2.08262	2.98268	1.57477	-1.31319	-1.10867	-1.13526	-1.06919	-1.10128	-1.25275	K	3			___1	+	WT_KO	1	6.291e-06	98.249	87.491	43.297	-0.22415	73238000	1659	113
1.23325	0.545229	-0.0690002	-1.66301	-0.503736	-1.83751	K	3			___1	+	WT_KO	1	0.0502053	94.669	3.00756	4.35979	2.48661	6.67191	5.29534	6.23965	0.872052	0.462782	0.501881	2.50276	1.77258	2.08073	-2.36235	-4.01841	-2.25693	-4.01235	-3.72146	-4.07576	K	3			___1	+	WT_KO	1	0.000195968	95.094	89.199	95.094	-0.3289	32053000	2272	47
3.33707	3.00331	2.54656	1.03903	1.87118	NaN	K	3			___1	+	WT_KO	0.999431	0.000137352	109.24	-1.04281	NaN	-0.868898	-1.22446	-1.4365	-1.37991	0.342582	NaN	0.5735	0.046752	0.00288963	-0.122272	1.15855	1.24333	1.1702	1.42801	1.2407	1.3408	K	3			___1	+	WT_KO	1	0.00121456	85.355	63.362	85.355	0.09618	7871400	196	42
1.54441	1.4186	1.01323	0.893222	0.466995	0.567192	K	3			___1	+	WT_KO	1	2.13844e-08	114.96	1.55955	NaN	1.22839	0.516738	0.326633	0.599741	1.49197	NaN	1.56153	-0.23422	0.182745	-0.153067	-0.294422	-0.396563	0.0609398	-0.594164	-0.342585	-0.669647	K	3			___1	+	WT_KO	1	8.42689e-06	79.013	74.111	41.348	0.63241	12776000	53	40
-0.183682	-1.29653	-0.836348	0.569795	0.209377	0.36944	K	3			___1	+	WT_KO	0.98303	0.00459577	85.355	NaN	0.515347	0.124781	-0.924042	-0.356432	-0.535881	NaN	0.748779	0.200508	-1.1599	-0.241915	-0.564396	-0.247198	0.11203	-0.196472	-0.0790596	-0.0841789	0.0546455	K	3			___1	+	WT_KO	1	0.0640251	48.761	22.934	48.174	-0.4377	5270800	435	67
-0.153087	0.064436	-0.70508	-1.61618	-1.14677	-2.10938	K	2			___1	+	WT_KO	1	0.0550922	88.627	2.93886	NaN	2.93419	4.14662	3.85707	NaN	2.08534	NaN	1.24372	1.81864	2.09741	NaN	-1.08036	-1.46156	-1.96268	-2.17118	-1.95836	-1.78307	K	3			___1	+	WT_KO	0.577571	0.000358089	99.522	91.39	94.616	-0.95388	21624000	222	33
-0.34792	-0.135963	-0.404613	0.0332155	-0.0351334	0.371735	K	4			___1	+	WT_KO	1	3.52946e-12	104.96	0.598006	0.340416	NaN	2.31411	1.7067	2.39543	-1.42986	-2.26773	NaN	-0.178226	-0.526941	-1.09753	-2.25471	-2.72955	-2.33858	-2.33554	-2.43233	-3.4098	K	4			___1	+	WT_KO	1	0.000273058	57.802	54.704	57.802	-0.093562	3265900	142	16
0.502664	1.02774	0.0290489	-1.51968	-2.39769	-2.16675	K	3			___1	+	WT_KO	1	0.00347074	107.66	-1.06819	NaN	-1.34537	-0.719119	-0.656914	-0.619661	1.52621	NaN	0.898407	1.25967	1.69381	1.21413	2.36756	1.95205	1.97157	2.13559	2.15203	1.91695	K	3			___1	+	WT_KO	0.999987	0.00118738	68.809	57.955	67.997	-1.1598	17468000	85	30
4.58528	4.29867	4.38259	5.2614	4.69226	5.0461	K	2			___1	+	WT_KO	1	1.59385e-05	143.89	1.95726	2.07338	NaN	0.334199	0.641165	NaN	0.00261784	-0.259954	NaN	-0.810283	-0.0546741	NaN	-2.18148	-2.45474	-1.12094	-0.987688	-0.894535	-2.86107	K	3			___1	+	WT_KO	0.999994	0.000855105	62.378	53.282	62.378	-0.19933	6726500	1174	96
-1.83105	-1.93732	-2.0666	-1.42457	-1.22147	-1.34385	K	3			___1	+	WT_KO	1	0.0380361	47.198	NaN	-0.623835	-0.874624	1.4658	0.892138	1.4146	NaN	-0.939219	-1.009	-0.102359	-0.652863	-0.755472	-0.949179	-0.436787	-0.40658	-1.41137	-1.7437	-2.08692	K	2			___1	+	WT_KO	0.826104	0.000196411	79.201	66.245	79.201	0.22979	3590300	12	28
2.52841	2.12741	1.97273	0.726604	NaN	1.20311	K	3			___1	+	WT_KO	1	0.00330567	99.802	0.391068	0.550074	-0.0526447	1.10159	1.45793	1.79449	4.57393	4.83192	4.37675	5.18672	5.76682	5.81322	3.95602	4.16044	4.15719	4.24192	4.11019	4.1019	K	3			___1	+	WT_KO	1	2.84515e-22	165.66	162.1	93.572	0.32853	269270000	440	80
0.24937	0.866131	-0.00317192	NaN	-2.73051	-1.81953	K	2			___1	+	WT_KO	1	0.0502225	60.59	7.70191	7.76084	7.33498	8.72232	8.19014	9.13869	7.50436	7.31051	7.04629	8.10428	7.09524	8.01363	-0.424391	-0.571732	-0.560895	-0.461249	-1.2936	-1.04189	K	3			___1	+	WT_KO	0.5	2.32564e-44	271.08	236.18	125.88	-0.42699	3632200000	116	39.5
0.337823	0.728258	1.15949	1.75504	2.09634	2.37672	K	3			___1	+	WT_KO	1	2.68128e-06	170.06	-3.47809	-3.24921	-2.98459	-2.71738	-2.55531	-2.83863	0.585549	0.838251	1.30007	1.32663	1.50477	1.03794	3.8368	3.96606	4.01246	4.20081	3.86139	3.95973	K	3			___1	+	WT_KO	1	1.96127e-06	105.28	105.28	44.309	-0.42933	26728000	81	101
-0.095027	0.274162	NaN	1.05207	0.694759	1.27128	K	3			___1	+	WT_KO	1	0.000819412	81.494	3.30445	1.33795	3.03717	4.26211	4.24484	5.11646	1.87094	0.285688	1.93124	3.31389	3.37963	3.36242	-1.66035	-1.17366	-1.37813	-0.791426	-1.0639	-1.67088	K	4			___1	+	WT_KO	1	9.12356e-05	63.165	51.085	63.165	-0.44847	79636000	107	16.5
1.31951	1.85438	1.16889	0.163304	0.0751724	NaN	K	4			___1	+	WT_KO	1	6.1706e-28	193.84	-0.996505	NaN	-0.542578	-1.3454	-1.74102	-1.64253	-0.623696	NaN	-0.359186	-1.6506	-1.90745	-1.74991	0.145966	-0.0949001	-0.0888081	-0.148401	-0.365126	-0.0242214	K	3			___1	+	WT_KO	1	0.0131374	63.565	47.427	55.531	-0.0074604	3301500	467	40
1.46564	2.25765	2.17877	-1.65443	NaN	0.235071	K	4			___1	+	WT_KO	1	0.00467874	88.948	7.70191	7.76084	7.33498	8.72232	8.19014	9.13869	7.50436	7.31051	7.04629	8.10428	7.09524	8.01363	-0.424391	-0.571732	-0.560895	-0.461249	-1.2936	-1.04189	K	4			___1	+	WT_KO	0.86134	2.32564e-44	271.08	236.18	86.727	-0.29312	4508900000	117	39.5
-0.834781	-2.19208	-1.1667	0.202306	-0.474144	0.663214	K	3			___1	+	WT_KO	1	0.00153097	77.64	-2.5883	-3.18699	-3.00296	-1.84862	-2.04933	-1.70058	2.42717	1.93537	2.16791	2.91692	3.16371	3.027	4.78862	5.00095	4.89867	4.92233	5.01434	4.81074	K	3			___1	+	WT_KO	0.999337	0.00157259	124.98	96.765	75.294	-0.32118	52168000	399	95.5
0.923076	NaN	0.927242	1.98327	1.51581	2.30087	K	3			___1	+	WT_KO	1	3.43151e-05	87.148	-3.36923	-3.59142	NaN	-2.44004	-2.85023	-2.55538	-0.895993	-1.12578	NaN	0.0408373	-0.636436	-0.232664	2.24639	2.34424	2.13095	2.63767	2.01509	2.40588	K	3			___1	+	WT_KO	1	2.03022e-05	81.317	75.658	79.013	0.43807	4162300	80	24
-1.12582	NaN	-1.50286	0.0426397	-0.511564	0.302532	K	3			___1	+	WT_KO	1	0.00075056	80.905	-0.97379	-1.56867	-1.49705	-0.254513	-0.876717	-0.419643	4.39871	4.13973	4.31213	5.05469	4.76702	4.92541	5.14566	5.587	5.53698	5.46599	5.44504	5.42821	K	4			___1	+	WT_KO	1	6.61376e-07	166.55	71.857	46.319	-0.05512	199030000	139	91
0.476306	0.965771	0.410301	-0.374192	-0.311886	NaN	K	4			___1	+	WT_KO	1	2.52283e-12	108.1	-1.70442	-2.12337	NaN	-0.834195	-0.656158	-0.833931	-1.55959	-1.8515	NaN	-0.339715	-0.198763	-0.643068	-0.0820103	0.150473	0.0702209	0.651274	0.258699	0.274023	K	3			___1	+	WT_KO	0.999999	3.21972e-06	91.457	82.41	79.97	0.2988	3576000	1987	197
3.27853	2.58391	2.40026	1.00615	2.00124	0.766125	K	2			___1	+	WT_KO	1	0.0205192	94.777	-2.67387	-3.29963	NaN	-1.36662	-1.93289	-1.19619	-1.36448	-1.86765	NaN	-0.350879	-0.677662	-0.164913	1.08254	1.31057	1.18513	1.17253	1.05653	1.11444	K	2			___1	+	WT_KO	1	8.60518e-13	138.89	131.52	138.89	0.8005	3485000	1222	128
NaN	1.85697	1.43214	0.251456	0.9165	0.631575	K	4			___1	+	WT_KO	1	1.21934e-09	128.9	5.55783	5.55382	NaN	6.84626	7.03487	NaN	0.212979	-1.15907	NaN	0.102754	-0.326321	NaN	-5.5717	-6.83429	-6.67758	-6.58671	-7.55989	-7.72172	K	3			___1	+	WT_KO	0.99341	0.00318414	55.213	48.776	45.614	0.4521	4884800	255	8
NaN	-1.15874	-2.39023	-0.255012	-0.213726	0.095129	K	3			___1	+	WT_KO	1	1.1769e-23	145.13	-3.24	-3.69148	-3.31367	-2.25147	-3.01961	-2.383	2.05834	1.72826	2.19373	2.93653	2.42734	2.83739	5.0715	5.29833	5.23521	5.34479	5.24825	5.30356	K	2			___1	+	WT_KO	1	6.57723e-09	187.64	156.57	140.16	-0.41334	45727000	446	48
-0.765981	-0.666548	-0.958044	0.35229	-0.173393	0.442272	K	3			___1	+	WT_KO	1	7.26991e-10	100.67	3.37049	2.90153	2.59902	4.39045	3.77425	4.36407	-0.293403	-1.13553	-1.29979	0.00350857	-1.21522	0.18125	-3.89073	-4.15846	-4.17101	-4.23014	-5.18816	-4.09966	K	2			___1	+	WT_KO	0.617762	0.00707725	109.29	75.912	109.29	0.45039	27335000	559	38
1.24759	0.528984	NaN	-0.858159	-0.963261	-1.44404	K	4			___1	+	WT_KO	0.999973	1.38277e-06	75.533	-0.450475	-1.03336	-1.70023	0.264194	-0.0792599	0.0969696	1.42537	0.395105	-0.0479183	0.926101	1.14986	0.498446	1.649	1.30706	1.38011	0.818701	1.03042	0.484636	K	3			___1	+	WT_KO	1	0.000368159	90.689	83.649	51.875	-0.62048	40106000	9	10
0.0920191	0.492344	-0.494081	-1.9457	-1.06251	-1.84821	K	3			___1	+	WT_KO	0.999695	0.00205534	53.995	0.768792	0.867516	0.487087	-0.129235	0.0206661	0.0969143	2.83992	3.14482	2.81822	2.14885	2.46998	1.98391	1.84428	2.1559	2.05894	2.43488	2.25062	1.97015	K	3			___1	+	WT_KO	1	1.53081e-14	141.08	129.48	85.932	0.3143	47943000	288	59
-1.20722	NaN	-1.56955	1.11296	-0.161865	0.710798	K	3			___1	+	WT_KO	1	8.45554e-06	86.455	0.0847788	-0.558508	-0.580256	-1.74407	-1.10766	-1.18331	0.8793	0.100153	0.254387	-0.950223	-0.500565	-0.43762	0.567678	0.537258	0.562443	0.950638	0.408396	0.828854	K	3			___1	+	WT_KO	0.999684	0.00114953	63.614	52.67	62.203	-0.48529	13730000	65	71
-0.981214	-1.43319	-0.922495	1.08924	-0.0198231	0.866112	K	3			___1	+	WT_KO	1	2.31482e-05	114.56	-0.509456	NaN	-0.388126	-0.678729	-0.877333	-0.835133	1.07288	NaN	1.25512	0.646735	0.899595	0.570251	1.35549	1.57506	1.37104	1.48226	1.57823	1.48854	K	3			___1	+	WT_KO	0.999983	0.00118354	50.776	39.662	50.531	-0.27749	13063000	253	53
-1.1768	-1.38157	-0.52479	0.207824	NaN	1.43131	K	3			___1	+	WT_KO	1	0.0121406	54.198	0.875314	1.43212	NaN	2.04805	1.92515	2.51952	0.93924	0.0704899	NaN	1.38488	1.64183	1.39488	-0.162916	-1.48303	-1.20816	-0.506369	-0.48201	-1.04148	K	3			___1	+	WT_KO	0.999985	0.0556183	59.205	21.119	59.205	0.042075	14187000	17	46
3.22431	3.17254	3.06145	2.6309	2.74645	NaN	K	2			___1	+	WT_KO	1	0.000430548	119.27	0.670238	1.41298	0.923117	3.71261	2.71469	3.78534	-0.879851	-0.285427	-0.809616	1.731	1.13901	1.84984	-1.77693	-1.81981	-2.00493	-1.82482	-1.77438	-1.85233	K	3			___1	+	WT_KO	1	1.11354e-11	105.73	102.46	105.73	-0.015989	29018000	699	44.5
0.284545	0.136213	0.355179	1.37873	1.37718	0.891733	K	4			___1	+	WT_KO	0.999997	0.00182717	54.859	0.729993	1.04928	0.637857	0.119678	0.215279	0.520977	3.48184	3.97888	3.32642	2.84125	3.57306	3.26212	2.525	2.8082	2.41636	2.87837	3.15909	2.82431	K	5			___1	+	WT_KO	1	2.72125e-14	143.46	126.16	72.577	-1.2924	106270000	39	13
-0.0815535	-0.00840569	-0.298578	-0.982675	-1.56004	-1.24624	K	4			___1	+	WT_KO	0.999491	8.20222e-05	73.166	3.26751	NaN	3.01401	2.24405	1.9512	NaN	1.20109	NaN	0.952398	-0.577315	0.583282	NaN	-2.29327	-2.48483	-2.33381	-2.66458	-1.56662	-3.0429	K	3			___1	+	WT_KO	1	7.8426e-05	70.352	63.158	70.352	0.0014959	10016000	141	23
1.64129	1.86336	0.732584	0.725242	-0.0595264	-0.222855	K	3			___1	+	WT_KO	1	4.47772e-18	131.5	-1.34407	-1.87532	-1.91721	-2.86783	-2.66696	NaN	0.309443	-0.217001	-0.294685	-1.5069	-1.06237	NaN	1.42667	1.53692	1.35032	1.51772	1.4059	1.53932	K	3			___1	+	WT_KO	0.998894	0.000259636	81.431	65.887	81.431	0.15634	5222400	307	69
																-3.39813	-3.63032	-4.42454	-2.65029	-3.03199	-2.83015	-0.0415487	-0.401974	-1.16709	0.448674	0.301367	0.161882	3.12974	3.10694	2.98525	3.25576	3.13466	3.07519	K	4			___1	+	WT_KO	0.531911	0.000217953	62.684	59.409	59.469	-0.39852	7319400	27	27
-0.0528669	0.0415497	0.1703	-1.16551	-2.77497	-1.73793	K	3			___1	+	WT_KO	1	0.00542468	64.439	-0.105304	-0.556934	-1.36387	0.942344	0.171955	1.0752	-0.0837069	-0.692286	-1.48727	0.464225	-0.00945473	0.652597	-0.205246	-0.256754	-0.395597	-0.321325	-0.380106	-0.339439	K	3			___1	+	WT_KO	0.917698	0.000297522	70.98	66.265	65.172	0.20182	7058000	59	27
0.494578	1.35559	0.566891	-0.434443	-0.465744	-0.125183	K	4			___1	+	WT_KO	1	1.09396e-27	156.84	0.773919	1.31912	0.430975	-0.25684	0.0964832	-0.299465	1.06254	1.71732	0.964132	-0.649205	0.303108	-0.337557	0.0617809	0.276794	0.260958	-0.235571	0.00792885	0.0450687	K	3			___1	+	WT_KO	1	2.20693e-06	101.39	93.794	92.38	0.15045	51059000	78	91
1.26628	1.5069	NaN	-0.131116	0.45002	-0.720028	K	3			___1	+	WT_KO	1	0.00868086	77.923	-0.791295	-1.05759	-1.14119	-0.52949	-0.648811	-0.699076	0.105824	-0.27527	-0.246222	0.202075	0.170279	-0.107628	0.670277	0.660919	0.622766	0.888359	0.620394	0.674608	K	3			___1	+	WT_KO	1	3.69933e-06	105.19	86.133	50.305	0.2776	7570400	90	18
																0.670979	0.823727	0.715687	0.533714	-0.00330544	0.309114	-0.0584764	-0.176855	-0.222052	-0.445357	-0.906401	-0.639666	-0.956299	-1.12198	-1.20994	-0.822277	-1.10179	-0.86562	K	3			___2	+	WT_KO	0.999999	4.04149e-10	133.86	127.74	90.707	0.22282	57154000	758	102
1.03261	1.5656	1.30789	-0.0775309	0.192085	NaN	K	3			___1	+	WT_KO	1	0.00118937	53.328	-1.55389	-1.52904	-1.71234	-0.660199	-0.709639	-0.407066	2.62897	2.75281	2.71706	3.42493	3.59925	3.61167	3.95602	4.16044	4.15719	4.24192	4.11019	4.1019	K	4			___1	+	WT_KO	0.999999	3.72892e-07	93.269	84.223	93.269	0.77616	101920000	500	80
0.342212	0.0587711	-0.655926	-1.29355	-0.944931	-1.01118	K	3			___1	+	WT_KO	0.972701	0.0325454	47.559	7.09127	7.78815	6.63478	5.85131	6.2429	5.38249	0.339433	1.09164	0.692213	-1.22032	0.478827	-0.912882	-6.97868	-6.81791	-6.21476	-6.91483	-5.96277	-6.21221	K	3			___1	+	WT_KO	1	0.000716871	84.605	71.815	62.924	0.58185	9317500	42	7
1.35972	1.18059	1.14704	1.61359	1.96842	2.14936	K	3			___1	+	WT_KO	1	1.11014e-10	106.86	1.02771	1.48259	1.14079	0.290355	0.479084	NaN	-1.61203	-1.10797	-2.21738	-1.97865	-2.1132	NaN	-2.86657	-2.71197	-3.63038	-2.11221	-2.79098	-2.65196	K	3			___1	+	WT_KO	1	0.001401	76.228	43.873	67.43	0.20592	14022000	178	16
-0.590331	-0.362375	0.159081	0.889649	1.00354	0.792862	K	3			___1	+	WT_KO	1	1.71244e-07	88.019	-2.64004	-2.0665	-3.7578	-4.56107	-4.50819	-3.89773	0.989242	1.5005	-0.0356064	-1.16046	-0.426842	-0.561226	3.40244	3.4456	3.45	3.5574	3.88266	3.41966	K	3			___1	+	WT_KO	1	0.00336554	66.393	66.393	49.627	0.39339	9416500	115	54
-2.02053	-1.72247	-2.10571	NaN	2.04397	0.53009	K	2			___1	+	WT_KO	1	0.00998276	103.83	2.75727	2.46683	2.67022	3.96785	3.63093	4.00817	2.12362	1.94522	1.91961	3.16382	2.73374	3.23815	-0.860495	-0.643013	-1.02281	-0.647238	-1.09589	-0.686863	K	2			___1	+	WT_KO	1	3.75254e-07	147.71	98.356	141.73	0.82952	47026000	67	25
																-1.08866	-1.0189	-1.28548	-0.25725	-0.467873	NaN	-0.965791	-0.972387	-0.955622	-0.597329	-0.273823	NaN	-0.103977	-0.074894	0.0576572	-0.183285	-0.0046463	-0.14135	K	4			___1	+	WT_KO	0.968271	0.0133483	45.205	43.067	45.205	0.21623	4063100	14	91
1.64407	0.989239	1.39852	-0.922549	-1.85298	-1.00942	K	3			___1	+	WT_KO	1	0.00107311	80.871	2.56509	2.15662	2.57158	3.60307	3.76493	4.71999	2.36754	1.7063	2.28288	2.98503	2.67003	3.59494	-0.424391	-0.571732	-0.560895	-0.461249	-1.2936	-1.04189	K	4			___1	+	WT_KO	0.93802	3.64869e-16	128.98	120.01	113.7	-0.41445	112280000	292	39.5
-0.260135	0.307926	0.228092	0.724919	1.01591	0.822966	K	3			___1	+	WT_KO	1	0.000136159	89.959	-5.08691	-4.7905	-5.6784	-3.21526	-3.75944	-2.19398	-1.60623	-1.14113	-1.98388	-0.0337267	-0.356106	1.09501	3.25384	3.52797	3.42232	3.33833	3.20464	3.37215	K	3			___1	+	WT_KO	1	1.7393e-22	163.64	155.65	135.86	0.11651	2274900000	138	25
-0.814	-1.82321	-0.821112	-0.148568	-0.313623	0.0740643	K	3			___1	+	WT_KO	1	0.000127406	72.207	-0.723525	-1.15248	NaN	0.788583	0.458298	1.04143	-2.37922	-2.84792	NaN	-0.365388	-1.56912	-0.624735	-1.88254	-1.81684	-2.25719	-0.997177	-2.22612	-1.583	K	3			___1	+	WT_KO	1	6.7933e-05	73.464	62.202	73.464	-0.47018	2363700	100	10
-0.718863	-0.377657	0.497616	1.82468	1.20748	1.63422	K	3			___1	+	WT_KO	1	1.32006e-27	247.54	-0.222611	-0.515873	-0.496206	0.288129	0.191496	0.74398	1.35972	1.18059	1.14704	1.61359	1.96842	2.14936	1.35549	1.57506	1.37104	1.48226	1.57823	1.48854	K	3			___1	+	WT_KO	1	1.11014e-10	106.86	103.66	106.86	0.3635	22655000	19	53
																2.95052	5.39255	5.75028	7.62263	8.01638	6.61415	3.62656	3.17011	3.4597	3.65803	4.08194	3.09084	0.449202	-2.34385	-2.56278	-3.8078	-4.13313	-3.44015	K	2			___1	+	WT_KO	1	0.00024616	121.73	90.659	113.62	-0.58999	92211000	8	39
NaN	2.86436	2.59777	-1.98866	-3.88274	-0.776423	K	3			___1	+	WT_KO	1	0.0311489	63.419	3.4861	3.72622	3.56121	4.91161	4.07228	4.15629	5.31127	5.51009	5.64661	6.40323	6.06169	5.73933	1.59832	1.66247	1.81321	1.64841	1.79071	1.66619	K	2			___1	+	WT_KO	1	9.70666e-09	177.44	141.53	177.44	0.34811	482660000	501	83
0.849391	NaN	0.348207	1.62369	1.46111	1.74139	K	3			___1	+	WT_KO	0.999733	0.000377794	61.222	1.70837	1.8282	2.49346	0.683593	0.883015	0.572845	2.14733	2.08852	2.75853	0.249005	1.16425	0.553703	0.212124	0.13892	-0.00713158	-0.277794	0.0825424	0.0640182	K	3			___1	+	WT_KO	1	0.00377374	77.662	56.761	51.927	0.29533	26970000	139	44
-0.698026	-0.771036	-0.765081	-0.212495	NaN	-0.314501	K	3			___1	+	WT_KO	0.968983	0.0265623	54.608	-1.81116	-0.989843	-0.794767	-0.199225	0.229414	0.133924	-0.427649	0.462917	0.74386	0.439612	1.18204	0.959347	1.15667	1.33136	1.26643	0.795631	0.753935	0.908583	K	2			___1	+	WT_KO	0.929352	0.0457135	53.17	40.643	53.17	-1.5116	11389000	60	76
0.491578	0.0764999	0.116995	0.99635	1.27045	0.724169	K	3			___1	+	WT_KO	1	1.72015e-15	153.36	-3.00492	-3.07816	NaN	-2.3564	NaN	-2.28259	-0.901099	-0.903711	NaN	-0.130448	NaN	-0.258881	1.87698	2.05305	1.86332	2.38275	1.93771	2.10687	K	3			___1	+	WT_KO	0.537245	0.000785678	62.055	57.507	54.237	0.169	3084900	16	9
0.813161	1.14786	0.688349	-0.266667	0.284306	-0.830385	K	3			___1	+	WT_KO	1	2.09831e-06	87.676	-2.77174	NaN	-2.87764	-3.14394	-2.98922	-3.08105	-0.890225	NaN	-0.916597	-1.41723	-0.770651	-1.50034	1.65467	1.62801	1.68884	1.8835	2.01987	1.66386	K	2			___1	+	WT_KO	0.848101	0.0807514	63.48	44.002	63.48	-0.089821	3348500	626	46
1.06254	1.71732	0.964132	-0.649205	0.303108	-0.337557	K	3			___1	+	WT_KO	1	2.20693e-06	101.39	6.23866	5.36942	4.98825	7.04472	6.96608	6.86366	6.03145	4.98256	4.95472	6.26486	6.80857	5.86707	-0.434052	-0.50827	-0.305723	-0.623068	-0.356209	-0.913425	K	3			___1	+	WT_KO	1	1.16054e-08	174.77	148.09	116.63	0.46093	584600000	141	12
-1.8202	NaN	-1.49316	-0.518052	-1.06524	-0.325699	K	3			___1	+	WT_KO	1	5.94937e-12	111.58	-3.09045	-3.95979	-2.41326	-1.50883	-1.75567	-1.01328	-1.0854	-2.01967	-0.496387	0.215493	0.122824	0.502762	1.77821	1.81872	1.64468	1.88111	1.6798	1.5992	K	3			___1	+	WT_KO	1	4.18933e-08	117.4	99.911	102.38	0.29791	6178300	268	51
																3.05042	3.50976	3.50423	4.26582	4.1339	3.89835	1.1506	1.40468	1.50808	0.972838	1.67169	1.41229	-2.12667	-2.22649	-2.26835	-3.13619	-2.6609	-2.4029	K	3			___1	+	WT_KO	1	2.97978e-09	99.891	94.786	99.891	0.76253	19412000	488	29
2.36754	1.7063	2.28288	2.98503	2.67003	3.59494	K	4			___1	+	WT_KO	0.93802	3.64869e-16	128.98	1.00641	-0.0378876	-0.671694	-2.09584	-1.11919	-2.16065	1.23325	0.545229	-0.0690002	-1.66301	-0.503736	-1.83751	0	0.461714	0.330494	0.589624	0.416759	0.4063	K	3			___1	+	WT_KO	1	0.0502053	94.669	39.274	43.066	0.2258	22507000	364	55
2.82465	2.19582	3.01768	1.3894	2.15751	1.57459	K	3			___1	+	WT_KO	1	6.02694e-08	114.01	-1.77952	-1.12461	-1.12876	-3.24666	-2.39101	-3.93012	-0.772113	-0.0851421	-0.116533	-2.43873	-1.1786	-2.83527	0.780567	0.918068	0.740026	0.964724	1.01372	1.17801	K	2			___1	+	WT_KO	1	0.0387521	79.474	55.502	59.245	0.43549	4108000	103	23
4.03598	3.89861	3.93567	5.27447	4.44454	4.85745	K	4			___1	+	WT_KO	1	4.9823e-16	128.98	-4.00622	-3.77511	-4.70094	-4.77053	-5.55191	-5.33891	-0.115308	0.234303	-0.559084	-0.817367	-1.4535	-1.52821	3.66406	3.88801	3.86966	4.10996	3.89972	3.89387	K	3			___1	+	WT_KO	1	0.000110754	82.651	71.864	82.651	0.82318	5036100	219	38
4.25393	3.89874	4.369	2.22853	3.04562	2.07614	K	2			___2	+	WT_KO	1	8.23483e-07	120.57	-3.12533	-3.07341	-1.78286	-0.911204	-1.59283	-0.890007	-1.31455	-1.34933	-0.076849	0.721549	0.268436	0.763454	1.58394	1.60268	1.43381	1.78955	1.66257	1.73662	K	3			___1	+	WT_KO	1	0.00435598	63.181	56.703	63.181	0.11852	7442500	43	14
3.66506	3.81587	3.86957	3.11712	3.56843	3.33608	K	2			___1	+	WT_KO	1	0.00164449	124.08	2.60944	2.02229	1.89443	0.422447	1.31932	1.24238	1.67181	0.994226	1.02483	-1.20829	0.160877	-0.442427	-1.16448	-1.14946	-1.14179	-1.47395	-1.35714	-1.60165	K	3			___1	+	WT_KO	1	4.69691e-10	137.19	119.97	114.29	0.21458	13091000	583	62
1.73787	1.79534	1.66271	2.40354	2.08642	2.7805	K	3			___1	+	WT_KO	1	0.0190274	85.064	-0.183112	-0.76861	-0.469326	0.804508	0.961748	0.306108	0.692338	0.276791	0.603216	1.57927	1.61076	1.27446	0.648607	0.923998	0.800343	0.931561	0.450319	1.05151	K	3			___1	+	WT_KO	1	0.00436544	82.645	52.901	81.972	-0.061629	16032000	183	16
-0.328141	-0.275881	0.348289	1.14843	0.354441	1.18833	K	3			___1	+	WT_KO	0.999973	0.0195824	67.032	-1.74549	-1.51968	-1.06719	-0.732232	-0.902273	-0.492287	1.14233	1.44351	2.15208	2.05351	2.36442	2.31623	2.66097	2.84179	2.94707	2.94253	3.068	2.89167	K	3			___1	+	WT_KO	1	0.0161701	85.642	63.649	85.642	-0.12251	29037000	56	21
0.988177	0.731192	0.538664	1.4494	1.05587	1.6572	K	3			___1	+	WT_KO	1	0.00155468	77.062	-1.6366	-1.108	-1.6263	NaN	-0.706892	-0.379074	0.151549	0.614691	0.189793	NaN	1.23386	1.34746	1.5613	1.60129	1.54389	1.77713	1.74206	1.80969	K	4			___1	+	WT_KO	0.999938	6.38187e-05	64.633	61.691	64.633	0.18956	10579000	599	49
1.86434	1.82511	1.04053	0.87527	0.482706	0.443043	K	3			___1	+	WT_KO	1	5.71755e-05	100.19	-3.02794	-2.76194	-3.11794	NaN	0.831556	-0.564764	-2.02053	-1.72247	-2.10571	NaN	2.04397	0.53009	0.780567	0.918068	0.740026	0.964724	1.01372	1.17801	K	2			___1	+	WT_KO	1	0.00998276	103.83	81.596	103.83	0.1242	11842000	177	23
8.47926	8.00404	8.65524	7.09776	7.42134	6.97982	K	3			___1	+	WT_KO	1	0.000267827	148.07	-2.03384	-1.91306	-1.39371	-0.729863	NaN	-0.0245609	-1.32696	-1.61959	-0.862152	-1.12649	NaN	-0.0336876	0.48003	0.17206	0.259359	-0.239838	-0.0400448	0.0740337	K	4			___1	+	WT_KO	0.5	0.0176648	43.184	32.239	43.184	0.31319	3068500	31	59
0.824559	1.53235	0.674194	2.09499	1.89526	2.33589	K	3			___1	+	WT_KO	1	5.17757e-05	134.08	2.65196	1.58857	1.91404	3.12964	2.89979	3.41197	1.66987	0.308153	0.942909	1.46197	1.68336	1.85448	-1.20894	-1.40182	-1.24333	-1.51088	-1.41513	-1.47433	K	3			___1	+	WT_KO	1	0.000207441	111.94	100.24	79.492	0.50169	20489000	836	47
0.551311	0.342394	0.341204	-1.18493	-0.866199	NaN	K	3			___1	+	WT_KO	1	3.86458e-10	116.65	-6.42705	-5.55911	-5.49129	-4.74883	-4.69783	-5.05451	-1.84892	-1.02567	-1.09698	-0.311856	-0.287539	-0.676371	4.35129	4.41204	4.12211	4.59377	4.21159	4.4613	K	3			___1	+	WT_KO	1	0.0361213	105.12	66.878	60.961	-1.3286	13057000	7	24
1.55454	1.83222	1.42853	0.974189	1.07007	0.525127	K	3			___1	+	WT_KO	1	0.0140319	45.723	-0.185475	0.291479	0.138893	1.36657	0.524189	1.12165	-0.525495	-0.0855999	-0.0505638	0.47466	0.373867	0.378464	-0.566862	-0.498482	-0.461657	-0.735113	-0.349018	-0.660028	K	4			___1	+	WT_KO	1	3.64816e-07	87.319	83.857	87.319	-0.11057	7961200	304	54
1.44084	0.869104	1.30417	NaN	0.28446	0.249439	K	4			___1	+	WT_KO	1	7.98785e-08	98.507	NaN	-2.09774	-2.20615	-1.68796	-1.46634	NaN	NaN	-1.82586	-1.86373	-1.19348	-1.00895	NaN	-0.0820103	0.150473	0.0702209	0.651274	0.258699	0.274023	K	3			___1	+	WT_KO	0.999997	0.0207287	57.348	45.142	57.348	-1.6229	1849500	834	197
2.41571	2.60214	2.55844	3.6979	3.49891	3.60322	K	3			___1	+	WT_KO	1	7.06255e-17	141.45	2.17613	1.46166	3.18166	-0.684088	-2.23138	NaN	3.73448	3.2345	4.99728	0.347611	-0.533545	NaN	1.33151	1.65143	1.54342	1.18849	1.49914	1.4486	K	4			___1	+	WT_KO	1	0.000913613	59.862	57.5	55.755	0.38197	106000000	539	90
-3.00424	-0.968758	0.174473	1.75	0.962282	1.74722	K	3			___1	+	WT_KO	0.998955	0.0567812	47.082	4.49193	4.90693	5.08113	1.49223	-1.50099	1.2553	1.25266	0.796097	0.942059	0.960155	-1.75207	0.419489	-3.46612	-4.23224	-4.41127	-0.37528	-0.449768	-0.752655	K	3			___1	+	WT_KO	0.980024	0.0491683	64.757	43.483	45.081	-0.56754	12126000	360	9
1.54682	1.47985	0.703371	0.557328	0.347565	0.069231	K	3			___1	+	WT_KO	1	3.90569e-16	140.56	1.38856	NaN	1.1954	NaN	0.724527	0.466389	1.53339	NaN	1.53782	NaN	1.18192	0.657251	-0.0820103	0.150473	0.0702209	0.651274	0.258699	0.274023	K	3			___1	+	WT_KO	0.999999	0.000145174	77.754	70.715	77.754	-0.080138	19025000	377	197
-2.37922	-2.84792	NaN	-0.365388	-1.56912	-0.624735	K	3			___1	+	WT_KO	1	6.7933e-05	73.464	2.81953	3.0061	2.88124	NaN	2.1673	1.48839	2.37987	2.42018	2.24439	NaN	1.00075	0.957462	-0.666506	-0.707329	-0.909056	-0.653927	-1.36525	-0.447767	K	4			___1	+	WT_KO	1	0.00174625	125.82	52.938	62.378	-0.14218	33977000	482	64
-0.771979	-0.970882	-0.468958	0.0944586	-0.338303	-0.00380898	K	2			___1	+	WT_KO	1	0.00267729	114.89	-0.496493	-0.983679	-1.12899	-0.0737138	-0.451599	0.0877209	-0.655507	-1.08465	-1.18567	-0.860707	-0.7883	-0.343723	-0.385857	-0.22237	-0.328871	-0.630199	-0.535397	-0.348284	K	2			___1	+	WT_KO	0.999527	0.00069343	114.84	99.199	114.84	0.65106	4300800	6	24
3.41871	4.31004	4.07376	2.43452	3.26774	2.93194	K	4			___1	+	WT_KO	1	0.00113555	141.39	-0.576955	-0.292856	0.0430489	NaN	0.672535	0.411467	-1.3449	-1.50518	-0.909897	NaN	-0.457905	-0.847679	-0.994783	-1.33373	-1.22515	-1.20783	-1.32914	-1.17599	K	3			___1	+	WT_KO	0.544566	0.00213097	66.335	56.93	59.607	-0.18254	4173100	413	28
2.2481	2.5425	2.4386	3.32623	2.71568	3.6356	K	6			___1	+	WT_KO	1	3.27352e-32	173.59	-7.13875	-7.24777	-6.72351	-6.24129	-6.23071	-5.30472	-0.71629	-0.504574	0.105827	0.297587	0.216463	0.945007	6.19561	6.6218	6.55714	6.69567	6.24847	6.33289	K	2			___1	+	WT_KO	0.996594	3.1611e-08	178.94	148.33	178.94	-0.84701	42131000	126	20
-0.205798	-0.23909	-0.535715	-1.10775	-1.48965	-1.49232	K	3			___1	+	WT_KO	1	0.00821659	57.019	-1.38615	-1.2273	-0.825943	-0.48952	-0.502522	-0.18186	0.566024	0.423702	0.995392	0.899844	1.41322	1.29998	1.72533	1.5296	1.54914	1.54616	1.71704	1.565	K	3			___1	+	WT_KO	1	0.000139301	96.067	87.963	40.475	0.90335	14762000	501	40
0.798572	1.11126	0.656206	3.68457	2.62935	2.99715	K	3			___1	+	WT_KO	1	5.4075e-24	151.01	0.986333	-0.125864	0.292728	1.7498	NaN	1.73916	1.07307	-0.048769	0.521885	1.50248	NaN	1.5366	-0.140108	-0.0443077	-0.0430431	-0.0905228	-0.385532	-0.119402	K	3			___1	+	WT_KO	0.999998	1.50189e-05	80.632	80.632	80.534	0.27714	12858000	30	67
2.14733	2.08852	2.75853	0.249005	1.16425	0.553703	K	3			___1	+	WT_KO	1	0.00377374	77.662	-1.46082	-1.81139	-1.67762	-0.424918	-0.961847	-0.322102	1.45115	1.00499	1.1884	2.41052	1.67348	2.26752	2.68512	2.69498	2.59383	2.99223	2.43663	2.67278	K	3			___1	+	WT_KO	0.999981	0.00246551	69.864	55.834	69.864	-0.2135	24505000	228	32
-1.60623	-1.14113	-1.98388	-0.0337267	-0.356106	1.09501	K	3			___1	+	WT_KO	1	1.7393e-22	163.64	1.12216	NaN	1.029	1.93034	2.00987	NaN	-1.43113	NaN	-1.7648	-1.09898	-0.884203	NaN	-2.78013	-3.01294	-3.066	-2.87252	-3.09277	-2.9771	K	3			___1	+	WT_KO	1	1.01967e-05	77.39	61.798	52.862	-0.45764	2444900	497	21
NaN	-1.6824	-1.47139	-0.0108423	-0.645327	-0.496523	K	3			___1	+	WT_KO	0.850139	0.0651175	51.346	-2.78486	-2.75407	-2.35883	-2.07229	-1.78924	-1.70606	0.355786	0.192049	0.955933	0.569259	1.46145	1.18572	2.91381	2.82471	3.04256	2.79834	3.052	2.97494	K	3			___1	+	WT_KO	1	0.00343121	107.43	69.191	64.439	-0.20092	30162000	134	52
3.7887	3.36166	3.32121	1.44969	2.70827	1.5124	K	3			___1	+	WT_KO	1	1.99152e-28	197.68	-2.14459	NaN	-2.60815	-1.82675	-1.7982	-1.72051	-1.05571	NaN	-1.1626	-0.68411	-0.234541	-0.809469	0.862036	1.32739	1.17336	1.29943	1.36496	0.9942	K	3			___1	+	WT_KO	0.999993	0.000792058	58.159	43.2	58.159	0.14566	3980800	349	52
0.0541658	0.105101	-0.673918	0.769456	0.447969	0.564835	K	4			___1	+	WT_KO	0.999998	0.00150909	72.958	-0.437068	-0.155916	-0.638762	0.807241	0.299181	0.652304	3.36292	3.61922	3.4854	4.51864	4.04613	4.01783	3.57315	3.65373	3.85196	3.86819	3.54825	3.44868	K	3			___1	+	WT_KO	1	0.000416842	141.52	99.539	64.04	0.10548	137010000	19	17
3.58434	3.05899	NaN	4.16623	4.24479	4.12793	K	2			___1	+	WT_KO	1	2.19469e-06	163.66	-3.46975	-3.9204	-3.22742	-2.99039	-2.63534	-2.93476	-1.42202	-1.84604	-1.04427	-1.28006	-0.492273	-1.00157	1.82089	1.95296	1.91095	1.86712	1.94437	2.01635	K	4			___1	+	WT_KO	1	4.23488e-24	173.21	156.9	133.21	-0.11862	8189200	333	45
-1.17166	-1.70877	-1.48492	-0.746675	-0.996849	-0.432924	K	2			___1	+	WT_KO	1	0.00809426	82.749	2.10004	NaN	2.19243	0.977699	1.63938	1.18142	0.672841	NaN	0.780272	-1.01716	-0.0726166	-0.602123	-1.65404	-1.93038	-1.68436	-1.83806	-1.91069	-1.70038	K	3			___1	+	WT_KO	0.999971	0.00580617	48.823	40.438	47.532	-0.1565	7915900	49	46
-0.281753	-0.754875	-0.849718	0.795043	0.111813	1.00406	K	2			___1	+	WT_KO	0.999997	0.00620402	70.919	NaN	-0.126093	-0.59848	NaN	-2.7811	-2.14279	NaN	1.60242	1.03265	NaN	-0.519835	-0.934532	1.49399	1.60711	1.35893	1.74462	2.06257	1.29142	K	3			___1	+	WT_KO	1	0.00967357	89.142	51.951	45.081	-0.043763	6739100	78	19
2.01879	2.60829	1.65705	0.331479	-1.86802	-0.396955	K	2			___1	+	WT_KO	1	0.0034251	126.07	1.42564	NaN	0.650393	2.68716	2.23322	3.47962	-1.84267	NaN	-2.01912	-0.645675	-0.960772	-0.27636	-3.49516	-3.06098	-2.94171	-3.17604	-3.39268	-3.67282	K	3			___1	+	WT_KO	1	0.00260178	66.267	57.231	43.991	0.084164	3035000	51	20
-0.561873	-1.24347	-0.569454	-0.0172682	0.417694	0.570604	K	3			___1	+	WT_KO	0.999996	0.00058057	121.73	-5.60763	-6.2218	-5.95573	-4.92239	-4.92811	-5.23907	0.284545	0.136213	0.355179	1.37873	1.37718	0.891733	5.66534	6.23661	6.03871	6.45792	6.10659	6.21396	K	4			___1	+	WT_KO	0.999997	0.00182717	54.859	42.367	54.859	0.20114	20475000	114	33
-0.404578	-1.1257	-0.383787	0.841273	0.529093	1.18365	K	4			___1	+	WT_KO	0.99935	1.8954e-06	83.213	-5.68325	-6.30223	-6.45537	-5.09803	-5.20647	-5.16117	-0.205709	-0.467779	-0.672859	0.403893	0.517212	0.145679	5.2507	5.71305	5.51031	5.65871	5.52498	5.39001	K	3			___1	+	WT_KO	0.942905	0.0028316	73.781	25.04	70.942	-0.0053008	7609200	15	60
2.57524	2.58924	1.66555	1.06397	0.682196	0.906982	K	2			___1	+	WT_KO	1	1.7346e-27	222.74	2.52593	2.93469	2.60732	1.78154	2.16113	1.03812	2.06164	1.97812	1.75983	0.675319	1.22075	-0.276062	-0.691128	-1.07797	-1.11969	-0.949423	-1.13907	-1.23102	K	3			___1	+	WT_KO	0.999995	0.00201504	73.499	56.828	73.499	0.12698	21539000	142	34
-2.29999	-2.39185	-2.12561	-0.63037	-1.08151	-0.129948	K	3			___1	+	WT_KO	1	0.00992906	73.985	-1.82653	-1.29711	-1.66732	0.562042	-0.61932	0.99581	-1.50568	-0.683035	-0.890606	0.505706	0.268127	0.719831	0.0940113	0.492668	0.504511	0.100458	0.688751	-0.192818	K	3			___1	+	WT_KO	0.999999	0.000135326	67.364	57.716	67.364	0.51255	6659800	86	9
3.41395	3.18693	3.09031	3.4996	3.75283	3.57863	K	3			___1	+	WT_KO	1	1.47109e-07	103.6	6.76766	6.59657	6.56007	8.67564	NaN	7.83452	-1.00073	-1.3807	-0.929644	0.125896	NaN	-0.804552	-7.99524	-8.09867	-7.76191	-8.39295	-8.58792	-8.55592	K	3			___1	+	WT_KO	1	0.0111157	58.37	37.67	44.425	-0.024318	3619500	662	10
1.3403	1.10623	1.37601	2.6044	1.77168	2.59556	K	4			___1	+	WT_KO	0.999998	1.38728e-06	87.85	NaN	-3.20268	-3.64113	-0.531474	-0.441504	-1.15713	NaN	0.42955	-0.022047	2.88781	2.7923	1.54458	3.40466	3.51083	3.34688	3.57607	3.0351	2.78487	K	3			___1	+	WT_KO	0.524459	2.23625e-06	79.97	71.49	59.003	0.58572	23607000	140	74
0.66822	0.551754	-0.04739	-0.584632	-0.560949	NaN	K	3			___1	+	WT_KO	1	1.35325e-07	93.776	-1.79216	-1.71692	NaN	-0.186602	-0.858721	0.261436	-1.21874	-1.44934	NaN	-0.0931406	-0.37825	0.524035	0.346577	0.146168	0.307796	0.250256	0.281775	0.345758	K	3			___1	+	WT_KO	1	0.0205968	58.676	47.083	47.198	0.33783	4473400	755	60
-0.0873594	0.541893	0.242424	1.03677	1.14185	1.79009	K	3			___1	+	WT_KO	0.905956	0.00039949	101.93	-2.05345	-1.88571	-1.90677	-0.273129	-1.29773	-1.28232	-1.16901	-0.969784	-0.932724	0.00562191	-0.326904	-1.51488	0.6576	0.794527	0.701849	0.435545	0.772131	-0.149401	K	4			___1	+	WT_KO	1	1.43425e-07	102.65	102.65	79.771	0.02082	13777000	675	33
2.42717	1.93537	2.16791	2.91692	3.16371	3.027	K	3			___1	+	WT_KO	0.999337	0.00157259	124.98	-4.13329	-3.69358	-3.87089	-3.50153	-3.17669	-2.93495	-0.863816	-0.322897	-0.342108	-0.411414	0.501348	0.110647	3.04263	3.24928	3.25658	3.24691	3.47934	3.12876	K	2			___1	+	WT_KO	0.972798	0.0371454	68.016	32.721	68.016	-0.13465	12951000	45	26
-0.0105619	-1.38006	-1.01259	0.924356	0.694759	1.34711	K	2			___1	+	WT_KO	1	1.53036e-15	214.13	1.77314	1.59735	1.61178	2.38904	NaN	2.13262	-0.780152	-1.29419	-1.18202	-0.640273	NaN	-0.927645	-2.78013	-3.01294	-3.066	-2.87252	-3.09277	-2.9771	K	4			___1	+	WT_KO	0.980419	0.000344401	67.605	57.266	67.605	-0.093382	6523300	197	21
0.757373	0.137083	0.598091	1.74578	1.40048	1.78863	K	3			___1	+	WT_KO	1	3.23253e-08	157.2	-3.37433	-3.12782	NaN	-2.39843	-2.39761	-2.50805	-0.458278	-0.397211	NaN	0.00456524	-0.0801907	-0.275661	2.68921	2.6092	2.27352	2.55979	2.11872	2.31555	K	3			___1	+	WT_KO	1	0.00032108	104.82	86.411	104.82	-0.13658	5165200	116	21
4.55395	4.69597	3.93727	2.63844	3.5284	2.41701	K	3			___1	+	WT_KO	1	1.92141e-16	160.27	-0.831246	-2.18094	-0.741989	0.248394	-0.131083	1.16801	0.734374	-0.399998	1.14371	1.68058	1.58048	2.5435	1.33878	1.65954	1.6135	1.58898	1.51286	1.45865	K	3			___1	+	WT_KO	0.5	9.52062e-05	100.73	82.406	100.73	-0.22619	35504000	112	38
2.42143	2.30276	3.07194	1.49812	1.98188	1.24428	K	4			___1	+	WT_KO	1	9.56421e-22	153.21	-2.05183	-2.29231	-2.56435	-1.62129	NaN	-1.12498	0.611999	0.391687	0.0742264	0.877652	NaN	1.07196	2.43699	1900-01-02 13:30:07	2.36638	2.65574	2.36187	2.2801	K	3			___1	+	WT_KO	1	0.00322189	83.948	56.619	64.711	-0.75713	9053400	122	44
0.872052	0.462782	0.501881	2.50276	1.77258	2.08073	K	3			___1	+	WT_KO	1	0.000195968	95.094	-2.62393	-4.43444	-2.28143	-0.774167	-0.115223	-0.861265	-0.944238	-2.38206	-0.0942078	0.540933	1.64114	0.378328	1.45285	1.93097	1.91502	1.47189	1.55767	1.32275	K	4			___1	+	WT_KO	0.999997	4.03428e-18	132.78	127.12	132.78	0.23132	9909300	107	16
1.38118	-0.42244	1.26863	2.77175	2.42345	3.3791	K	4			___1	+	WT_KO	1	4.21299e-10	131.25	-1.57979	-1.99722	-1.82281	-3.1754	-2.87747	-3.8077	1.19693	0.528465	0.657892	-1.50163	-0.439819	-2.08045	2.54987	2.40428	2.2085	1.83056	2.23896	1.81041	K	3			___1	+	WT_KO	0.999984	0.00126754	53.777	48.973	53.777	0.62941	9285800	66	37
-0.834224	-0.322897	-0.859182	-1.72519	-1.40718	-2.6596	K	3			___1	+	WT_KO	1	0.000140626	78.401	NaN	-1.67467	-1.72771	-5.45011	-3.33437	-4.45862	NaN	1.237	0.889328	-3.2297	-0.472719	-2.32301	2.82968	2.79027	2.34484	2.3772	2.66295	2.21877	K	2			___1	+	WT_KO	1	0.0147599	80.438	53.574	80.438	0.88625	20675000	83	19
-2.4287	-2.61426	-1.80129	NaN	-0.983818	-1.20169	K	3			___1	+	WT_KO	1	0.000376688	85.813	0.848086	0.350639	0.221804	-0.985247	-0.0770435	-1.02015	3.7887	3.36166	3.32121	1.44969	2.70827	1.5124	2.71377	2.88962	2.82721	2.59173	2.58662	2.61571	K	3			___1	+	WT_KO	1	1.99152e-28	197.68	190.96	133.74	-0.42774	103630000	35	83
																-1.12835	-1.14183	-1.31502	0.0896239	-0.880539	0.318838	-1.14287	-1.35501	-1.23781	-0.644929	-0.949411	-0.081707	-0.241371	-0.334579	-0.194984	-0.577759	-0.267569	-0.317385	K	3			___1	+	WT_KO	1	0.00051588	66.965	58.989	66.965	0.02659	17257000	80	41
0.565072	1.02471	0.421719	NaN	-0.0250359	-0.3622	K	3			___1	+	WT_KO	1	5.1099e-08	91.416	-3.95804	NaN	-4.25376	-3.0461	-3.29129	-2.80113	-1.71948	NaN	-1.95402	-1.09617	-0.885168	-0.848936	2.01171	2.09721	2.02754	2.10672	2.20742	2.03535	K	2			___1	+	WT_KO	1	0.0120994	98.299	81.274	98.299	0.030636	2729400	515	86
0.916665	0.671946	0.171118	-0.667068	-0.141651	-0.984829	K	2			___1	+	WT_KO	1	0.0205703	94.114	1.14708	0.697742	1.16687	NaN	-2.69766	-1.86284	0.0745173	0.261778	-0.445101	NaN	-0.678602	-0.3596	-1.29941	-0.557367	-1.88417	1.93469	1.82036	1.5864	K	3			___1	+	WT_KO	1	0.0129217	54.259	21.26	47.894	-0.80938	5513200	92	27
3.46046	3.62784	3.07133	2.24524	2.62254	2.32882	K	3			___1	+	WT_KO	0.998682	2.71414e-05	86.772	-1.34216	-1.73098	-2.46293	-3.7944	-2.613	-3.83208	2.09167	2.10684	1.23123	0.0177183	1.07127	-0.213234	3.20699	3.71642	3.42196	3.96892	3.48558	3.702	K	3			___1	+	WT_KO	1	3.04258e-21	144.88	137.16	79.013	0.063147	119470000	36	39
3.23157	3.74158	3.39761	2.08262	2.98268	1.57477	K	3			___1	+	WT_KO	1	6.291e-06	98.249	-0.0160112	0.0617237	0.00728035	-0.229434	NaN	-0.189629	-1.01129	-1.15269	-0.976372	-1.97739	NaN	-1.43878	-1.22212	-1.33582	-1.25585	-1.59117	-0.85807	-1.16599	K	3			___1	+	WT_KO	1	0.0126953	45.014	39.629	44.601	0.83908	3819300	28	13
0.466771	0.452291	-0.111223	-0.994615	NaN	-1.72536	K	3			___1	+	WT_KO	0.999989	0.000260484	68.034	4.49596	4.51721	4.38607	3.51805	3.07607	NaN	0.551311	0.342394	0.341204	-1.18493	-0.866199	NaN	-4.17149	-4.29622	-4.31707	-4.54619	-4.14097	-4.62794	K	3			___1	+	WT_KO	1	3.86458e-10	116.65	112.84	51.819	-1.0179	6794500	165	13
1.23162	-0.527071	1.10383	-2.12349	NaN	-2.1164	K	4			___2	+	WT_KO	1	0.0034251	126.07	0.186749	NaN	0.11657	1.13472	1.44963	0.967244	-0.0107985	NaN	-0.172125	0.516679	0.354733	-0.157808	-0.424391	-0.571732	-0.560895	-0.461249	-1.2936	-1.04189	K	4			___1	+	WT_KO	0.999955	2.41902e-13	107.59	106.28	97.55	0.12985	11455000	96	39.5
3.14153	3.81706	2.84346	1.40515	2.51853	1.44144	K	3			___1	+	WT_KO	1	2.06238e-13	135.29	3.73976	4.26061	3.23974	6.04836	5.9694	7.27974	3.80877	3.8831	3.38347	5.74925	5.44434	6.99781	-0.157833	-0.498919	-0.128469	-0.142317	-0.723751	-0.198767	K	3			___1	+	WT_KO	1	1.20383e-09	204.03	103.97	128.38	0.36169	481220000	15	12
-0.145364	NaN	-0.396515	-0.87963	-1.0675	-0.902277	K	3			___1	+	WT_KO	1	0.000573268	104.82	-2.40274	-1.90592	-2.40097	-1.63691	-1.58593	-1.62944	0.300513	0.544333	0.0991611	0.547931	0.825607	0.489897	2.47641	2.32885	2.22793	2.34163	2.21284	2.20249	K	3			___1	+	WT_KO	1	2.41597e-18	128.49	123.06	91.942	0.20565	12823000	507	61
-0.825879	-0.971727	-1.04389	-0.155505	-0.52923	NaN	K	4			___1	+	WT_KO	0.999996	0.000575229	63.682	2.48711	NaN	2.2287	1.19629	1.56629	NaN	-0.471017	NaN	-0.498062	-2.31413	-1.36675	NaN	-3.18497	-2.99269	-2.99896	-3.35362	-3.13174	-3.13025	K	3			___1	+	WT_KO	0.903985	8.30363e-05	90.444	75.515	90.444	0.34356	3147900	1569	69
0.437549	-0.451721	0.202732	1.27837	0.766172	1.16517	K	3			___1	+	WT_KO	1	2.11944e-21	151.87	5.75058	5.23182	5.2967	6.50329	6.32651	6.43661	3.28191	2.84655	2.95234	3.4393	3.71205	3.18553	-2.69552	-2.50667	-2.61655	-2.9072	-2.81316	-3.16792	K	2			___1	+	WT_KO	1	0.00325125	121.99	115.27	96.492	0.51162	73995000	343	12
0.8793	0.100153	0.254387	-0.950223	-0.500565	-0.43762	K	3			___1	+	WT_KO	0.999684	0.00114953	63.614	2.95396	3.77865	3.54202	4.0247	5.01412	5.16204	-2.19281	-0.842846	-0.91963	-0.920516	0.199579	-0.0184937	-5.37361	-4.7429	-4.73385	-4.78842	-5.01324	-5.09738	K	3			___1	+	WT_KO	0.999992	9.68996e-05	78.113	29.053	78.113	-0.45925	14870000	33	10
-0.823245	-0.157026	-0.829918	1.03652	0.405348	1.33838	K	2			___1	+	WT_KO	1	2.18257e-05	122.51	-3.24199	-3.45339	-3.88658	-2.21941	-3.05478	-2.504	0.47535	0.517788	0.28986	1.07011	0.903591	0.94908	3.4905	3.84978	3.90424	3.44631	3.75968	3.53624	K	3			___1	+	WT_KO	1	9.48328e-10	108.92	104.65	56.081	0.26661	12167000	119	46
-0.901683	-0.529528	-1.1016	0.04457	0.111467	0.229931	K	3			___1	+	WT_KO	0.99094	4.76258e-06	91.475	-3.6783	-3.1867	-2.56734	NaN	-1.58431	0.0876179	-1.89025	-1.36765	-0.656908	NaN	0.0283642	1.12565	1.5612	1.69764	1.63823	1.61908	1.41398	1.12119	K	3			___1	+	WT_KO	0.989918	0.00143875	80.706	55.489	56.205	-0.9034	12951000	60	27
-0.584455	-0.192955	-0.375406	0.0577459	0.27878	0.651264	K	3			___1	+	WT_KO	1	0.00395075	68.355	-2.61329	-2.79189	-2.98752	-2.1772	-2.04367	NaN	-1.03565	-1.15373	-1.46089	-0.867126	-0.330303	NaN	1.3508	1.51675	1.25444	1.46687	1.51467	1.56955	K	4			___1	+	WT_KO	0.5	0.000230176	53.865	47.501	53.865	0.24782	3585300	137	31
0.087903	-0.121399	-0.52906	-0.90927	-1.05663	NaN	K	4			___1	+	WT_KO	1	6.32962e-09	92.23	-0.359982	NaN	-0.364143	NaN	-0.899876	-0.833458	-0.518193	NaN	-0.291052	NaN	-0.934444	-1.07313	-0.385054	-0.222076	-0.199108	-0.164631	-0.233265	-0.156509	K	3			___1	+	WT_KO	1	0.00372265	51.546	39.778	48.704	-0.51457	3642900	445	62
-0.774119	-1.03435	-1.01798	-0.51167	-0.582584	NaN	K	3			___1	+	WT_KO	1	0.00310738	64.121	4.34998	NaN	4.06457	5.19103	4.80882	5.47749	0.368871	NaN	0.118879	0.565593	0.684288	1.16424	-4.20795	-4.52109	-4.21789	-4.46864	-4.32323	-4.23009	K	3			___1	+	WT_KO	1	0.00257718	72.006	64.635	60.434	0.37346	9861800	793	30
4.08641	3.72752	3.8259	5.10466	4.85834	5.23883	K	2			___1	+	WT_KO	1	0.00256614	148.07	NaN	-0.953037	-0.435612	1.1798	0.410225	0.662846	NaN	-0.652863	-0.0708237	1.29013	1.13528	0.893894	0.510777	0.178772	0.0925884	0.267126	0.52636	0.314209	K	4			___1	+	WT_KO	0.99184	1.63722e-05	80.361	62.56	80.361	-0.1732	9428400	323	56
2.87819	3.12568	1.82077	1.60895	1.47782	1.26947	K	3			___1	+	WT_KO	1	0.00320909	94.85	-2.34663	-2.24279	-2.40946	-1.4986	-1.89081	-0.856285	1.73787	1.79534	1.66271	2.40354	2.08642	2.7805	3.85766	3.91673	3.79997	4.05894	3.77854	3.71994	K	3			___1	+	WT_KO	1	0.0190274	85.064	49.184	67.897	-0.095941	34955000	266	50
3.6125	3.82751	3.25143	2.16968	2.99362	2.23708	K	3			___1	+	WT_KO	1	6.40276e-07	119.58	-0.0192842	0.830008	-0.178232	NaN	-2.68061	-1.78202	0.24937	0.866131	-0.00317192	NaN	-2.73051	-1.81953	0.041811	-0.0852795	-0.0971394	0.342281	-0.248598	0.0456429	K	2			___1	+	WT_KO	1	0.0502225	60.59	42.554	60.59	-2.0335	5472800	1057	168
0.219377	0.377499	-0.0119095	-0.477588	-0.64876	-1.186	K	3			___1	+	WT_KO	1	0.00232677	69.451	0.390077	0.940277	0.0230446	-1.30855	-2.59559	-2.07084	0.502664	1.02774	0.0290489	-1.51968	-2.39769	-2.16675	-0.114256	-0.0339394	-0.266195	-0.0543365	-0.000795364	-0.0127563	K	3			___1	+	WT_KO	1	0.00347074	107.66	82.742	43.246	0.41108	11504000	245	33
-1.4461	NaN	-1.4485	-0.686688	-0.952784	-0.50819	K	3			___1	+	WT_KO	1	0.0183744	68.915	-0.447589	-0.436239	NaN	-1.27164	-1.01451	-1.5784	2.08289	2.05749	NaN	0.861987	1.4395	0.532747	2.30363	2.37232	2.31295	2.29042	2.25532	2.1943	K	3			___1	+	WT_KO	0.935809	5.1047e-05	79.81	68.705	79.81	-0.21417	25993000	541	63
1.07069	0.622854	1.5673	-0.295676	-0.114529	-0.320633	K	3			___1	+	WT_KO	0.975726	8.31263e-11	110.44	NaN	-0.400652	-0.458628	-1.50536	-1.00495	-1.03628	NaN	0.569513	0.322031	-0.683705	0.074728	-0.121532	1.03757	0.848763	0.508459	0.978447	0.880983	0.997908	K	3			___1	+	WT_KO	0.60287	0.015078	51.841	34.63	43.897	-0.56116	5974300	407	41
3.00074	1.19513	2.79009	0.580117	0.695105	0.586613	K	5			___2	+	WT_KO	1	1.35178e-26	164.7	-2.1537	NaN	-1.42743	-0.203589	-0.196308	0.55518	-1.18701	NaN	-0.767881	0.373216	-0.118069	0.439573	0.739853	0.365421	0.387344	0.733599	-0.120457	-0.0324459	K	3			___1	+	WT_KO	1	1.60683e-15	147.17	138.35	138.77	0.46258	5594400	57	23
4.52056	5.03537	5.01935	3.84166	4.39679	3.70749	K	2			___2	+	WT_KO	1	4.68077e-18	220.1	4.81697	5.03233	6.29594	7.03836	6.50749	7.37433	0.254167	-0.483755	0.528633	0.85196	1.07703	1.52997	-4.78965	-5.63748	-6.03951	-6.02961	-5.62915	-5.7612	K	2			___1	+	WT_KO	1	0.00485918	82.287	66.396	81.972	-0.43013	12400000	278	8
2.65541	2.34851	2.3553	3.80382	3.40399	4.14025	K	3			___1	+	WT_KO	0.999997	0.00156023	93.649	1.93373	2.00663	1.83288	3.20144	4.23542	4.96277	1.4729	1.22521	1.20202	2.40272	1.12197	2.13012	-0.687675	-0.902824	-0.903057	-0.641933	-3.31215	-2.74949	K	4			___1	+	WT_KO	1	2.34234e-36	168.48	160.79	87.368	-0.51365	22908000	318	8
2.83992	3.14482	2.81822	2.14885	2.46998	1.98391	K	3			___1	+	WT_KO	1	1.53081e-14	141.08	0.621617	NaN	0.932039	1.76846	1.60158	NaN	1.96103	NaN	0.85622	2.47518	1.1454	NaN	1.11257	-0.658836	-0.348019	0.863514	-0.654882	-2.05564	K	2			___1	+	WT_KO	0.985857	0.0311841	64.803	52.447	64.803	0.57139	30086000	6	14
																-0.812011	-0.916107	-0.709702	-0.635962	-0.477867	-0.44101	4.0742	4.14873	4.3635	4.12702	4.53899	4.25501	4.65937	4.94343	4.801	4.91978	4.81816	4.77918	K	3			___1	+	WT_KO	1	3.83043e-08	170.99	129.87	47.991	0.043785	543700000	224	39
-1.47569	-1.70114	-1.62744	-1.18463	-1.08773	-1.35609	K	3			___1	+	WT_KO	1	0.000244696	93.011	3.74236	3.96222	4.27551	4.62093	4.40794	4.91613	2.67061	3.07475	3.61605	3.41887	3.47896	3.93137	-1.2986	-1.00887	-0.931658	-1.04527	-1.12768	-0.9016	K	5			___1	+	WT_KO	1	3.92032e-07	130.19	130.19	67.93	-0.27966	293430000	202	39
0.628135	0.859959	0.161278	-0.243228	-0.311075	-0.00884056	K	3			___1	+	WT_KO	1	3.3787e-07	133.66	2.12656	2.65029	NaN	0.971559	0.641445	NaN	-1.54518	-1.11189	NaN	-2.61224	-3.20736	NaN	-3.89858	-3.88358	-4.80419	-3.42701	-4.0475	-4.48133	K	3			___1	+	WT_KO	1	0.0532031	40.002	24.34	40.002	-0.42535	1334000	69	8
-1.40537	-1.23204	-0.972134	-0.361262	-0.537331	-0.0117226	K	2			___1	+	WT_KO	0.999995	0.0233772	71.379	-0.483756	NaN	-0.621981	NaN	-0.251854	-0.198261	0.295613	NaN	0.138145	NaN	0.640844	0.221708	0.552526	0.398062	0.487926	0.55127	0.694002	0.50313	K	3			___1	+	WT_KO	1	0.00780908	52.576	21.686	40.164	-0.24457	7191300	181	56
2.86505	2.57787	2.32495	NaN	1.73587	0.778793	K	3			___1	+	WT_KO	1	7.3552e-12	105.6	-3.62057	-3.4778	-3.66185	-4.48494	-4.35071	-4.3822	0.152394	0.59141	0.48057	-0.241408	-0.547113	-0.315413	3.54612	3.9478	3.87022	4.40033	3.6049	4.14995	K	4			___1	+	WT_KO	1	1.43801e-25	164.35	155.95	87.25	0.089212	41081000	79	29
0.989242	1.5005	-0.0356064	-1.16046	-0.426842	-0.561226	K	3			___1	+	WT_KO	1	0.00336554	66.393	NaN	-1.0102	-0.890848	NaN	-1.70542	-1.5262	NaN	1.06721	1.13442	NaN	0.458466	0.174261	2.00792	1.956	1.75307	2.04412	1.96519	1.78362	K	4			___1	+	WT_KO	1	2.60289e-11	110.33	102.75	85.805	-0.2658	7770900	111	27
-0.584571	-0.362638	NaN	0.769532	0.273617	0.840126	K	3			___1	+	WT_KO	1	8.41822e-07	134.88	-0.175189	-1.31602	-1.36766	0.633939	0.167618	0.610353	5.3445	4.13239	4.17657	5.97977	5.69867	5.54927	5.29284	5.32701	5.27203	5.50263	5.33236	5.02208	K	4			___1	+	WT_KO	1	9.81156e-13	197.73	170.95	45.916	0.19832	355060000	78	9
-2.25972	-2.49397	-1.79802	-1.26584	-1.50511	-1.58284	K	3			___1	+	WT_KO	1	0.0101718	60.518	-7.42861	-6.87657	NaN	-2.88188	-3.94541	-2.27044	-3.97854	-3.20355	NaN	0.402692	-0.414352	0.784883	3.22323	3.55162	3.43642	3.44136	3.33236	3.13848	K	3			___1	+	WT_KO	0.948346	0.00473811	65.842	47.096	45.653	0.50444	4224100	77	35
-0.931872	-0.869295	-0.874395	-1.45663	-1.97235	-1.26881	K	3			___1	+	WT_KO	1	0.0331855	42.336	-2.75819	-3.29673	-3.01516	-2.05032	-2.10868	-1.04362	-0.269723	-0.575935	-0.220383	0.569705	0.796518	1.23697	2.26162	2.59939	2.52257	2.77682	2.7065	2.36375	K	3			___1	+	WT_KO	1	5.47854e-14	132.13	123.94	132.13	0.16042	9507700	52	7
4.27679	3.30251	3.14195	2.21515	1.87259	2.29736	K	4			___1	+	WT_KO	0.992719	8.24351e-18	168.09	2.28756	3.00858	2.30893	1.85513	1.60312	1.08097	1.34385	1.68254	1.05801	0.463841	0.519426	-0.219967	-1.17056	-1.44744	-1.52312	-1.2345	-1.28238	-1.21778	K	3			___1	+	WT_KO	1	4.12953e-10	109.5	106.26	109.5	-0.035685	17302000	201	18
[truncated: 71 more columns]
