# Supplementary material for: The E3 ubiquitin ligase Cul4b promotes CD4+ T cell expansion by aiding the repair of damaged DNA
Source: PLoS Biol. 2021 Feb 1;19(2):e3001041. doi: 10.1371/journal.pbio.3001041 (PMC7888682; doi:10.1371/journal.pbio.3001041)
Supplement: S1 Data — All numerical raw data associated with Fig 1 and S1 Fig are combined in a single Excel file, “S1_Data.” This file consists of several spreadsheets. Each spreadsheet contains the raw data of each subfigure. (XLSX) [file pbio.3001041.s012.xlsx]

## Sheet: CD4 Active Cul4b
Time (hr)	0	24	48	72
	0.287373	1.45222	1.13018	0.859612
	0.444679	1.38404	1.04092	0.927348
	0.704655	1.91787	1.06308	0.842447
	0.331477	1.05411	0.788191	0.616846
	0.23532	1.1707	1.74309	1.20538
	0.281089	1.56848	1.67814	1.30793

## Sheet: CD4 Inactive Cul4b
Time (hrs)	0	24	48	72
	0.003884	0.275187	0.543345	0.327362
	0.185128	0.563628	0.620286	0.544769
	0.312993	1.01245	0.523483	0.421686
	0.097108	0.461891	0.345577	0.264628
	0.038525	0.3213	0.630145	0.364958
	0	0.586254	0.84572	0.329353

## Sheet: CD4 Total Cul4b
Time (hrs)	0	24	48	72
	0.291257	1.72741	1.67353	1.18697
	0.629807	1.94767	1.66121	1.47212
	1.01765	2.93032	1.58656	1.26413
	0.428585	1.516	1.13377	0.881474
	0.273845	1.492	2.37323	1.57034
	0.281089	2.15473	2.52386	1.63729

## Sheet: CD8 Active Cul4b
Time (hr)	0	24	48	72
	0.746261	0.927326	1.08665	1.31703
	0.710621	1.05636	1.06843	1.17635
	0.536686	2.09138	0.959404	0.805087
	0.264699	0.784233	0.690336	0.601884
	0.822917	1.58486	2.26264	1.76642
	0.673421	1.44968	1.57067	1.67633

## Sheet: CD8 Inactive Cul4b
Time (hr)	0	24	48	72
	0.196543	0.121338	0.540717	0.947616
	0.318199	0.407408	0.666852	0.883104
	0.356572	1.13887	0.434451	0.417088
	0.132273	0.32332	0.266478	0.269482
	0.162295	0.371846	0.561914	0.398392
	0	0.291711	0.505407	0.285565

## Sheet: CD8 Total Cul4b
Time (hr)	0	24	48	72
	0.942804	1.04866	1.62737	2.26465
	1.02882	1.46377	1.73528	2.05945
	0.893258	3.23025	1.39386	1.22218
	0.396972	1.10755	0.956814	0.871366
	0.985212	1.95671	2.82455	2.16482
	0.673421	1.7414	2.07608	1.96189

## Sheet: CD4 Active Cul4a
Time (hr)	0	24	48	72
	0.04404	0.337755	0.314221	0.251188
	0.041243	0.336489	0.314915	0.245805
	0.355239	2.05105	1.28695	1.31359
	0.277609	0.726554	0.574932	0.627542
	0.124403	0.801671	0.841882	0.895828

## Sheet: CD4 Inactive 
Time (hr)	0	24	48	72
	0.09118	0.115133	0.623745	0.980317
	0.077452	0.089316	0.408398	0.627716
	0	0.260615	0.425391	0.590304
	0.039285	0.31032	0.312809	0.398445
	0.090089	0.139178	0.374487	0.837932

## Sheet: CD4 Total Cul4a
Time (hr)	0	24	48	72
	0.13522	0.452888	0.937966	1.23151
	0.118695	0.425805	0.723313	0.873521
	0.355239	2.31166	1.71234	1.90389
	0.316894	1.03687	0.887741	1.02599
	0.214492	0.940849	1.21637	1.73376

## Sheet: CD8 Active Cul4a
Time (hr)	0	24	48	72
	0.213599	0.167452	0.258136	0.529618
	0.226512	0.179099	0.261549	0.520585
	0.632861	2.1241	1.59529	1.20938
	0.422679	0.799692	0.699216	0.590159
	0.24064	0.62728	1.34261	0.908058

[truncated: 2 more sheets: CD8 Inactive Cul4a, CD8 Total Cul4a]
