# Supplementary material for: The E3 ubiquitin ligase Cul4b promotes CD4+ T cell expansion by aiding the repair of damaged DNA
Source: PLoS Biol. 2021 Feb 1;19(2):e3001041. doi: 10.1371/journal.pbio.3001041 (PMC7888682; doi:10.1371/journal.pbio.3001041)
Supplement: S2 Data — All numerical raw data associated with Fig 2 and S2 Fig are combined in a single Excel file, “S2_Data.” This file consists of several spreadsheets. Each spreadsheet contains the raw data of each subfigure. (XLSX) [file pbio.3001041.s013.xlsx]

## Sheet: Concentration_Naive
Cul4a	Cul4b
4.66718	40.2909
4.63044	54.6967
0.596643	39.8295

## Sheet: Concentration_24hr stimulation
Cul4a	Cul4b
6.85663	82.3285
5.02418	85.2639
5.76015	57.6068

## Sheet: Concentration_48hr stimulation
Cul4a	Cul4b
6.67206	68.6166
0	49.5268
4.07575	40.1386

## Sheet: Copy Number_Naive
Cul4a	Cul4b
277.254	2.39348
299.88	3542.31
461.731	3082.34

## Sheet: Copy Number_24hr Stimulation
Cul4a	Cul4b
570.357	6848.36
517.895	8789.04
580.263	5803.17

## Sheet: Copy Number_48hr Stimulation
Cul4a	Cul4b
836.821	8606.01
0	6462.17
495.996	4884.64

## Sheet: Copy Number Naive S2C
Cul4a	Cul4b
3.251	28.18
2.908	23.036
3.422	27.352

## Sheet: Copy Number TCR Stimulated S2C
Cul4a	Cul4b
16.705	65.355
16.096	49.374
20.569	60.928
