# Supplementary material for: The E3 ubiquitin ligase Cul4b promotes CD4+ T cell expansion by aiding the repair of damaged DNA
Source: PLoS Biol. 2021 Feb 1;19(2):e3001041. doi: 10.1371/journal.pbio.3001041 (PMC7888682; doi:10.1371/journal.pbio.3001041)
Supplement: S3 Data — All numerical raw data associated with Fig 3 and S3 Fig are combined in a single Excel file, “S3_Data.” This file consists of several spreadsheets. Each spreadsheet contains the raw data of each subfigure (XLSX) [file pbio.3001041.s014.xlsx]

## Sheet: % CD4 Thymus
Control	Cul4bfl/flCD4Cre
8.57	8.07
7.75	5.56
10.1	9.61
14.5	9.79
6.76	6.38
6.97	7.94
8.74	7.55
9.19	8.63

## Sheet: % CD8 Thymus
Control	Cul4bfl/flCD4Cre
1.99	1.66
2.08	1.16
2.85	2.71
5.17	2.67
2.54	2.2
2.47	2.86
3.35	1.93
2.77	1.67

## Sheet: Numbers CD4 Thymus
	Control	Cul4bfl/flCD4Cre
	8.8519	7.1137
	5.3404	6.1932
	12.0394	14.6243
	12.3605	9.77347
	Million cells

## Sheet: Numbers CD8 Thymus
Control	Cul4bfl/flCD4Cre
3.1369	2.453
2.0066	2.2308
4.61463	3.73841
3.72565	1.89128
Million Cells

## Sheet: % CD4 Spleen
Control	Cul4bfl/flCD4Cre
26.6	20.6
28.1	30.3
25	26.7
28.3	27.9
23.5	23
27.5	22.9
22.5	19.1
24.9	26.8

## Sheet: %CD8 Spleen
Control	Cul4bfl/flCD4Cre
14.6	8.25
16.8	12.3
19	16
22	16.8
9.71	9.04
10.7	9.08
13.9	7.31
8.98	10.9

## Sheet: Numbers CD4 Spleen
Control	Cul4bfl/flCD4Cre
10.1895	15.8541
12.6464	8.51278
25.4416	28.833
25.1322	7.62335
20.445	22.31
16.225	10.305
17.3813	23.684
22.7213	14.74
Million Cells

## Sheet: Numbers CD8 Spleen
Control	Cul4bfl/flCD4Cre
8.88113	10.2556
8.75675	5.32441
13.9942	11.1196
15.1633	3.17859
8.4477	8.7688
6.313	4.086
10.7378	9.0644
8.19425	5.995
Million Cells

## Sheet: %CD4 Lymph Nodes
Control	Cul4bfl/flCD4Cre
49.7	47
51	51.7
49.9	55.6
50.5	53.6
45.5	45.7
47.7	45.3
42.8	41.7
50.3	46.6

## Sheet: %CD8 Lymph Nodes
Control	Cul4bfl/flCD4Cre
33.6	24.4
34.3	27.3
35.7	31.3
34.7	31
30.1	26.3
28.2	24.3
35.2	24.9
26	24.3

[truncated: 2 more sheets: Numbers CD4 per Lymph Node, Numbers CD8 per Lymph Node]
