# Supplementary material for: The E3 ubiquitin ligase Cul4b promotes CD4+ T cell expansion by aiding the repair of damaged DNA
Source: PLoS Biol. 2021 Feb 1;19(2):e3001041. doi: 10.1371/journal.pbio.3001041 (PMC7888682; doi:10.1371/journal.pbio.3001041)
Supplement: S4 Data — All numerical raw data associated with Fig 4 are combined in a single Excel file, “S4_Data.” This file consists of several spreadsheets. Each spreadsheet contains the raw data of each subfigure (XLSX) [file pbio.3001041.s015.xlsx]

## Sheet: %CD4 Spleen
Control	Cul4bfl/flCD4Cre
13.8	7.57
15.7	5.24
13.1	6.39
15.2	6.41

## Sheet: %CD4 Colon
Control	Cul4bfl/flCD4Cre
23.8	0.75
41.1	2.71
49.4	18.4
39.6	3.21

## Sheet: Numbers CD4 Spleen
Control	Cul4bfl/flCD4Cre
2.7876	0.093868	= x 10^6 cells
1.413	0.17816
1.80125	1.68217
3.1844	0.453828

## Sheet: Numbers CD4 Colon
Control	Cul4bfl/flCD4Cre
15.708	0.37125	= x 10^4 cells
38.223	0.216529
45.201	4.416
51.678	0.4815

## Sheet: %Ki67 Spleen
Control	Cul4bfl/flCD4Cre
35.6	18.7
33.2	15.7
30.2	14.8
32	22.5

## Sheet: %Ki67 Colon
Control	Cul4bfl/flCD4Cre
31.1	2.14
22.2	2.11
19	17.9
40.2	12.5
