# Supplementary material for: The E3 ubiquitin ligase Cul4b promotes CD4+ T cell expansion by aiding the repair of damaged DNA
Source: PLoS Biol. 2021 Feb 1;19(2):e3001041. doi: 10.1371/journal.pbio.3001041 (PMC7888682; doi:10.1371/journal.pbio.3001041)
Supplement: S5 Data — All numerical raw data associated with Fig 5 and S4 Fig are combined in a single Excel file, “S5_Data.” This file consists of several spreadsheets. Each spreadsheet contains the raw data of each subfigure (XLSX) [file pbio.3001041.s016.xlsx]

## Sheet: Total CD4 ratio Spleen
Control	Cul4bfl/flCD4Cre
1.20367	0.818367
1.21655	0.663366
1.244	0.777547
1.02681	0.958159
1.06084	0.814433
1.14251	0.365644
1.37297	0.842756
1	1.04453
1.15605	0.794521
0.669377	1.2144
0.864924	1.12665
1.03652	0.961977
1.47529	0.400452
1.02273	1.05512
1.43144	0.493888
1.1519	0.843902
1.13701	0.812796
0.950382	1.0776
1.06036	0.910537
1.19376	0.720745
0.964527	1.16713

## Sheet: Total CD4 ratio Lymph Nodes
Control	Cul4bfl/flCD4Cre
1.17206	0.839679
0.98533	1.01541
1.1938	0.794979
1	1.00937
1.13807	0.658182
1.17374	0.470833
1.09193	0.943925
0.909441	1.12688
1.21655	0.951316
1.04259	0.958457
0.926509	1.05401
0.99384	1.03012
1.03882	0.953353
1.00697	0.997613
1.04742	0.958661
0.855292	1.13207
1.2935	0.714008
1.04538	0.931034
1.42015	0.712095
0.99591	1.01195
0.983232	1.0509

## Sheet: Activated CD4 ratio Spleen
Control	Cul4bfl/flCD4Cre
1.25625	0.548193
1.44416	0.689594
1.29978	0.771134
0.791569	1.20709
1.03838	0.922932
0.566766	1.31678
1.40503	0.745263
1.18454	0.598765
1.20721	0.637681
1.21799	0.511254
1.21894	0.557143
1.26093	0.148404
1.42413	0.836927
1.39033	0.428571
1.05426	0.239422
1.16382	0.740291
1.21239	0.712644
0.948571	1.04211
1.20121	0.791252
1.47784	0.471933
0.754039	1.27765

## Sheet: Naive CD4 ratio Spleen
Control	Cul4bfl/flCD4Cre
1.03012	0.985938
1.1066	0.924162
1.20134	0.859794
1.07728	0.962687
1.04966	0.951128
1.17211	0.958904
1.40275	0.770526
1.03628	0.876543
1.07508	0.952899
1.0625	0.868167
1.22929	0.539286
1.20132	0.426064
0.484536	1.4786
1.09703	0.712062
1.3437	0.52381
1.03072	0.949029
1.06018	0.912644
0.950476	1.04842
0.953722	1.03976
1.24277	0.733888
1.21544	0.566591

## Sheet: Activated CD4 ratio Lymph Nodes
Control	Cul4bfl/flCD4Cre
0.895561	1.09338
1.45119	0.591255
1.38057	0.679545
0.820926	1.22292
1.00906	0.979499
0.796482	1.24719
1.341	0.643021
0.837629	1.42201
1.31094	0.48227
1.30986	0.447674
1.23762	0.445415
1.30095	0.104955
1.1875	0.789227
1.06955	0.646809
0.956873	1.132
1.26952	0.692308
1.13127	0.875
1.19084	0.89661
1.19962	0.783613
1.27435	0.56117
0.921569	1.13316

## Sheet: Naive CD4 ratio Lymph Nodes
Control	Cul4bfl/flCD4Cre
0.926893	1.0764
0.965293	1.03422
1.09717	1.01364
0.965795	1.0625
0.862319	1.17768
1.06533	1.04307
1.13218	0.90389
0.951031	1.21531
0.970313	1.30851
0.995305	1.01744
1.1174	0.864629
1.1525	0.630631
0.959016	1.25694
0.980315	1
1.002	0.076471
0.808625	1.392
1.00372	1.00659
0.909266	1.11864
0.767754	1.2521
0.891234	1.19415
1.12092	0.81201

## Sheet: %Ki67 Spleen
Control	Cul4bfl/flCD4Cre
50.1	44.1
44.7	43.2
31.1	11.6
61.5	38.9
45.5	35.7
27.5	16.9
32.9	25.3
26.1	20.2
25.7	22.8
35.9	24.8

## Sheet: %Ki67 Lymph Node
Control	Cul4bfl/flCD4Cre
22	17.3
19.7	17.6
22.6	13.5
35.2	14.3
17.5	5.36
19	10.9
14.5	7.14
15	20
19.3	13.1
29.4	20.7

## Sheet: In Vitro Proliferation
Control	Cul4bfl/flCD4Cre
65.1	29.2
62.7	34.5
66.4	33
60.4	38.2

## Sheet: Division Index
Control	Cul4bfl/flCD4Cre
3.25	2.31
2.84	1.85
2.1	0.453
1.59	1.37
1.33	0.932

[truncated: 1 more sheets: Apoptotic Cells]
