# Supplementary material for: The E3 ubiquitin ligase Cul4b promotes CD4+ T cell expansion by aiding the repair of damaged DNA
Source: PLoS Biol. 2021 Feb 1;19(2):e3001041. doi: 10.1371/journal.pbio.3001041 (PMC7888682; doi:10.1371/journal.pbio.3001041)
Supplement: S6 Data — All numerical raw data associated with Fig 6 and S5 Fig are combined in a single Excel file, “S6_Data.” This file consists of several spreadsheets. Each spreadsheet contains the raw data of each subfigure or multiple subfigures (XLSX) [file pbio.3001041.s017.xlsx]

## Sheet: Cell Cycle Analysis
G1 Phase			S Phase			G2/M Phase
Control	Cul4bfl/flCD4Cre		Control	Cul4bfl/flCD4Cre		Control	Cul4bfl/flCD4Cre
44.7	55.2		35.4	32.6		17.5	10.6
51.7	52.6		31.7	33		14.9	12.5
58	66		11.4	13.8		11.5	6.69
55.4	69		26.6	19.1		9.61	5.98

## Sheet: Comet Assay
Control	Cul4bfl/flCD4Cre
10.8305	14.2861
14.2357	37.0078
5.59187	39.026
19.4521	28.0156
1.48109	30.9381
10.7414	25.9607
5.28705	44.3058
9.42333	29.3259
6.1516	32.9209
6.88869	25.0448
7.49293	29.9272
19.9639	17.2731
30.4654	15.5624
4.95886	14.9503
35.2364	22.6016
12.5838	25.7289
19.7675	33.9078
12.8591	25.8888
18.4386	24.3049
29.4348	23.7446
13.8776	5.00463
10.6937	23.9974
5.93424	41.3319
21.867	2.6287
4.64701	1.01528
5.17228	33.4606
17.0588	21.0175
6.9142	35.9173
14.587	41.5304
13.8364	23.5644
9.89654	13.3386
1.07935	37.4559
16.8187	16.3909
12.551	43.5018
10.4345	9.44631
2.10013	14.1894
15.3201	13.0957
19.281	97.785990*
21.8762	14.5507
45.9582	21.773
31.4034	9.35181
19.0357	7.07463
19.8667	16.7061
4.3749	11.0442
3.68679	20.8177
5.9615	8.43638
17.8289	12.7875
3.60301	11.0267
4.12414	13.9724
19.5891	5.70517
3.32172	4.08095
2.66298	14.3933
1.94674	10.7917
3.34891	16.645
8.82549	1.05594
28.0454	14.4155
9.6432	7.34207
12.4962	4.32017
8.7328	3.92867
17.9747	5.30238
8.80741	20.9537
23.0657	4.82334
6.02437	2.50111
11.2746	6.38162
27.7247	5.35559
1.67598	14.4553
7.17092	6.90321
11.9746	11.0909
4.63648	85.862650*
8.89861	22.2257
4.53451	13.0601
5.51011	14.7599
5.75591	23.0656
26.6613	11.8449
10.1631	8.4435
2.98703	14.8588
24.1612	22.8013
12.3911	46.5762
20.127	9.92507
3.76003	29.5785
10.8058	31.5674
20.894	3.87131
7.22609	35.0678
10.3879

## Sheet: yH2Ax
Untreated		Etoposide Treated
Control	Cul4bfl/flCD4Cre	Control	Cul4bfl/flCD4Cre
1	2.20339	2.33898	2.42373
1	1.40126	1.94748	3.03571
1	1.32258	2.33724	2.52786
1	1.38681	2.39955	4.22938
1	1.53284	3.13116	3.79782
1	1.20098	3.69383	4.69792

## Sheet: pATM
Untreated		Etoposide Treated
Control	Cul4bfl/flCD4Cre	Control	Cul4bfl/flCD4Cre
1	1.70449	2.66557	3.10554
1	1.1977	2.02519	2.68072
1	1.35049	1.61747	2.03935
1	1.17874	1.85194	2.15711
1	1.46694	2.5463	2.92462
1	1.36481	2.56558	3.13884

## Sheet: P53
Untreated		Etoposide Treated
Control	Cul4bfl/flCD4Cre	Control	Cul4bfl/flCD4Cre
1	1.39928	1.74625	2.73382
1	1.34258	1.34531	1.91583
1	1.24562	1.71316	2.23998
1	1.37479	1.57918	1.85151
1	1.49212	1.58303	2.18424
1	1.57523	1.40393	1.71875

## Sheet: pCHK1
Untreated		Etoposide Treated
Control	Cul4bfl/flCD4Cre	Control	Cul4bfl/flCD4Cre
1	1.31344	2.54985	4.95242
1	1.15975	2.28607	3.32941
1	1.22694	3.53141	4.04188
1	1.09677	3.51557	4.75139
1	1.30072	3.54893	4.04296
1	1.28824	3.15297	3.54109
