# Supplementary material for: The E3 ubiquitin ligase Cul4b promotes CD4+ T cell expansion by aiding the repair of damaged DNA
Source: PLoS Biol. 2021 Feb 1;19(2):e3001041. doi: 10.1371/journal.pbio.3001041 (PMC7888682; doi:10.1371/journal.pbio.3001041)
Supplement: S7 Data — All numerical raw data associated with Fig 7, S6 and S7 Fig are combined in a single Excel file, “S7_Data.” This file consists of several spreadsheets. Each spreadsheet contains the raw data of each subfigure or multiple subfigures (XLSX) [file pbio.3001041.s018.xlsx]

## Sheet: FPKM Values Substrate Receptors
DCAF15		DCAF10		DCAF1		Ambra1		DCAF5		Ddb2		DTL (Cdt2)		DCAF7		DCAF13		DCAF8		DCAF11
Control	Cul4bfl/flCD4Cre	Control	Cul4bfl/flCD4Cre	Control	Cul4bfl/flCD4Cre	Control	Cul4bfl/flCD4Cre	Control	Cul4bfl/flCD4Cre	Control	Cul4bfl/flCD4Cre	Control	Cul4bfl/flCD4Cre	Control	Cul4bfl/flCD4Cre	Control	Cul4bfl/flCD4Cre	Control	Cul4bfl/flCD4Cre	Control	Cul4bfl/flCD4Cre
32.7076	40.3802	7.68955	10.3053	42.3422	23.9541	26.8934	28.3342	14.5359	12.9656	19.3982	17.9069	26.2871	24.5046	56.7236	65.3334	42.1609	31.3248	48.87	48.542	37.7764	33.713
31.1859	34.5138	10.9245	9.62718	48.7976	40.0112	23.7088	22.9726	11.1026	11.2046	20.2747	18.5231	26.6393	29.8056	51.2747	48.2702	39.8748	43.0703	48.8274	39.616	27.8135	32.619
29.1972	33.4119	7.68339	11.1408	35.3551	46.437	23.2522	25.7139	11.0532	11.3459	20.3067	19.4977	32.5991	35.9153	47.9337	51.6408	43.9526	41.0762	50.5532	37.22	30.2997	25.4134

## Sheet: DCAF1 CHX
Untreated		Cycloheximide
Control	Cul4bfl/flCD4Cre	Control	Cul4bfl/flCD4Cre
0.760558	1.25218	0.543671	1.46381
0.464063	0.469627	0.16399	0.341851
0.760558	1.25218	0.543671	1.46381
0.516524	0.894685	0.196059	1.24159

## Sheet: FPKM Values
RAD50		Mre11a		Nibrin		Smc1a		Top1		P21		PUMA		BAX
Control	Cul4bfl/flCD4Cre	Control	Cul4bfl/flCD4Cre	Control	Cul4bfl/flCD4Cre	Control	Cul4bfl/flCD4Cre	Control	Cul4bfl/flCD4Cre	Control	Cul4bfl/flCD4Cre	Control	Cul4bfl/flCD4Cre	Control	Cul4bfl/flCD4Cre
3.03118	4.05501	19.275	16.9934	10.3696	4.68774	25.1415	17.6758	13.6918	9.11372	4.3199	23.1171	5.82049	16.3259	158.395	232.578
5.18661	4.57083	19.7584	21.9958	9.72717	9.96425	21.1392	22.8463	18.42	17.6257	13.4031	27.1028	7.62024	14.6862	179.172	239.777
5.10048	5.3162	21.4172	25.2848	9.89443	11.3053	24.3231	27.7696	21.5943	19.0859	17.7563	44.0403	10.3665	17.4515	180.505	243.71
